# Supplementary material for: Gonad Transcriptome Analysis of High-Temperature-Treated Females and High-Temperature-Induced Sex-Reversed Neomales in Nile Tilapia
Source: Int J Mol Sci. 2018 Feb 28;19(3):689. doi: 10.3390/ijms19030689 (PMC5877550; doi:10.3390/ijms19030689)
Supplement: Supplementary file 1 [file ijms-19-00689-s001.zip]

Archive with 8 entries (7 files):
- Supplementary/
- Supplementary/Supplmentary figures .docx
- Supplementary/Table S1 Gonad RNA-seq data.xlsx
- Supplementary/Table S2 Detailed information of the differentially expressed genes in the three groups .xlsx
- Supplementary/Table S3 Numbers of DEGs in various chromosomes from different comparison groups.xlsx
- Supplementary/Table S4 Detailed information of the KEGG pathways.xlsx
- Supplementary/Table S5 Identification of nuclear receptors between CF and IM.xlsx
- Supplementary/Table S6 Primers used in this study.xlsx
