# Supplementary material for: Gonad Transcriptome Analysis of High-Temperature-Treated Females and High-Temperature-Induced Sex-Reversed Neomales in Nile Tilapia
Source: Int J Mol Sci. 2018 Feb 28;19(3):689. doi: 10.3390/ijms19030689 (PMC5877550; doi:10.3390/ijms19030689)
Supplement: Supplementary file 1 [file ijms-19-00689-s001.zip › Supplementary/Table S1 Gonad RNA-seq data.xlsx]

## Sheet: Sheet1
Table S1. Gonad RNA-seq data
Group	Raw reads	Clean reads	Unique mapped Reads	GC Content	%≥Q30
CF1	19695730	19604140	15,788,678 (80.54%)	0.4979	0.9643
CF2	14805608	14735353	11,983,345(81.32%)	0.4935	0.966
CF3	14978766	14914153	12,115,285 (81.23%)	0.492	0.9628
TF1	16128618	16060193	13,004,000 (80.97%)	0.4968	0.9655
TF2	15489021	15411541	12,472,375 (80.93%)	0.4955	0.9611
TF3	19932828	19846113	16,027,387 (80.76%)	0.497	0.9641
IM1	16745964	16630090	12,761,342 (76.74%)	0.4979	0.9636
IM2	20702453	20575222	16,388,559 (79.65%)	0.4834	0.9653
IM3	25085341	24935697	18,628,018 (74.70%)	0.496	0.9599
Average	18173814	18079167	14,352,110 (79.38%)	0.4949	0.9636
Note: Raw reads represent total pair-end reads; Clean reads represent total pair-end reads after filtering; Unique mapped reads represents percentage of clean reads mapped to unique locus in the reference genome; GC content: GC content of clean data; ≥Q30%: percentage of clean data whose quality score is equal or greater than 30.
