# Supplementary material for: Gonad Transcriptome Analysis of High-Temperature-Treated Females and High-Temperature-Induced Sex-Reversed Neomales in Nile Tilapia
Source: Int J Mol Sci. 2018 Feb 28;19(3):689. doi: 10.3390/ijms19030689 (PMC5877550; doi:10.3390/ijms19030689)
Supplement: Supplementary file 1 [file ijms-19-00689-s001.zip › Supplementary/Table S2 Detailed information of the differentially expressed genes in the three groups .xlsx]

## Sheet: CFvsTF
Table S2. Detailed information of the differentially expressed genes in the three groups (CF vs TF)
Gene ID	Locus	Chromosome	Database_ID	CF1	CF2	CF3	TF1	TF2	TF3	FDR	log2FC	regulated	Annotation
gene116	NC_022199.1	LG1	gi|4838538|gb|AAD31031.1|AF135851_1	144.692	113.3	140.055	78.9308	78.0653	75.5761	0.00910731	-0.789185	down	cytochrome P450 aromatase [Oreochromis mossambicus]
gene525	NC_022199.1	LG1	gi|542244125|ref|XP_005459015.1|	12.2001	13.9211	20.0776	1.11251	0.844178	4.57281	3.5e-06	-2.85654	down	PREDICTED: excitatory amino acid transporter 3-like isoform X1 [Oreochromis niloticus]
gene731	NC_022199.1	LG1	gi|542210854|ref|XP_005478344.1|	35.2269	33.6226	35.6905	17.2615	16.4214	23.1989	0.0440504	-0.892754	down	PREDICTED: dihydroxyacetone phosphate acyltransferase-like [Oreochromis niloticus]
gene823	NC_022199.1	LG1	NA	3.61644	5.89909	0.00140415	0.000269591	0.000747578	0.000255145	0.0323381	#NAME?	down	NA
gene9735	NC_022208.1	LG10	gi|542194101|ref|XP_005472021.1|	8.73356	10.1305	9.52732	0.99814	0.395309	0.358486	0.000106515	-3.82983	down	PREDICTED: enolase-phosphatase E1-like [Oreochromis niloticus]
gene10134	NC_022209.1	LG11	gi|348529256|ref|XP_003452130.1|	3.37e-05	6.81e-05	0.000142804	1.44794	2.54725	1.38614	0.0149143	Inf	up	PREDICTED: sister chromatid cohesion protein DCC1-like [Oreochromis niloticus]
gene11769	NC_022210.1	LG12	gi|348537244|ref|XP_003456105.1|	12.8592	11.7469	9.34505	21.1387	17.2208	21.1729	0.0326122	0.779126	up	PREDICTED: cyclin-H-like [Oreochromis niloticus]
gene11777	NC_022210.1	LG12	gi|348537240|ref|XP_003456103.1|	9.50064	8.07907	11.1605	1.74e-06	0.965266	0.00225254	4.92e-12	-4.99418	down	PREDICTED: protein kish-A-like [Oreochromis niloticus]
gene11960	NC_022210.1	LG12	gi|542225787|ref|XP_005452095.1|	8.01969	10.5662	7.81648	1.65865	4.62338	1.54645	0.00486481	-1.69633	down	PREDICTED: netrin receptor UNC5C-like isoform X1 [Oreochromis niloticus]
gene12536	NC_022210.1	LG12	gi|542247247|ref|XP_005460191.1|	3.65e-29	3.1e-20	3.76e-26	0.662107	0.129439	0.511716	0.0281339	Inf	up	PREDICTED: fibrinogen C domain-containing protein 1-like [Oreochromis niloticus]
gene12557	NC_022211.1	LG13	gi|498995423|ref|XP_004553491.1|	3.64177	4.52695	2.47452	1.97297	1.43419	1.27313	0.0177927	-2.06505	down	PREDICTED: mitogen-activated protein kinase kinase kinase kinase 3-like isoform X5 [Maylandia zebra]
gene12613	NC_022211.1	LG13	gi|542198848|ref|XP_005473795.1|	1.37051	1.26934	0.000790143	0.000691734	0.000698927	0.000471209	0.0440504	#NAME?	down	PREDICTED: uncharacterized protein LOC102082358 [Oreochromis niloticus]
gene12693	NC_022211.1	LG13	gi|542198937|ref|XP_003455736.2|	3.2624	5.87248	1.63698	0.000296689	0.0016868	0.00955473	5.41e-07	#NAME?	down	PREDICTED: zinc transporter 6-like isoform X1 [Oreochromis niloticus]
gene13165	NC_022211.1	LG13	gi|542237855|ref|XP_005456672.1|	0.56316	0.22218	0.507684	1.14e-14	8.1e-16	0.00849598	0.015279	-7.27487	down	PREDICTED: free fatty acid receptor 4-like [Oreochromis niloticus]
gene14072	NC_022212.1	LG14	gi|348526690|ref|XP_003450852.1|	0.988568	1.49108	3.27e-15	5.12e-10	2.4e-06	0.00459438	0.0481254	#NAME?	down	PREDICTED: 39S ribosomal protein L28, mitochondrial-like [Oreochromis niloticus]
gene14789	NC_022213.1	LG15	gi|348517658|ref|XP_003446350.1|	0.00329749	0.000181907	0.00369071	0.734365	4.0274	1.45763	0.0124038	Inf	up	PREDICTED: nuclear receptor-binding protein [Oreochromis niloticus]
gene14828	NC_022213.1	LG15	gi|348517632|ref|XP_003446337.1|	0.00339769	0.000172271	0.00226485	0.840789	0.157885	0.50316	0.00699712	Inf	up	PREDICTED: MAGUK p55 subfamily member 5-A-like [Oreochromis niloticus]
gene15157	NC_022213.1	LG15	NA	52.8516	53.865	75.0134	28.9915	36.1515	28.6227	0.00941559	-0.950307	down	NA
gene15289	NC_022213.1	LG15	gi|542232778|ref|XP_005454735.1|	6.00691	6.46	4.02853	0.000586413	0.000316911	3.01236	0.0301878	-2.45298	down	PREDICTED: G-protein coupled receptor 6-like [Oreochromis niloticus]
gene15472	NC_022213.1	LG15	gi|498940513|ref|XP_004542082.1|	0.0415518	0.0446126	0.029069	8.50088	7.07584	9.52517	4.94e-21	8.60472	up	PREDICTED: c-C motif chemokine 2-like [Maylandia zebra]
gene15684	NC_022214.1	LG16-21	NA	1.43558	1.71889	1.32217	0.417275	5.46e-06	0.0235045	0.01373	-3.4149	down	NA
gene15879	NC_022214.1	LG16-21	gi|348538286|ref|XP_003456623.1|	164.565	209.37	279.19	20.9591	7.55199	7.17554	4.94e-21	-4.4	down	PREDICTED: ganglioside-induced differentiation-associated protein 2-like isoform X1 [Oreochromis niloticus]
gene17262	NC_022215.1	LG17	gi|542237918|ref|XP_005456696.1|	0.338396	0.019165	0.00434307	1.7602	0.886571	2.35469	0.00622375	3.7883	up	PREDICTED: acyl-CoA synthetase short-chain family member 3, mitochondrial-like isoform X2 [Oreochromis niloticus]
gene17637	NC_022215.1	LG17	gi|348515155|ref|XP_003445105.1|	8.22034	7.15752	0.130446	0.00148824	0.00231321	0.00232165	0.022246	#NAME?	down	PREDICTED: MOB kinase activator 3A-like [Oreochromis niloticus]
gene17799	NC_022216.1	LG18	gi|542204730|ref|XP_005476032.1|	1.05831	2.40231	1.97133	7.9715	5.32435	4.95899	0.0280909	1.75389	up	PREDICTED: alpha-2-HS-glycoprotein-like [Oreochromis niloticus]
gene18170	NC_022216.1	LG18	gi|348500735|ref|XP_003437928.1|	0.845583	1.00499	1.03269	2.24143	3.06409	3.47557	0.036559	1.66398	up	PREDICTED: ATPase WRNIP1-like isoform X1 [Oreochromis niloticus]
gene18201	NC_022216.1	LG18	gi|542205942|ref|XP_005476479.1|	37.0801	20.4288	32.9443	13.851	1.80222	1.92128	0.0177927	-2.46258	down	PREDICTED: arf-GAP with GTPase, ANK repeat and PH domain-containing protein 3 isoform X2 [Oreochromis niloticus]
gene18484	NC_022216.1	LG18	gi|542206758|ref|XP_005476785.1|	1.07206	1.2351	1.0288	1.94e-05	0.368339	0.31143	0.0323381	-3.92672	down	PREDICTED: rho GTPase-activating protein 30-like isoform X1 [Oreochromis niloticus]
gene18559	NC_022216.1	LG18	NA	2.09636	0.353849	1.06816	1.02e-17	2.51e-07	6.16e-08	0.0326122	#NAME?	down	NA
gene18689	NC_022217.1	LG19	gi|348531345|ref|XP_003453170.1|	3.88e-05	4.61e-16	9.35e-09	0.453314	0.22267	0.530966	0.042346	Inf	up	PREDICTED: ectonucleoside triphosphate diphosphohydrolase 5-like [Oreochromis niloticus]
gene18718	NC_022217.1	LG19	gi|542207420|ref|XP_005477055.1|	17.4533	0.0254186	33.2521	0	0.0223476	0.0706937	0.038375	-9.58248	down	PREDICTED: ATP-dependent RNA helicase DDX24 [Oreochromis niloticus]
gene19511	NC_022217.1	LG19	gi|542229270|ref|XP_003447876.2|	91.2547	78.8606	104.547	57.888	54.3102	63.828	0.038375	-0.64488	down	PREDICTED: syncoilin-like isoform X1 [Oreochromis niloticus]
gene1000	NC_022200.1	LG2	NA	7.49e-38	0.00210334	0.0132382	0.968264	1.02456	0.0816778	0.0323381	7.35187	up	NA
gene1187	NC_022200.1	LG2	gi|542173110|ref|XP_005467510.1|	79.5066	109.984	134.864	49.365	58.364	45.0321	0.00417489	-0.953512	down	PREDICTED: guanine nucleotide exchange factor DBS-like [Oreochromis niloticus]
gene1220	NC_022200.1	LG2	gi|542173355|ref|XP_005467551.1|	0.506617	0.0547407	1.53206	7.16268	5.89391	5.68755	0.00643229	3.20908	up	PREDICTED: forkhead box protein O4-like isoform X1 [Oreochromis niloticus]
gene1388	NC_022200.1	LG2	gi|542174679|ref|XP_005467797.1|	7.1853	9.15927	7.14156	8.21e-08	0.00203411	2.97e-08	1.5e-07	#NAME?	down	PREDICTED: protocadherin-10-like [Oreochromis niloticus]
gene20325	NC_022218.1	LG20	gi|348533644|ref|XP_003454315.1|	5.45101	5.91341	5.78711	2.122	2.69344	2.62728	0.0133113	-1.23853	down	PREDICTED: chloride transport protein 6-like isoform X1 [Oreochromis niloticus]
gene20327	NC_022218.1	LG20	gi|548443876|ref|XP_005745935.1|	1.16648	0.567424	0.0423042	4.39273	4.25299	2.68295	4.2e-06	2.59396	up	PREDICTED: solute carrier family 2, facilitated glucose transporter member 1-like [Pundamilia nyererei]
gene21109	NC_022219.1	LG22	gi|542227898|ref|XP_005452886.1|	27.9295	11.9616	31.4574	4.40776	4.34516	1.98449	0.0294839	-2.74223	down	PREDICTED: integrator complex subunit 8 isoform X2 [Oreochromis niloticus]
gene21194	NC_022219.1	LG22	gi|348529985|ref|XP_003452492.1|	2.54503	4.32692	3.41862	0.0188936	0.714122	0.0165796	0.0161037	-3.4382	down	PREDICTED: ictacalcin-like [Oreochromis niloticus]
gene21809	NC_022220.1	LG23	gi|348534473|ref|XP_003454726.1|	1.75405	2.28343	3.00605	1.2304	0.646418	0.144119	0.0323381	-1.81673	down	PREDICTED: fas apoptotic inhibitory molecule 1-like [Oreochromis niloticus]
gene22437	NC_022220.1	LG23	gi|348505088|ref|XP_003440093.1|	1.28599	1.29479	0.0594153	2.44e-10	5.65e-05	0.000435626	0.0351673	#NAME?	down	PREDICTED: lipid phosphate phosphohydrolase 2-like isoform X1 [Oreochromis niloticus]
gene2109	NC_022201.1	LG3	gi|542257498|ref|XP_005464160.1|	1.95e-06	4.92e-07	0.000109672	0.667099	0.240416	0.492565	0.000107694	Inf	up	PREDICTED: uncharacterized protein LOC102077664 [Oreochromis niloticus]
gene2449	NC_022202.1	LG4	gi|348533133|ref|XP_003454060.1|	2.42735	1.61235	2.56625	6.07e-07	0.280654	6.92e-08	0.000107694	-4.60801	down	PREDICTED: transmembrane protein 11, mitochondrial-like isoform X1 [Oreochromis niloticus]
gene2535	NC_022202.1	LG4	gi|554872614|ref|XP_005946247.1|	1.2595	0.933218	1.84237	0.00135542	0.108052	0.00123445	0.00108242	-6.07739	down	PREDICTED: uncharacterized protein LOC102297687 isoform X1 [Haplochromis burtoni]
gene2667	NC_022202.1	LG4	gi|348511380|ref|XP_003443222.1|	0.310767	0.653756	1.51774	6.38912	5.06218	6.63536	0.00222738	2.81767	up	PREDICTED: FAD-dependent oxidoreductase domain-containing protein 2-like isoform X1 [Oreochromis niloticus]
gene3349	NC_022202.1	LG4	gi|542182641|ref|XP_003442517.2|	0.849957	0.944886	0.520216	6.26653	5.88486	11.6765	0.00622375	3.12646	up	PREDICTED: uncharacterized protein LOC100698127 [Oreochromis niloticus]
gene4314	NC_022203.1	LG5	gi|542230001|ref|XP_003448430.2|	1.72486	1.67894	2.56955	4.47e-05	0.000805642	0.000621111	0.00402971	#NAME?	down	PREDICTED: 1-phosphatidylinositol 4,5-bisphosphate phosphodiesterase eta-2-like [Oreochromis niloticus]
Tilapia_newGene_863	NC_022203.1	LG5	NA	0.000375117	0.000117511	4.73e-05	0.727626	1.36399	0.131276	0.048986	Inf	up	NA
Tilapia_newGene_1195	NC_022204.1	LG6	gi|551501231|ref|XP_005802162.1|	0.000261713	7.1e-05	2.28e-05	1.85817	1.40536	2.3923	1.01e-11	Inf	up	PREDICTED: uncharacterized protein LOC102218015 [Xiphophorus maculatus]
gene6125	NC_022205.1	LG7	gi|542218253|ref|XP_005449199.1|	1.9716	0.737495	1.6703	12.919	9.60415	13.0777	0.000822828	3.03475	up	PREDICTED: E3 ubiquitin-protein ligase CIP8-like [Oreochromis niloticus]
gene6174	NC_022205.1	LG7	gi|348503756|ref|XP_003439429.1|	9.48905	13.5181	12.895	5.05825	4.00637	6.98762	0.017101	-1.08048	down	PREDICTED: peptide deformylase, mitochondrial-like [Oreochromis niloticus]
gene6176	NC_022205.1	LG7	gi|542218395|ref|XP_005449253.1|	0.107093	0.00141748	0.104933	1.89263	4.34188	2.10674	0.000613705	4.78957	up	PREDICTED: uncharacterized protein LOC100704487 isoform X2 [Oreochromis niloticus]
gene6199	NC_022205.1	LG7	gi|542219289|ref|XP_003439436.2|	1.03117	0.67382	1.17792	2.88e-05	1.05e-08	6.02e-07	0.000140635	#NAME?	down	PREDICTED: uncharacterized protein LOC100706087 [Oreochromis niloticus]
gene6467	NC_022205.1	LG7	gi|584020151|ref|XP_006804765.1|	1.40733	0.000280411	2.04063	6.28e-07	6.75e-06	7.95e-05	0.0481102	#NAME?	down	PREDICTED: B-cell CLL/lymphoma 7 protein family member A-like [Neolamprologus brichardi]
gene6713	NC_022205.1	LG7	gi|348535039|ref|XP_003455009.1|	0.289813	0.941307	0.670018	5.5e-05	0.000427838	0.000993302	0.0154341	#NAME?	down	PREDICTED: uncharacterized protein LOC100692291 [Oreochromis niloticus]
gene6775	NC_022205.1	LG7	gi|498924759|ref|XP_004538259.1|	0.00018634	0.0171654	0.0906471	2.90627	2.8556	1.29183	1.3e-06	6.18253	up	PREDICTED: liver-expressed antimicrobial peptide 2-like [Maylandia zebra]
gene6806	NC_022205.1	LG7	gi|583987169|ref|XP_006788818.1|	0.000601364	0.000960162	6.39e-05	0.242227	1.29557	0.842658	0.00840255	Inf	up	PREDICTED: GPN-loop GTPase 3-like [Neolamprologus brichardi]
gene6868	NC_022205.1	LG7	gi|688571243|ref|XP_009302985.1|	0.00142106	0.00011092	0.000159173	1.52115	1.86548	1.76409	3.14e-11	Inf	up	PREDICTED: uncharacterized protein LOC103911649 [Danio rerio]
gene6897	NC_022205.1	LG7	gi|348513927|ref|XP_003444492.1|	9.25121	12.8699	6.48573	0.00828943	0.00976803	0.00862781	5.4e-12	#NAME?	down	PREDICTED: sigma non-opioid intracellular receptor 1-like [Oreochromis niloticus]
gene6965	NC_022205.1	LG7	gi|348532839|ref|XP_003453913.1|	5.67e-05	0.00333152	0.0844404	2.9519	1.41801	2.10351	0.0232147	6.41421	up	PREDICTED: melanoma antigen recognized by T-cells 1-like [Oreochromis niloticus]
gene7142	NC_022205.1	LG7	gi|542188904|ref|XP_003440249.2|	0.00321993	0.00208368	0.00214454	3.53019	0.00175726	4.03179	0.0377841	Inf	up	PREDICTED: tripartite motif-containing protein 16-like [Oreochromis niloticus]
gene7384	NC_022205.1	LG7	gi|542189316|ref|XP_005470690.1|	2.12969	3.8091	3.10312	0.186742	0.00068971	0.000401026	8.4e-05	-7.24828	down	PREDICTED: fatty acid desaturase 2-like isoform X1 [Oreochromis niloticus]
gene7829	NC_022205.1	LG7	NA	0.413045	0.165047	0.931543	1.11e-11	0.000565194	1.95e-07	0.0331004	#NAME?	down	NA
gene9067	NC_022207.1	LG9	NA	1.64e-06	0.000213643	3.73e-05	1.09617	1.15816	1.261	0.00787341	Inf	up	NA
gene27099	NT_167697.1	UNK112	NA	3.093	3.96743	5.55621	0.0124991	0.00102287	0.00143815	9.59e-08	#NAME?	down	NA
gene23809	NT_167498.1	UNK12	gi|348530476|ref|XP_003452737.1|	0.475352	0.000361783	0.000200351	3.266	2.54899	1.8047	0.0436363	3.96064	up	PREDICTED: cell division control protein 42 homolog isoform X1 [Oreochromis niloticus]
gene23862	NT_167498.1	UNK12	gi|542240421|ref|XP_005457662.1|	2.99392	2.25416	3.40507	0.461917	0.302835	0.0303882	0.00097905	-3.48672	down	PREDICTED: fMet-Leu-Phe receptor-like [Oreochromis niloticus]
gene23911	NT_167506.1	UNK13	NA	0.568194	1.87122	1.5725	8.03e-06	0.000123283	5.99e-05	0.000161096	#NAME?	down	NA
gene27467	NT_167732.1	UNK137	gi|542258176|ref|XP_005464413.1|	0.305011	0.0372531	0.0180832	0.744645	1.24531	1.07326	0.0436363	3.01868	up	PREDICTED: butyrophilin-like protein 10-like [Oreochromis niloticus]
gene24022	NT_167508.1	UNK14	NA	0.00353232	0.0355701	0.0207215	0.661015	0.413394	0.522936	0.0187585	5.08198	up	NA
gene27715	NT_167752.1	UNK155	gi|542258838|ref|XP_005464685.1|	0.66783	0.730119	0.00175504	6.67222	7.30883	5.31786	9.59e-08	4.37083	up	PREDICTED: breast cancer anti-estrogen resistance protein 1-like [Oreochromis niloticus]
gene24092	NT_167513.1	UNK16	gi|542242275|ref|XP_005458342.1|	37.232	26.7641	36.4211	15.7518	13.542	11.0434	0.00125915	-1.32737	down	PREDICTED: pyrroline-5-carboxylate reductase 3-like isoform X2 [Oreochromis niloticus]
gene24310	NT_167535.1	UNK20	NA	35.2531	30.279	37.7481	16.9565	18.6677	17.5463	0.00228902	-0.955287	down	NA
gene28859	NT_167926.1	UNK315	gi|542261665|ref|XP_005465760.1|	1.33e-26	7.92e-05	1.51e-31	0.547283	1.23305	0.217576	0.0205556	Inf	up	PREDICTED: up-regulator of cell proliferation-like [Oreochromis niloticus]
gene25056	NT_167571.1	UNK37	NA	2.21223	4.33954	4.37906	0.412184	0.0107145	0.123662	4.66e-08	-4.39793	down	NA
gene25254	NT_167583.1	UNK41	gi|348537846|ref|XP_003456404.1|	10.7594	11.8067	13.1764	19.8969	17.0627	18.7228	0.0481254	0.645552	up	PREDICTED: ras-related C3 botulinum toxin substrate 1-like isoform 1 [Oreochromis niloticus]
gene26083	NT_167633.1	UNK67	gi|554887343|ref|XP_005953198.1|	0.000781825	0.00014744	1.58e-08	0.587397	0.588259	0.000170522	0.0440504	Inf	up	PREDICTED: caspase-1-like [Haplochromis burtoni]
gene23470	NT_167475.1	UNK7	gi|348527310|ref|XP_003451162.1|	0.0122786	0.00128799	6.05e-12	0.49098	0.737904	1.02769	3.53e-09	7.94091	up	PREDICTED: stress-associated endoplasmic reticulum protein 1-like isoform X1 [Oreochromis niloticus]

## Sheet: CFvsIM
Table S2. Detailed information of the differentially expressed genes in the three groups (CF vs IM)
Gene ID	Locus	Chromosome	Database_ID	CF1	CF2	CF3	IM1	IM2	IM3	FDR	log2FC	regulated	Annotation
gene1	NC_022199.1	LG1	gi|348526604|ref|XP_003450809.1|	77.9727	125.644	118.563	23.0797	24.3778	21.8019	3.08e-10	-2.16111	down	PREDICTED: acidic leucine-rich nuclear phosphoprotein 32 family member A-like isoformX2 [Oreochromis niloticus]
gene10	NC_022199.1	LG1	gi|348526592|ref|XP_003450803.1|	12.4161	11.7914	11.0034	13.1748	12.4527	14.263	0.0156103	0.71637	up	PREDICTED: activating signal cointegrator 1 [Oreochromis niloticus]
gene100	NC_022199.1	LG1	gi|348538697|ref|XP_003456827.1|	14.9574	36.0836	30.0832	3.92695	4.12864	4.45164	5.64e-06	-2.33511	down	PREDICTED: NAD(P) transhydrogenase, mitochondrial-like isoform X1 [Oreochromis niloticus]
gene107	NC_022199.1	LG1	gi|348538709|ref|XP_003456833.1|	4.83079	1.65231	3.2861	10.7994	12.0279	10.9894	3.14e-08	1.73251	up	PREDICTED: fibrillin-1 isoform X1 [Oreochromis niloticus]
gene108	NC_022199.1	LG1	gi|554858090|ref|XP_005939194.1|	1.95774	0.559786	1.88533	0.00102041	0.0252514	0.296264	0.000854428	-3.6839	down	PREDICTED: deoxyuridine 5&apos;-triphosphate nucleotidohydrolase, mitochondrial-like isoform X1 [Haplochromis burtoni]
gene11	NC_022199.1	LG1	gi|542235367|ref|XP_005455727.1|	3.8936	3.15027	2.80586	10.1756	8.62883	10.1584	3.76e-09	1.5764	up	PREDICTED: zinc finger protein 609-like [Oreochromis niloticus]
gene111	NC_022199.1	LG1	gi|542251059|ref|XP_005461645.1|	9.61685	9.48839	7.34256	27.8693	28.9059	29.8013	2.39e-09	1.87511	up	PREDICTED: myelin expression factor 2-like, partial [Oreochromis niloticus]
gene112	NC_022199.1	LG1	gi|93115134|gb|ABE98240.1|	6.33e-06	4.56e-05	0.780927	1.76801	2.01871	1.52011	6.93e-07	2.97761	up	ring finger protein 128-like [Oreochromis mossambicus]
gene114	NC_022199.1	LG1	gi|542255083|ref|XP_005463225.1|	5.12863	5.65637	3.699	12.1616	9.50969	13.4323	2.7e-06	1.41334	up	PREDICTED: dmX-like protein 2-like isoform X1 [Oreochromis niloticus]
gene116	NC_022199.1	LG1	gi|4838538|gb|AAD31031.1|AF135851_1	144.692	113.3	140.055	2.63676	1.21191	0.848257	3.36e-76	-6.26167	down	cytochrome P450 aromatase [Oreochromis mossambicus]
gene118	NC_022199.1	LG1	gi|542255090|ref|XP_005463228.1|	21.022	27.4283	27.176	11.4341	11.609	12.043	0.00619997	-0.737542	down	PREDICTED: secretogranin-3-like isoform X1 [Oreochromis niloticus]
gene12	NC_022199.1	LG1	gi|499013659|ref|XP_004558035.1|	0.710577	0.475681	0.312284	4.15205	3.03323	3.62661	0.00240906	2.98494	up	PREDICTED: GRAM domain-containing protein 2-like isoform X1 [Maylandia zebra]
gene124	NC_022199.1	LG1	gi|542255102|ref|XP_005463232.1|	6.05046	7.89737	8.55863	3.51027	2.85807	5.04584	0.0109202	-0.985079	down	PREDICTED: ubiquitin carboxyl-terminal hydrolase 8 [Oreochromis niloticus]
gene128	NC_022199.1	LG1	gi|348541551|ref|XP_003458250.1|	7.22964	6.46464	7.54317	2.50709	2.07237	1.65338	6.44e-05	-1.69172	down	PREDICTED: high affinity cAMP-specific and IBMX-insensitive 3&apos;,5&apos;-cyclic phosphodiesterase 8A isoform X1 [Oreochromis niloticus]
gene13	NC_022199.1	LG1	gi|348526642|ref|XP_003450828.1|	95.7493	120.825	120.272	3.25369	2.83248	1.76286	7.67e-84	-5.2728	down	PREDICTED: sentrin-specific protease 8-like isoform X1 [Oreochromis niloticus]
gene130	NC_022199.1	LG1	gi|348541553|ref|XP_003458251.1|	109.968	97.6384	101.748	61.6036	63.6987	64.1206	2.74e-06	-1.04335	down	PREDICTED: fibronectin type III and SPRY domain-containing protein 2-like isoform X1 [Oreochromis niloticus]
gene131	NC_022199.1	LG1	gi|542255125|ref|XP_005463241.1|	177.356	214.907	173.616	16.4795	17.4283	33.7571	2.77e-35	-2.87296	down	PREDICTED: WASP homolog-associated protein with actin, membranes and microtubules-like [Oreochromis niloticus]
gene133	NC_022199.1	LG1	gi|348541557|ref|XP_003458253.1|	3.36e-07	0.368995	3.03e-55	2.11772	1.35628	3.72875	0.00148853	4.52677	up	PREDICTED: RNMT-activating mini protein-like isoform X1 [Oreochromis niloticus]
gene134	NC_022199.1	LG1	gi|348541559|ref|XP_003458254.1|	5921.3	9586.28	7112.99	39.51	14.4986	2.8883	6.18e-62	-8.54741	down	PREDICTED: BTB/POZ domain-containing protein 1 isoform X1 [Oreochromis niloticus]
gene139	NC_022199.1	LG1	gi|542170170|ref|XP_005467005.1|	1.22983	0.50242	0.85396	3.95922	3.99773	4.2031	5.39e-09	2.7886	up	PREDICTED: serine/threonine-protein phosphatase with EF-hands 2-like, partial [Oreochromis niloticus]
gene142	NC_022199.1	LG1	gi|542169273|ref|XP_005466859.1|	34.292	45.5007	38.2353	58.5477	40.4266	56.2152	2.97e-06	1.96991	up	PREDICTED: cyclin-dependent kinase-like 5-like isoform X1 [Oreochromis niloticus]
gene143	NC_022199.1	LG1	gi|348516659|ref|XP_003445855.1|	0.131477	0.586182	1.7791	2.46577	4.48762	2.76063	0.0237457	1.86058	up	PREDICTED: polycomb protein SCMH1-like isoform X1 [Oreochromis niloticus]
gene145	NC_022199.1	LG1	gi|542169316|ref|XP_003445853.2|	1.8905	3.40114	3.97902	0.379991	0.213337	0.264231	0.00152935	-3.30023	down	PREDICTED: angiotensin-converting enzyme 2-like isoform X1 [Oreochromis niloticus]
gene146	NC_022199.1	LG1	gi|348516653|ref|XP_003445852.1|	0.423027	0.293008	0.122595	1.48445	1.54281	2.31004	0.00814912	2.8236	up	PREDICTED: uncharacterized protein LOC100699119 [Oreochromis niloticus]
gene148	NC_022199.1	LG1	gi|348516517|ref|XP_003445785.1|	0.827177	1.8314	0.808926	5.50664	4.95793	4.54347	0.00633457	2.28209	up	PREDICTED: pirin-like isoformX1 [Oreochromis niloticus]
gene15	NC_022199.1	LG1	gi|542235383|ref|XP_005455734.1|	47.815	58.7264	61.4688	6.65614	5.93813	8.26099	2.64e-30	-2.9505	down	PREDICTED: secretory carrier-associated membrane protein 2-like isoform X2 [Oreochromis niloticus]
gene150	NC_022199.1	LG1	gi|348516649|ref|XP_003445850.1|	62.4186	71.0371	69.8778	15.5902	13.9344	16.3705	1.23e-19	-2.01427	down	PREDICTED: gastrin-releasing peptide receptor-like [Oreochromis niloticus]
gene153	NC_022199.1	LG1	NA	7.88268	10.6257	14.4107	0.61616	0.551248	0.456555	3.34e-10	-4.25876	down	NA
gene154	NC_022199.1	LG1	gi|542169377|ref|XP_005466878.1|	11.1389	38.0274	30.1414	0.603817	0.92929	0.657402	1.78e-06	-5.14536	down	PREDICTED: cell surface A33 antigen-like [Oreochromis niloticus]
gene155	NC_022199.1	LG1	gi|542169373|ref|XP_005466877.1|	0.00163702	5.1e-17	1.03e-05	1.17419	0.126142	1.13779	0.000815091	Inf	up	PREDICTED: cell surface A33 antigen-like [Oreochromis niloticus]
gene156	NC_022199.1	LG1	gi|542170174|ref|XP_005467006.1|	2.73e-11	7.28e-08	0.528319	4.76623	3.34258	2.86526	8.24e-10	4.55526	up	PREDICTED: cell surface A33 antigen-like [Oreochromis niloticus]
gene157	NC_022199.1	LG1	gi|542169383|ref|XP_005466879.1|	1.85933	2.92315	2.50979	12.6313	12.4166	12.1145	2.01e-09	2.68274	up	PREDICTED: immunoglobulin-like domain-containing receptor 2-like isoform X1 [Oreochromis niloticus]
gene158	NC_022199.1	LG1	gi|542169395|ref|XP_003445784.2|	25.1084	28.5219	32.8234	20.3451	13.7284	19.2533	1.7e-08	-1.64526	down	PREDICTED: coiled-coil domain-containing protein 42 homolog isoform X1 [Oreochromis niloticus]
gene159	NC_022199.1	LG1	gi|542169409|ref|XP_005466885.1|	21.5979	20.3674	23.262	10.4431	11.0567	10.9072	0.00128027	-0.874584	down	PREDICTED: immunoglobulin-like domain-containing receptor 1-like [Oreochromis niloticus]
gene16	NC_022199.1	LG1	gi|542235388|ref|XP_003450807.2|	4.64974	4.93657	4.18155	30.7047	23.3256	35.3463	1.14e-15	2.591	up	PREDICTED: Bardet-Biedl syndrome 4 protein isoform X1 [Oreochromis niloticus]
gene160	NC_022199.1	LG1	gi|348516641|ref|XP_003445846.1|	7.77391	8.25254	8.38015	2.55427	3.34249	2.23665	0.00141068	-1.6018	down	PREDICTED: transmembrane protein 39A-like [Oreochromis niloticus]
gene161	NC_022199.1	LG1	gi|542169416|ref|XP_005466886.1|	8.07019	3.79695	5.4869	6.15e-08	0.000126593	0.000134335	3.14e-15	#NAME?	down	PREDICTED: serine protease 23-like [Oreochromis niloticus]
gene163	NC_022199.1	LG1	gi|498949263|ref|XP_004543463.1|	39.0574	57.6347	52.0117	11.8484	10.157	11.7258	3.86e-16	-2.21003	down	PREDICTED: interleukin-1 receptor accessory protein-like [Maylandia zebra]
gene164	NC_022199.1	LG1	gi|542169430|ref|XP_005466888.1|	4.80204	7.45592	6.78512	0.701736	6.64e-06	0.191439	7.15e-06	-4.52929	down	PREDICTED: interleukin-18 receptor accessory protein-like [Oreochromis niloticus]
gene166	NC_022199.1	LG1	gi|348516509|ref|XP_003445781.1|	130.331	207.281	194.139	44.6406	51.2264	53.2982	2.03e-10	-1.58956	down	PREDICTED: serine/threonine-protein kinase 16-like [Oreochromis niloticus]
gene169	NC_022199.1	LG1	gi|498949194|ref|XP_004543452.1|	30.1553	48.9201	44.5637	14.0245	13.3308	15.1176	6.23e-07	-1.4645	down	PREDICTED: fibronectin-like isoform X1 [Maylandia zebra]
gene17	NC_022199.1	LG1	gi|542235392|ref|XP_005455737.1|	4.84553	3.97187	5.29522	2.21396	2.43397	2.00732	0.0131889	-0.974858	down	PREDICTED: neogenin-like isoform X1 [Oreochromis niloticus]
gene172	NC_022199.1	LG1	gi|542169467|ref|XP_005466891.1|	4.11e-28	3.54e-25	1.66e-20	3.71e-18	0.117119	0.202019	0.0254332	Inf	up	PREDICTED: integrin beta-6-like isoform X1 [Oreochromis niloticus]
gene174	NC_022199.1	LG1	gi|542169477|ref|XP_003445778.2|	2.2746	1.71718	1.41901	18.5687	16.2083	15.6209	1.26e-34	3.37236	up	PREDICTED: secretory phospholipase A2 receptor-like isoform X1 [Oreochromis niloticus]
gene175	NC_022199.1	LG1	gi|348516501|ref|XP_003445777.1|	0.413634	0.000171534	4.47e-15	0.788579	2.14204	2.20789	3.46e-05	3.7713	up	PREDICTED: lymphocyte antigen 75-like [Oreochromis niloticus]
gene176	NC_022199.1	LG1	gi|554850080|ref|XP_005935316.1|	18.792	30.342	26.3846	9.46586	9.97902	11.1643	0.000265992	-0.989775	down	PREDICTED: E3 ubiquitin-protein ligase MARCH7-like isoform X1 [Haplochromis burtoni]
gene177	NC_022199.1	LG1	gi|542169502|ref|XP_005466898.1|	18.8694	35.3069	37.4763	30.9264	23.8504	22.9664	2.35e-08	1.45451	up	PREDICTED: bromodomain adjacent to zinc finger domain protein 2B-like isoform X2 [Oreochromis niloticus]
gene179	NC_022199.1	LG1	gi|542169545|ref|XP_003445837.2|	0.00210562	1.03e-06	0.00370586	1.09181	0.590118	0.44712	2.19e-07	Inf	up	PREDICTED: protein TANC1-like [Oreochromis niloticus]
gene181	NC_022199.1	LG1	gi|542169566|ref|XP_005466907.1|	26.5459	28.723	32.2296	57.9309	43.2254	55.4926	0.00053703	0.863535	up	PREDICTED: general transcription factor IIF subunit 2-like isoform X2 [Oreochromis niloticus]
gene185	NC_022199.1	LG1	gi|542169598|ref|XP_005466910.1|	37.4099	45.5998	47.9428	22.98	21.3909	24.4826	0.00377692	-0.699441	down	PREDICTED: RNA-binding protein 26-like isoform X2 [Oreochromis niloticus]
gene192	NC_022199.1	LG1	gi|542169630|ref|XP_005466917.1|	4.8749	12.4089	12.2261	8.08249	10.0553	10.1959	0.0155126	0.870932	up	PREDICTED: protein diaphanous homolog 3-like isoform X1 [Oreochromis niloticus]
gene193	NC_022199.1	LG1	gi|348516485|ref|XP_003445769.1|	1.24145	0.76855	1.66418	5.48953	3.66554	2.63965	0.00596895	2.23615	up	PREDICTED: protocadherin-17-like isoform X1 [Oreochromis niloticus]
gene197	NC_022199.1	LG1	gi|348516610|ref|XP_003445831.1|	8.25527	8.92845	8.76402	38.3599	28.4478	36.2405	6.78e-18	2.14956	up	PREDICTED: F-box/LRR-repeat protein 3-like isoform X1 [Oreochromis niloticus]
gene198	NC_022199.1	LG1	gi|348516481|ref|XP_003445767.1|	0.739603	0.694294	0.817769	3.26267	3.96572	3.85677	5.89e-05	2.45031	up	PREDICTED: transforming growth factor-beta receptor-associated protein 1 homolog isoform X1 [Oreochromis niloticus]
gene199	NC_022199.1	LG1	gi|542169705|ref|XP_005466928.1|	172.877	264.822	257.577	56.2023	47.545	61.8616	5.18e-13	-1.86633	down	PREDICTED: cullin-4B-like [Oreochromis niloticus]
gene2	NC_022199.1	LG1	gi|583997675|ref|XP_006793928.1|	254.889	319.043	293.235	11.2286	10.6053	10.2264	9.23e-74	-4.60168	down	PREDICTED: coronin-2B-like isoform X1 [Neolamprologus brichardi]
gene20	NC_022199.1	LG1	gi|348526650|ref|XP_003450832.1|	0.749818	7.58382	6.62117	0.361848	0.174048	0.407858	0.0113708	-4.13091	down	PREDICTED: 40S ribosomal protein S17-like [Oreochromis niloticus]
gene200	NC_022199.1	LG1	gi|348516607|ref|XP_003445830.1|	0.301924	0.35528	2.4622	2.93664	2.3264	4.05829	0.0244624	1.73709	up	PREDICTED: lysosome-associated membrane glycoprotein 1-like [Oreochromis niloticus]
gene203	NC_022199.1	LG1	gi|584031366|ref|XP_006810130.1|	21.9476	21.9591	21.3018	5.13125	5.91895	6.02655	6e-11	-1.72849	down	PREDICTED: DCN1-like protein 2-like isoform X2 [Neolamprologus brichardi]
gene205	NC_022199.1	LG1	gi|348516479|ref|XP_003445766.1|	46.7067	61.9228	67.3044	4.90499	6.66057	4.90074	1.11e-31	-3.13671	down	PREDICTED: potassium-transporting ATPase subunit beta-like [Oreochromis niloticus]
gene21	NC_022199.1	LG1	gi|542235433|ref|XP_005455756.1|	83.1577	114.206	117.657	142.201	103.734	124.343	0.000688826	0.764331	up	PREDICTED: cytoplasmic polyadenylation element-binding protein 1-like isoform X1 [Oreochromis niloticus]
gene211	NC_022199.1	LG1	gi|542169758|ref|XP_005466936.1|	131.386	209.504	189.847	73.5477	71.2449	69.2125	6.02e-08	-1.20149	down	PREDICTED: tripeptidyl-peptidase 2 isoform X2 [Oreochromis niloticus]
gene212	NC_022199.1	LG1	gi|542170180|ref|XP_005467008.1|	0.231078	0.326642	0.313037	6.14091	7.18519	7.56984	7.17e-06	5.30127	up	PREDICTED: protein-lysine methyltransferase METTL21C-like [Oreochromis niloticus]
gene213	NC_022199.1	LG1	gi|542169785|ref|XP_005466942.1|	1.29e-06	0.000494853	0.000189966	1.47724	1.04302	2.67081	1.09e-06	Inf	up	PREDICTED: protein-lysine methyltransferase METTL21C-like [Oreochromis niloticus]
gene215	NC_022199.1	LG1	gi|542169773|ref|XP_005466939.1|	17.6629	25.724	24.9859	171.927	148.602	202.839	1.55e-36	2.91663	up	PREDICTED: DNA repair protein complementing XP-G cells homolog isoform X1 [Oreochromis niloticus]
gene22	NC_022199.1	LG1	gi|542235439|ref|XP_005455759.1|	4.33891	8.29997	6.30876	0.109622	0.000184112	0.610867	1.15e-06	-4.79206	down	PREDICTED: zinc finger protein 609-like [Oreochromis niloticus]
gene220	NC_022199.1	LG1	gi|542169789|ref|XP_005466943.1|	2.07238	0.924721	2.55317	0.383599	0.226583	0.221821	0.00600989	-3.70101	down	PREDICTED: centromere protein Q-like [Oreochromis niloticus]
gene222	NC_022199.1	LG1	gi|542169805|ref|XP_005466944.1|	0.471725	0.923578	0.733545	6.15344	6.9029	4.26942	2.23e-08	3.16952	up	PREDICTED: ephrin-B2a-like isoform X1 [Oreochromis niloticus]
gene224	NC_022199.1	LG1	gi|542169811|ref|XP_005466946.1|	2.24719	1.27872	1.75331	0.000142163	0.0577444	0.000717644	1.97e-07	-6.43417	down	PREDICTED: glypican-5-like [Oreochromis niloticus]
gene226	NC_022199.1	LG1	NA	6.95421	10.2592	20.4098	0.0950813	0.000142101	5.93e-25	3.87e-10	-8.53448	down	NA
gene227	NC_022199.1	LG1	gi|542169827|ref|XP_005466949.1|	74.4812	93.4494	86.0209	7.50858	8.03014	9.39406	2.82e-81	-4.57727	down	PREDICTED: LIM domain only protein 7-like isoform X1 [Oreochromis niloticus]
gene23	NC_022199.1	LG1	gi|548430891|ref|XP_005743996.1|	184.761	241.819	234.855	56.1509	53.9253	50.686	9.05e-15	-1.66652	down	PREDICTED: RNA-binding protein with multiple splicing-like isoform X1 [Pundamilia nyererei]
gene230	NC_022199.1	LG1	NA	11.0297	15.5024	16.5299	5.01693	4.66655	5.5683	0.00282108	-1.38217	down	NA
gene232	NC_022199.1	LG1	gi|348516569|ref|XP_003445811.1|	387.075	486.15	504.728	180.596	163.528	133.43	1.33e-11	-1.45207	down	PREDICTED: high-affinity choline transporter 1-like [Oreochromis niloticus]
gene233	NC_022199.1	LG1	gi|542169873|ref|XP_005466958.1|	7.70718	5.23483	10.4098	16.6503	14.3207	12.3038	0.0175132	1.02524	up	PREDICTED: ADP-ribosylation factor-like protein 6-like isoform X2 [Oreochromis niloticus]
gene234	NC_022199.1	LG1	gi|542169883|ref|XP_005466959.1|	527.015	773.312	720.407	14.8428	16.66	12.6111	1.19e-64	-5.16684	down	PREDICTED: ephrin type-A receptor 6-like [Oreochromis niloticus]
gene237	NC_022199.1	LG1	gi|348516461|ref|XP_003445757.1|	0.175535	9.53e-08	0.287261	2.55e-16	4.94e-05	2.37e-47	0.0136495	#NAME?	down	PREDICTED: ATP synthase lipid-binding protein, mitochondrial-like isoformX1 [Oreochromis niloticus]
gene24	NC_022199.1	LG1	gi|348526654|ref|XP_003450834.1|	31.4837	43.5021	37.5851	63.1226	53.3755	71.3889	0.000208353	0.816348	up	PREDICTED: proteasome subunit alpha type-4-like isoform X1 [Oreochromis niloticus]
gene241	NC_022199.1	LG1	gi|348516455|ref|XP_003445754.1|	8.35142	7.19068	7.44259	23.97	18.8781	22.1408	9.95e-09	1.52883	up	PREDICTED: NEDD8-activating enzyme E1 regulatory subunit-like isoformX1 [Oreochromis niloticus]
gene243	NC_022199.1	LG1	gi|348516453|ref|XP_003445753.1|	52.0637	92.9486	92.7201	27.0127	24.0261	26.9289	0.0457507	-0.766676	down	PREDICTED: cytoplasmic dynein 1 light intermediate chain 2-like isoform X1 [Oreochromis niloticus]
gene253	NC_022199.1	LG1	gi|542169967|ref|XP_005466971.1|	0.688324	3.88892	4.72101	1.59446	1.26997	3.00665	0.0498563	1.19208	up	PREDICTED: acyl-CoA synthetase family member 3, mitochondrial-like isoform X1 [Oreochromis niloticus]
gene261	NC_022199.1	LG1	gi|498950038|ref|XP_004543586.1|	31.0334	43.505	44.1323	12.686	9.82998	11.6951	9.42e-06	-1.65871	down	PREDICTED: trace amine-associated receptor 7d-like [Maylandia zebra]
gene267	NC_022199.1	LG1	gi|542170006|ref|XP_003445744.2|	2.96203	4.39512	3.30121	12.8858	8.1633	10.0867	0.00395754	1.62525	up	PREDICTED: methylmalonyl-CoA epimerase, mitochondrial-like isoform X1 [Oreochromis niloticus]
gene273	NC_022199.1	LG1	gi|348516423|ref|XP_003445738.1|	23.5015	18.9968	22.4075	41.6969	42.724	46.8282	7.9e-05	1.03864	up	PREDICTED: probable methyltransferase-like protein 15-like isoform X1 [Oreochromis niloticus]
gene277	NC_022199.1	LG1	gi|542170111|ref|XP_005466997.1|	12.4283	32.8449	35.3423	9.17599	9.56447	10.0933	0.00825214	1.06848	up	PREDICTED: myosin-binding protein C, cardiac-type-like isoform X1 [Oreochromis niloticus]
gene278	NC_022199.1	LG1	gi|348516419|ref|XP_003445736.1|	84.414	124.202	122.495	42.2523	38.5429	39.3115	3.21e-07	-1.47353	down	PREDICTED: transcription factor PU.1-like isoform X1 [Oreochromis niloticus]
gene280	NC_022199.1	LG1	gi|348516417|ref|XP_003445735.1|	0.622884	0.679491	0.26093	49.5108	52.3358	70.1992	3.95e-37	7.0041	up	PREDICTED: transmembrane protein 178B-like [Oreochromis niloticus]
gene282	NC_022199.1	LG1	gi|348516527|ref|XP_003445790.1|	22.3808	34.3061	33.4567	24.3739	13.0324	15.8597	0.0180288	-0.710469	down	PREDICTED: vesicular glutamate transporter 2.1-like [Oreochromis niloticus]
gene284	NC_022199.1	LG1	gi|348509819|ref|XP_003442444.1|	12.5577	554.356	597.73	13.6119	6.95155	6.39002	0.00405166	-5.47308	down	PREDICTED: immunoglobulin superfamily DCC subclass member 3 [Oreochromis niloticus]
gene289	NC_022199.1	LG1	gi|542170221|ref|XP_005467013.1|	5.68e-05	0.702509	0.484991	12.8999	9.46738	11.3626	5.15e-50	5.17357	up	PREDICTED: stereocilin-like [Oreochromis niloticus]
gene29	NC_022199.1	LG1	gi|348526660|ref|XP_003450837.1|	40.5361	63.9401	51.2775	18.8776	19.6236	21.4385	1.35e-06	-1.34053	down	PREDICTED: transaldolase-like [Oreochromis niloticus]
gene291	NC_022199.1	LG1	gi|542170223|ref|XP_005467014.1|	3.7875	2.40569	1.40205	18.3675	23.3154	21.9662	1.13e-42	3.26465	up	PREDICTED: CTD small phosphatase-like protein 2-A-like isoform X1 [Oreochromis niloticus]
gene294	NC_022199.1	LG1	gi|542171519|ref|XP_005467230.1|	417.311	459.216	387.882	189.372	231.943	211.747	3.41e-05	-0.91899	down	PREDICTED: tight junction protein ZO-1-like [Oreochromis niloticus]
gene297	NC_022199.1	LG1	gi|348509629|ref|XP_003442350.1|	0.000378692	0.000420895	1.46e-06	0.517173	0.345035	0.109418	0.001417	Inf	up	PREDICTED: sorbitol dehydrogenase-like [Oreochromis niloticus]
gene298	NC_022199.1	LG1	gi|542170253|ref|XP_005467020.1|	0.427848	8.12e-05	7.54e-05	7.30133	7.05845	7.77982	2.55e-22	5.34059	up	PREDICTED: amyloid beta A4 precursor protein-binding family A member 2-like isoform X2 [Oreochromis niloticus]
gene299	NC_022199.1	LG1	NA	12.0354	13.5652	10.892	1.03837	1.34e-05	0.000642022	3.71e-14	-5.12282	down	NA
gene30	NC_022199.1	LG1	gi|499013871|ref|XP_004558088.1|	0.802213	0.815503	0.376172	12.9517	15.3816	26.0964	7.86e-10	5.71153	up	PREDICTED: tetraspanin-4-like isoform X1 [Maylandia zebra]
gene300	NC_022199.1	LG1	gi|542170272|ref|XP_005467023.1|	20.9372	38.4849	33.5711	15.4962	14.4171	19.2375	0.0142879	-0.817611	down	PREDICTED: synaptotagmin-7-like isoform X1 [Oreochromis niloticus]
gene302	NC_022199.1	LG1	gi|542170323|ref|XP_005467031.1|	186.085	192.891	209.32	82.7112	77.8066	91.4522	1.5e-06	-1.1049	down	PREDICTED: cleavage and polyadenylation specificity factor subunit 7-like isoform X6 [Oreochromis niloticus]
gene309	NC_022199.1	LG1	gi|348509795|ref|XP_003442432.1|	0.084035	0.253236	0.653367	8.05559	5.27158	6.00157	3.39e-09	4.30096	up	PREDICTED: nucleobindin-2-like isoform X1 [Oreochromis niloticus]
gene31	NC_022199.1	LG1	gi|348526664|ref|XP_003450839.1|	26.695	42.232	30.6741	1.50753	1.65377	1.96412	1.46e-20	-3.94574	down	PREDICTED: DNA damage-binding protein 1-like isoform X1 [Oreochromis niloticus]
gene310	NC_022199.1	LG1	gi|542170383|ref|XP_005467040.1|	1.32654	0.273476	1.33654	3.61752	2.40669	2.01836	0.00917859	1.57472	up	PREDICTED: pleckstrin homology domain-containing family A member 7 [Oreochromis niloticus]
gene312	NC_022199.1	LG1	gi|348509613|ref|XP_003442342.1|	0.615622	0.210311	0.306668	29.2543	21.4948	35.3344	5.44e-43	6.21145	up	PREDICTED: calcitonin gene-related peptide-like isoform X1 [Oreochromis niloticus]
gene316	NC_022199.1	LG1	gi|348509609|ref|XP_003442340.1|	2.63259	3.10557	1.5295	0.000667811	3.96e-17	1.09e-07	3.9e-07	#NAME?	down	PREDICTED: ras-related protein R-Ras2-like [Oreochromis niloticus]
gene317	NC_022199.1	LG1	gi|542170435|ref|XP_005467045.1|	222.88	240.332	257.827	47.9437	51.3285	51.3803	3.81e-13	-1.74574	down	PREDICTED: tubby protein homolog isoform X2 [Oreochromis niloticus]
gene32	NC_022199.1	LG1	gi|542235463|ref|XP_005455766.1|	5.29982	3.39067	3.7112	127.99	88.8992	96.8491	7.8e-41	5.13102	up	PREDICTED: tetratricopeptide repeat protein 18-like isoform X1 [Oreochromis niloticus]
gene320	NC_022199.1	LG1	gi|542170443|ref|XP_005467047.1|	0.112941	0.860882	0.400905	8.35054	10.4841	7.40031	2.73e-24	4.53759	up	PREDICTED: serine/threonine-protein kinase 33-like [Oreochromis niloticus]
gene321	NC_022199.1	LG1	NA	0.423998	0.252033	0.73063	2.96012	0.684428	3.53314	0.0200373	2.63909	up	NA
gene322	NC_022199.1	LG1	gi|542170445|ref|XP_005467048.1|	75.8245	109.836	112.699	31.5013	27.8354	30.8483	4.64e-08	-1.31927	down	PREDICTED: tripartite motif-containing protein 66-like isoform X1 [Oreochromis niloticus]
gene323	NC_022199.1	LG1	gi|348509605|ref|XP_003442338.1|	50.8987	114.989	108.916	20.4725	19.2344	20.9822	1.72e-12	-1.58526	down	PREDICTED: suppression of tumorigenicity 5 protein-like isoform X1 [Oreochromis niloticus]
gene324	NC_022199.1	LG1	gi|348509603|ref|XP_003442337.1|	7.97198	4.55218	9.3619	24.533	25.135	29.0569	9.47e-07	1.72743	up	PREDICTED: transmembrane protein 9B-like [Oreochromis niloticus]
gene325	NC_022199.1	LG1	gi|583969593|ref|XP_006780242.1|	212.623	278.496	257.451	38.7372	32.3323	33.0763	8.39e-25	-2.47969	down	PREDICTED: signal peptide, CUB and EGF-like domain-containing protein 2-like isoform X1 [Neolamprologus brichardi]
gene327	NC_022199.1	LG1	gi|498947786|ref|XP_004543228.1|	4.54567	4.5449	5.05996	11.9733	11.7249	13.5906	5.72e-05	1.41371	up	PREDICTED: DENN domain-containing protein 5A-like isoform X4 [Maylandia zebra]
gene33	NC_022199.1	LG1	gi|348526618|ref|XP_003450816.1|	21.2819	29.635	23.3123	6.14907	3.66118	7.25426	1.67e-08	-1.9206	down	PREDICTED: transmembrane protein 138-like [Oreochromis niloticus]
gene332	NC_022199.1	LG1	gi|348509591|ref|XP_003442331.1|	1.27684	1.57222	2.44773	0	0.00331836	0	0.000621426	#NAME?	down	PREDICTED: ADM-like [Oreochromis niloticus]
gene338	NC_022199.1	LG1	gi|542171527|ref|XP_005467233.1|	1.99737	2.09724	2.28804	0.593011	0.238119	0.736069	0.0238741	-1.89646	down	PREDICTED: eukaryotic translation initiation factor 4 gamma 2-like [Oreochromis niloticus]
gene342	NC_022199.1	LG1	gi|542170523|ref|XP_005467062.1|	0.24423	0.209596	0.384983	9.16859	7.39559	11.0052	4.76e-26	5.21721	up	PREDICTED: BTB/POZ domain-containing protein 10 isoform X1 [Oreochromis niloticus]
gene344	NC_022199.1	LG1	gi|498947619|ref|XP_004543202.1|	211.73	286.946	295.039	36.5008	36.2057	36.0443	4.63e-12	-1.4811	down	PREDICTED: transcriptional enhancer factor TEF-1-like isoform X1 [Maylandia zebra]
gene346	NC_022199.1	LG1	gi|542170572|ref|XP_005467071.1|	48.7294	71.6215	63.2774	114.481	93.6307	115.762	0.000495841	0.808057	up	PREDICTED: protein-methionine sulfoxide oxidase MICAL2-like isoform X1 [Oreochromis niloticus]
gene348	NC_022199.1	LG1	gi|542170619|ref|XP_005467081.1|	4.3493	3.32378	8.06484	0.139702	0.240959	0.220259	5.42e-06	#NAME?	down	PREDICTED: ubiquitin carboxyl-terminal hydrolase 47 isoform X2 [Oreochromis niloticus]
gene35	NC_022199.1	LG1	gi|542235474|ref|XP_005455770.1|	0.226993	0.095302	0.125006	3.62007	2.63368	3.21138	0.000339061	4.29697	up	PREDICTED: potassium voltage-gated channel subfamily A member 4-like [Oreochromis niloticus]
gene358	NC_022199.1	LG1	gi|348509573|ref|XP_003442322.1|	6.9455	19.6201	18.6897	0.349685	0.355616	0.000721292	5.64e-09	-5.93211	down	PREDICTED: 60S ribosomal protein L13-like isoformX1 [Oreochromis niloticus]
gene359	NC_022199.1	LG1	gi|348509755|ref|XP_003442412.1|	90.7939	135.496	132.914	8.85343	8.39667	9.1692	1.4e-17	-2.18662	down	PREDICTED: copine-7-like isoform X1 [Oreochromis niloticus]
gene362	NC_022199.1	LG1	gi|542170710|ref|XP_005467097.1|	23.9749	29.0623	29.916	0.790266	1.21794	1.1032	3.3e-21	-4.45628	down	PREDICTED: pre-mRNA-splicing factor ATP-dependent RNA helicase PRP16-like isoform X1 [Oreochromis niloticus]
gene368	NC_022199.1	LG1	gi|542170742|ref|XP_003442411.2|	0.0584486	0.329504	0.693486	0.000825075	0.0279326	0.00109778	0.0165976	-5.83749	down	PREDICTED: hepatocyte nuclear factor 4-beta-like [Oreochromis niloticus]
gene369	NC_022199.1	LG1	gi|542170750|ref|XP_005467103.1|	25.7697	29.6882	30.1	15.2578	14.0623	14.6845	2.5e-05	-0.957054	down	PREDICTED: cysteine-rich secretory protein LCCL domain-containing 2-like isoform X3 [Oreochromis niloticus]
gene375	NC_022199.1	LG1	gi|348509741|ref|XP_003442405.1|	4.13582	1.72533	3.12672	0.0759286	0.0506006	0.0243403	2.3e-05	-6.22259	down	PREDICTED: ataxin-1-like [Oreochromis niloticus]
gene377	NC_022199.1	LG1	gi|542170832|ref|XP_005467115.1|	5.66766	2.66796	3.73203	13.6787	14.7093	15.7564	3.97e-14	2.2071	up	PREDICTED: unconventional myosin-Ie-like isoform X1 [Oreochromis niloticus]
gene378	NC_022199.1	LG1	gi|542170842|ref|XP_005467117.1|	40.7143	43.557	43.5145	15.3339	15.5551	17.0418	3.35e-05	-1.14214	down	PREDICTED: E3 ubiquitin-protein ligase Arkadia isoform X2 [Oreochromis niloticus]
gene379	NC_022199.1	LG1	gi|542170857|ref|XP_005467120.1|	24.5332	42.5439	48.662	33.8261	31.0001	34.7597	0.00207074	0.710327	up	PREDICTED: SAFB-like transcription modulator-like isoform X1 [Oreochromis niloticus]
gene380	NC_022199.1	LG1	gi|348509733|ref|XP_003442401.1|	0.716189	0.643	0.493982	4.46946	7.19419	6.08227	1.38e-10	3.37949	up	PREDICTED: protein FAM63B-like [Oreochromis niloticus]
gene383	NC_022199.1	LG1	gi|348509559|ref|XP_003442315.1|	10.58	9.72218	10.8588	14.179	15.1558	15.1801	0.010061	0.646065	up	PREDICTED: aquaporin-9-like isoform X1 [Oreochromis niloticus]
gene389	NC_022199.1	LG1	gi|542171541|ref|XP_005467235.1|	19.2892	16.7243	16.6491	24.0105	19.6879	25.6071	0.000562542	0.898396	up	PREDICTED: zinc finger protein 280D-like [Oreochromis niloticus]
gene39	NC_022199.1	LG1	gi|542235477|ref|XP_005455771.1|	6.55489	4.55713	4.03972	19.2068	19.4471	21.0973	2.47e-13	2.14279	up	PREDICTED: oxysterols receptor LXR-alpha-like isoform X2 [Oreochromis niloticus]
gene392	NC_022199.1	LG1	gi|542170913|ref|XP_005467130.1|	17.1181	10.111	15.9112	2.51317	5.27714	6.44989	0.000683881	-1.40918	down	PREDICTED: DNA-binding protein RFX7-like isoform X2 [Oreochromis niloticus]
gene393	NC_022199.1	LG1	gi|542170929|ref|XP_005467133.1|	14.3763	13.4193	13.7236	7.25053	5.00443	4.62935	0.0480999	-0.629289	down	PREDICTED: E3 ubiquitin-protein ligase NEDD4-like isoform X1 [Oreochromis niloticus]
gene394	NC_022199.1	LG1	gi|348509718|ref|XP_003442394.1|	1.24616	0.559712	1.0683	4.96179	6.78754	6.47351	2.38e-07	2.87025	up	PREDICTED: protogenin A-like isoform X1 [Oreochromis niloticus]
gene396	NC_022199.1	LG1	gi|348509714|ref|XP_003442392.1|	79.0366	74.1185	81.4464	15.6499	16.7235	18.2442	8.71e-21	-2.22837	down	PREDICTED: GPI mannosyltransferase 3-like [Oreochromis niloticus]
gene397	NC_022199.1	LG1	gi|348509548|ref|XP_003442310.1|	36.3432	58.2005	54.641	15.8328	21.6057	23.9058	6.98e-05	-1.13179	down	PREDICTED: ras-related protein Rab-27A-like isoform X1 [Oreochromis niloticus]
gene398	NC_022199.1	LG1	gi|542170971|ref|XP_005467140.1|	5.67746	8.11289	7.98928	17.4546	10.9062	19.6018	0.00337183	1.27782	up	PREDICTED: inactive serine/threonine-protein kinase VRK3-like isoform X2 [Oreochromis niloticus]
gene399	NC_022199.1	LG1	gi|542170989|ref|XP_005467144.1|	5.31769	3.49217	3.00463	12.1026	12.4981	14.8837	6.55e-11	1.99603	up	PREDICTED: protein FAM65A-like isoform X1 [Oreochromis niloticus]
gene40	NC_022199.1	LG1	gi|554840856|ref|XP_005930852.1|	10.548	10.111	10.1968	18.4451	14.0647	18.4206	0.000285043	0.853576	up	PREDICTED: MAP kinase-activating death domain protein-like isoform X12 [Haplochromis burtoni]
gene400	NC_022199.1	LG1	NA	1.09767	2.53e-07	1.52107	9.54336	4.69584	6.81671	6.2e-07	3.26259	up	NA
gene401	NC_022199.1	LG1	gi|542171017|ref|XP_005467150.1|	0.160769	0.064997	0.483566	4.36126	2.95728	4.64129	1.74e-08	4.60018	up	PREDICTED: transcriptional repressor CTCF-like [Oreochromis niloticus]
gene402	NC_022199.1	LG1	gi|542171001|ref|XP_005467147.1|	93.0853	164.48	151.585	58.3427	52.2812	57.0109	0.000247195	-1.0443	down	PREDICTED: flocculation protein FLO11-like isoform X1 [Oreochromis niloticus]
gene403	NC_022199.1	LG1	gi|348509546|ref|XP_003442309.1|	38.4914	38.086	38.023	5.41521	6.97237	6.58299	1.86e-14	-2.27116	down	PREDICTED: cleavage and polyadenylation specificity factor subunit 5-like [Oreochromis niloticus]
gene404	NC_022199.1	LG1	gi|542171026|ref|XP_005467151.1|	10.8868	9.98335	11.4952	21.9075	20.6366	22.5766	0.000223061	1.38958	up	PREDICTED: 2-oxoglutarate and iron-dependent oxygenase domain-containing protein 1-like [Oreochromis niloticus]
gene405	NC_022199.1	LG1	gi|348509542|ref|XP_003442307.1|	1.11012	0.628883	0.664946	6.17411	8.08954	10.4244	1.1e-13	4.05266	up	PREDICTED: tumor necrosis factor receptor type 1-associated DEATH domain protein-like [Oreochromis niloticus]
gene41	NC_022199.1	LG1	gi|348526624|ref|XP_003450819.1|	2.25013	3.54209	1.7313	7.74097	4.18965	6.9455	0.0186583	1.39796	up	PREDICTED: gamma-butyrobetaine dioxygenase-like isoform X1 [Oreochromis niloticus]
gene410	NC_022199.1	LG1	gi|542171048|ref|XP_005467153.1|	13.076	16.3031	15.6382	5.20453	3.88613	5.14648	3.69e-07	-1.58576	down	PREDICTED: THAP domain-containing protein 11-like [Oreochromis niloticus]
gene413	NC_022199.1	LG1	gi|348509698|ref|XP_003442384.1|	198.185	212.134	239.777	43.2452	44.2749	39.0003	8.7e-26	-2.31392	down	PREDICTED: ftsJ methyltransferase domain-containing protein 1-like isoform X1 [Oreochromis niloticus]
gene416	NC_022199.1	LG1	gi|348509696|ref|XP_003442383.1|	31.4854	42.99	43.2475	6.81633	6.84215	8.01674	6e-18	-2.57764	down	PREDICTED: putative sodium-coupled neutral amino acid transporter 7-like isoform X1 [Oreochromis niloticus]
gene418	NC_022199.1	LG1	gi|542171099|ref|XP_005467161.1|	9.02981	10.8451	3.09351	16.2955	12.9078	17.6446	0.00181224	1.29042	up	PREDICTED: transcription factor E2F5-like isoform X1 [Oreochromis niloticus]
gene426	NC_022199.1	LG1	gi|542171156|ref|XP_003442378.2|	0.157664	1.50262	0.264232	6.91966	4.31647	5.7715	1.32e-05	3.26053	up	PREDICTED: fibulin-7-like [Oreochromis niloticus]
gene428	NC_022199.1	LG1	gi|542171162|ref|XP_005467172.1|	137.135	182.632	174.31	81.8006	77.4408	76.71	4.33e-10	-1.35725	down	PREDICTED: heterogeneous nuclear ribonucleoproteins C1/C2-like [Oreochromis niloticus]
gene429	NC_022199.1	LG1	gi|542171166|ref|XP_003442376.2|	18.5184	16.2079	19.0336	10.1544	8.522	9.89505	0.00198929	-1.37756	down	PREDICTED: 5-hydroxyisourate hydrolase-like [Oreochromis niloticus]
gene433	NC_022199.1	LG1	gi|348509679|ref|XP_003442375.1|	1.95702	1.14418	1.5268	8.98602	6.25036	9.61771	0.000417366	2.37696	up	PREDICTED: transcription factor 25-like isoform X1 [Oreochromis niloticus]
gene435	NC_022199.1	LG1	gi|542171195|ref|XP_005467176.1|	0.644339	1.14662	0.893787	4.3752	5.67746	4.82745	0.00140255	2.52388	up	PREDICTED: differentially expressed in FDCP 8 homolog isoform X2 [Oreochromis niloticus]
gene437	NC_022199.1	LG1	gi|348509518|ref|XP_003442295.1|	127.248	168.103	144.847	28.5446	22.4505	32.4237	2.44e-24	-2.38852	down	PREDICTED: dysbindin domain-containing protein 1-like isoform X1 [Oreochromis niloticus]
gene44	NC_022199.1	LG1	gi|734608052|ref|XP_010731255.1|	43.5034	47.2182	47.8033	25.617	20.8908	23.658	0.000503229	-1.02679	down	PREDICTED: leucine zipper protein 2 [Larimichthys crocea]
gene445	NC_022199.1	LG1	gi|542171259|ref|XP_003442290.2|	0.0613437	0.0940057	2.44e-28	9.10157	5.08578	7.25921	4.91e-08	8.40539	up	PREDICTED: DNA replication complex GINS protein PSF2-like [Oreochromis niloticus]
gene449	NC_022199.1	LG1	gi|583969248|ref|XP_006780071.1|	40.8589	61.6812	55.1984	24.575	18.2393	26.1106	0.00180476	-1.2105	down	PREDICTED: uncharacterized protein LOC102792198 [Neolamprologus brichardi]
gene452	NC_022199.1	LG1	gi|542171282|ref|XP_005467189.1|	13.3556	13.1353	9.86622	98.4111	69.3067	90.0793	7.57e-38	2.90176	up	PREDICTED: COX assembly mitochondrial protein 2 homolog isoform X2 [Oreochromis niloticus]
gene453	NC_022199.1	LG1	gi|348509663|ref|XP_003442367.1|	0.967536	1.568	0.82214	5.627	6.38539	5.40814	4.11e-05	2.4934	up	PREDICTED: chromodomain Y-like protein 2-like isoform X1 [Oreochromis niloticus]
gene457	NC_022199.1	LG1	gi|542171346|ref|XP_005467202.1|	6.60039	7.5539	9.31693	3.04431	2.26891	3.55556	8.6e-05	-1.3631	down	PREDICTED: synaptotagmin-9-like [Oreochromis niloticus]
gene458	NC_022199.1	LG1	gi|348509657|ref|XP_003442364.1|	48.9634	45.6939	41.8287	1.33405	2.16399	1.6042	4.53e-34	-3.98369	down	PREDICTED: spondin-1-like [Oreochromis niloticus]
gene459	NC_022199.1	LG1	gi|542171349|ref|XP_005467203.1|	157.107	201.927	187.532	102.984	103.206	106.991	0.000276198	-0.797753	down	PREDICTED: UPF0606 protein KIAA1549L-like isoform X1 [Oreochromis niloticus]
gene468	NC_022199.1	LG1	gi|348509488|ref|XP_003442280.1|	79.8635	97.2393	98.858	14.3547	10.411	12.0634	5.68e-25	-3.11312	down	PREDICTED: paired box protein Pax-6-like isoformX3 [Oreochromis niloticus]
gene470	NC_022199.1	LG1	gi|348509482|ref|XP_003442277.1|	0.0991639	0.134055	0.429927	1.24478	1.22678	1.70348	0.00894471	2.75912	up	PREDICTED: mitochondrial inner membrane protease subunit 1-like [Oreochromis niloticus]
gene471	NC_022199.1	LG1	NA	138.428	203.604	304.228	65.4453	48.6819	51.5136	0.000509085	-2.09699	down	NA
gene474	NC_022199.1	LG1	gi|542171566|ref|XP_005467240.1|	65.2027	54.8517	63.3776	7.12383	7.68986	8.47581	7.68e-18	-2.91628	down	PREDICTED: myomesin-2-like [Oreochromis niloticus]
gene476	NC_022199.1	LG1	gi|542171477|ref|XP_005467225.1|	14.2639	14.4927	17.9895	4.34383	5.94594	4.69995	1.56e-07	-1.53356	down	PREDICTED: uncharacterized protein LOC102076176 isoform X1 [Oreochromis niloticus]
gene479	NC_022199.1	LG1	gi|542171501|ref|XP_005467228.1|	9.13979	8.53588	9.31911	13.6291	13.1327	12.3771	0.0233954	0.766422	up	PREDICTED: ATP-dependent RNA helicase SUPV3L1, mitochondrial-like [Oreochromis niloticus]
gene482	NC_022199.1	LG1	gi|348509474|ref|XP_003442273.1|	0.000506713	0.602067	0.000544973	1.35276	1.21216	1.16516	0.0198013	2.99264	up	PREDICTED: uncharacterized protein LOC100699007 isoform 2 [Oreochromis niloticus]
gene484	NC_022199.1	LG1	gi|542244030|ref|XP_005458979.1|	2.7636	8.92624	2.34591	4.71e-15	6.63e-50	5.34e-177	0.0013942	#NAME?	down	PREDICTED: ATP-dependent RNA helicase SUPV3L1, mitochondrial-like [Oreochromis niloticus]
gene486	NC_022199.1	LG1	gi|348534130|ref|XP_003454556.1|	10.4348	12.206	12.0513	1.476	3.0549	2.25905	0.00169943	-1.58416	down	PREDICTED: hexokinase-1 [Oreochromis niloticus]
gene487	NC_022199.1	LG1	gi|583969159|ref|XP_006780028.1|	3.60243	3.25814	3.01478	6.81402	10.943	8.98319	0.00181224	1.57973	up	PREDICTED: neuromedin-K receptor-like [Neolamprologus brichardi]
gene489	NC_022199.1	LG1	gi|542244039|ref|XP_005458983.1|	57.1363	53.3004	59.3426	100.193	92.2728	112.753	8.88e-05	0.861825	up	PREDICTED: zinc finger protein 397-like [Oreochromis niloticus]
gene49	NC_022199.1	LG1	gi|348526678|ref|XP_003450846.1|	11.8167	21.7229	20.3139	8.38583	7.33661	9.28793	0.00965451	-1.15744	down	PREDICTED: TNF receptor-associated factor 6-like isoform X1 [Oreochromis niloticus]
gene491	NC_022199.1	LG1	gi|348534046|ref|XP_003454514.1|	2.2e-06	1.59e-05	6.19e-08	0.574781	0.686702	1.2351	8.44e-06	Inf	up	PREDICTED: phenazine biosynthesis-like domain-containing protein 2-like [Oreochromis niloticus]
gene492	NC_022199.1	LG1	gi|542244051|ref|XP_005458988.1|	158.298	179.535	179.544	59.1446	46.3046	53.7815	3.98e-11	-1.42039	down	PREDICTED: heterogeneous nuclear ribonucleoprotein H-like isoform X1 [Oreochromis niloticus]
gene495	NC_022199.1	LG1	gi|348534064|ref|XP_003454523.1|	236.202	271.866	282.865	67.3884	58.2479	62.6673	3.86e-18	-1.87848	down	PREDICTED: constitutive coactivator of peroxisome proliferator-activated receptor gamma-like isoform X1 [Oreochromis niloticus]
gene496	NC_022199.1	LG1	gi|542244063|ref|XP_005458993.1|	0	0	0	13.1914	4.53588	8.98766	2.37e-05	Inf	up	PREDICTED: delta-like protein D-like [Oreochromis niloticus]
gene497	NC_022199.1	LG1	gi|542244065|ref|XP_003454525.2|	0.333631	0.502691	0.510227	2.76801	2.96383	2.79409	0.00451515	2.47217	up	PREDICTED: protein MIS12 homolog [Oreochromis niloticus]
gene501	NC_022199.1	LG1	gi|498929768|ref|XP_004539532.1|	2.17913	2.68034	2.73023	4.12531	3.91042	4.12023	0.0118386	0.869869	up	PREDICTED: TATA-box-binding protein-like [Maylandia zebra]
gene502	NC_022199.1	LG1	gi|498929766|ref|XP_004539531.1|	36.2757	26.3242	21.99	6.40834	9.75078	8.85807	4.04e-09	-1.42933	down	PREDICTED: 26S protease regulatory subunit 6A-like [Maylandia zebra]
gene505	NC_022199.1	LG1	gi|348534150|ref|XP_003454566.1|	4.00404	2.17325	3.58365	1.05553	2.34933	1.40694	0.0299067	-1.13083	down	PREDICTED: ras-related protein Rab-4A-like isoform X1 [Oreochromis niloticus]
gene51	NC_022199.1	LG1	NA	15.7942	19.5983	13.8274	33.4642	35.7594	34.0566	7.37e-05	1.16323	up	NA
gene510	NC_022199.1	LG1	gi|542244091|ref|XP_005459002.1|	31.5717	34.7886	42.2292	45.1565	37.4183	53.1331	1.62e-15	2.10771	up	PREDICTED: polypeptide N-acetylgalactosaminyltransferase 2 isoform X4 [Oreochromis niloticus]
gene511	NC_022199.1	LG1	gi|348534090|ref|XP_003454536.1|	1.73932	2.54395	1.73037	132.311	84.9231	134.403	2.22e-52	5.67048	up	PREDICTED: N-lysine methyltransferase SMYD2-A-like [Oreochromis niloticus]
gene512	NC_022199.1	LG1	gi|542244095|ref|XP_005459003.1|	151.816	181.602	180.013	18.2154	20.0654	19.5356	8.82e-38	-2.83557	down	PREDICTED: centromere protein F isoform X1 [Oreochromis niloticus]
gene513	NC_022199.1	LG1	gi|542244099|ref|XP_005459005.1|	0.000262495	0.114569	7.61e-06	0.583913	0.930337	0.226112	0.00267832	4.48066	up	PREDICTED: potassium channel subfamily K member 2-like [Oreochromis niloticus]
gene514	NC_022199.1	LG1	gi|348534096|ref|XP_003454539.1|	6.54823	8.44995	9.2484	2.59874	3.18927	2.88101	0.000124458	-1.43744	down	PREDICTED: cell growth regulator with EF hand domain protein 1-like [Oreochromis niloticus]
gene515	NC_022199.1	LG1	gi|348534154|ref|XP_003454568.1|	0.248884	0.251576	0.0150425	9.63e-09	0.00181068	2.07e-05	0.00750868	#NAME?	down	PREDICTED: EF-hand calcium-binding domain-containing protein 2-like [Oreochromis niloticus]
gene517	NC_022199.1	LG1	gi|348534156|ref|XP_003454569.1|	107.547	132.307	100.308	1.52739	1.9e-05	1.75495	5.4e-94	-6.8061	down	PREDICTED: cathepsin B-like [Oreochromis niloticus]
gene518	NC_022199.1	LG1	gi|554808435|ref|XP_005915126.1|	5.91059	5.06198	3.71338	0.104014	1.88809	1.30744	0.000183419	-2.14783	down	PREDICTED: XK-related protein 5-like [Haplochromis burtoni]
gene519	NC_022199.1	LG1	gi|542244110|ref|XP_005459009.1|	7.48572	8.48838	12.0988	34.1181	35.5544	32.1761	5.78e-12	1.81798	up	PREDICTED: protein eva-1 homolog A-like isoform X2 [Oreochromis niloticus]
gene52	NC_022199.1	LG1	gi|542235518|ref|XP_003450847.2|	7.97e-05	0.0821742	0	23.4237	9.92645	22.1286	1.12e-18	10.1568	up	PREDICTED: estradiol 17-beta-dehydrogenase 12-B-like [Oreochromis niloticus]
gene521	NC_022199.1	LG1	gi|348534102|ref|XP_003454542.1|	0.195885	0	0.0737301	6.83554	9.44339	8.48619	4.41e-10	6.96452	up	PREDICTED: GC-rich sequence DNA-binding factor 2-like [Oreochromis niloticus]
gene522	NC_022199.1	LG1	gi|348534158|ref|XP_003454570.1|	6.02068	5.83715	5.67625	1.74233	0.829801	1.78238	0.0170113	-1.95352	down	PREDICTED: saccharopine dehydrogenase-like oxidoreductase-like [Oreochromis niloticus]
gene523	NC_022199.1	LG1	gi|542244118|ref|XP_005459012.1|	8.54e-12	0	8.25e-20	2.65602	2.70404	0.544055	1.66e-05	Inf	up	PREDICTED: dimethyladenosine transferase 2, mitochondrial-like [Oreochromis niloticus]
gene525	NC_022199.1	LG1	gi|542244125|ref|XP_005459015.1|	12.2001	13.9211	20.0776	3.70282	3.75899	2.95371	1.35e-08	-2.69732	down	PREDICTED: excitatory amino acid transporter 3-like isoform X1 [Oreochromis niloticus]
gene526	NC_022199.1	LG1	gi|348534108|ref|XP_003454545.1|	44.347	44.1437	22.2164	8.97125	7.67653	8.90569	9.81e-05	-2.11094	down	PREDICTED: histone-lysine N-methyltransferase SMYD3-like isoform X1 [Oreochromis niloticus]
gene529	NC_022199.1	LG1	gi|542244144|ref|XP_005459023.1|	0.253626	0.763672	0.542325	3.50329	4.68008	5.82525	6.61e-05	3.18749	up	PREDICTED: protein ELYS isoform X1 [Oreochromis niloticus]
gene530	NC_022199.1	LG1	gi|542244150|ref|XP_005459026.1|	2.14433	0.753205	1.342	23.2568	19.0762	25.9383	3.46e-12	4.15701	up	PREDICTED: kinesin-like protein KLP6-like [Oreochromis niloticus]
gene534	NC_022199.1	LG1	gi|348534122|ref|XP_003454552.1|	0.144236	0.519672	0.6363	4.30278	2.6902	4.88637	0.00346388	3.23752	up	PREDICTED: BTB/POZ domain-containing protein KCTD3-like isoform X1 [Oreochromis niloticus]
gene535	NC_022199.1	LG1	gi|583969053|ref|XP_006779975.1|	99.7364	135.746	123.115	62.3046	60.5398	64.1381	0.000829668	-0.732541	down	PREDICTED: usherin-like [Neolamprologus brichardi]
gene539	NC_022199.1	LG1	gi|542244178|ref|XP_005459036.1|	0.00109264	0.109624	0.00475076	1.14772	1.32844	1.38256	3.76e-05	5.21017	up	PREDICTED: protein GREB1 [Oreochromis niloticus]
gene54	NC_022199.1	LG1	gi|348526638|ref|XP_003450826.1|	6.80841	6.39089	13.2205	3.1	3.01314	3.83304	0.0148786	-1.30198	down	PREDICTED: methylthioribulose-1-phosphate dehydratase-like isoform X1 [Oreochromis niloticus]
gene540	NC_022199.1	LG1	gi|542244180|ref|XP_005459037.1|	0.761302	0.445079	0.14672	1.65298	3.37096	2.29546	0.043389	2.59911	up	PREDICTED: phosphatidate phosphatase LPIN1-like isoform X1 [Oreochromis niloticus]
gene541	NC_022199.1	LG1	gi|348534042|ref|XP_003454512.1|	0.772623	0.60028	0.69316	3.20995	5.08767	3.4242	0.0433219	2.31866	up	PREDICTED: uncharacterized protein LOC100692289 isoform X1 [Oreochromis niloticus]
gene543	NC_022199.1	LG1	gi|542244196|ref|XP_005459044.1|	89.2988	253.046	197.628	57.4264	58.1563	63.4024	0.0180678	-1.44614	down	PREDICTED: uncharacterized protein LOC102081220 [Oreochromis niloticus]
gene545	NC_022199.1	LG1	gi|542244202|ref|XP_005459047.1|	16.6444	8.30831	20.2273	0.00217463	0.000429033	3.77999	0.000457123	-3.38668	down	PREDICTED: interferon regulatory factor 2-like [Oreochromis niloticus]
gene547	NC_022199.1	LG1	gi|348534048|ref|XP_003454515.1|	27.0573	39.202	34.6311	21.0776	19.1397	18.481	0.0076255	-0.730357	down	PREDICTED: 60S ribosome subunit biogenesis protein NIP7 homolog isoform X1 [Oreochromis niloticus]
gene548	NC_022199.1	LG1	gi|542244210|ref|XP_003454562.2|	12.2543	18.5048	17.2944	3.07676	3.41668	2.29985	6.68e-08	-2.43805	down	PREDICTED: telomeric repeat-binding factor 2-like isoform X1 [Oreochromis niloticus]
gene550	NC_022199.1	LG1	gi|542244218|ref|XP_005459053.1|	63.7229	108.847	87.115	24.4302	29.3891	28.7206	1.29e-06	-1.6492	down	PREDICTED: palmitoyltransferase ZDHHC7-like isoform X1 [Oreochromis niloticus]
gene551	NC_022199.1	LG1	gi|498929968|ref|XP_004539599.1|	13.2666	33.8801	21.8083	7.27046	5.12988	7.60637	0.009113	-1.62696	down	PREDICTED: regulator of G-protein signaling 9-binding protein-like [Maylandia zebra]
gene554	NC_022199.1	LG1	gi|348500162|ref|XP_003437642.1|	0.133589	0.188398	0.131952	1.39794	0.824517	0.909081	0.0184475	2.64294	up	PREDICTED: AN1-type zinc finger protein 3-like isoform X1 [Oreochromis niloticus]
gene555	NC_022199.1	LG1	gi|542213470|ref|XP_005447616.1|	70.0919	89.6334	87.0403	31.1437	33.7189	34.4358	2.46e-06	-1.21086	down	PREDICTED: MAM domain-containing glycosylphosphatidylinositol anchor protein 1-like isoform X1 [Oreochromis niloticus]
gene558	NC_022199.1	LG1	gi|348499968|ref|XP_003437545.1|	5.23688	3.44923	3.78563	9.02606	10.3808	12.4018	0.0149474	1.37386	up	PREDICTED: glucosamine 6-phosphate N-acetyltransferase-like [Oreochromis niloticus]
gene559	NC_022199.1	LG1	gi|348500030|ref|XP_003437576.1|	46.421	45.9439	50.505	150.028	120.193	114.121	2.18e-12	1.52451	up	PREDICTED: E3 ubiquitin-protein ligase AMFR-like [Oreochromis niloticus]
gene56	NC_022199.1	LG1	gi|542235524|ref|XP_005455788.1|	3.37e-07	1.91403	0.662742	2.38e-22	2.44e-16	2.31e-24	0.0157558	#NAME?	down	PREDICTED: excitatory amino acid transporter 2-like isoform X1 [Oreochromis niloticus]
gene560	NC_022199.1	LG1	gi|348500204|ref|XP_003437663.1|	8.35284	7.74613	8.78945	1.75e-10	0.346979	0.544477	1.67e-14	-4.69241	down	PREDICTED: leukotriene B4 receptor 1-like [Oreochromis niloticus]
gene561	NC_022199.1	LG1	gi|348500202|ref|XP_003437662.1|	47.2032	62.4263	66.8713	4.25519	4.44784	3.5071	1.19e-41	-3.70523	down	PREDICTED: leukotriene B4 receptor 1-like [Oreochromis niloticus]
gene562	NC_022199.1	LG1	gi|348500206|ref|XP_003437664.1|	4.3588	5.02917	5.91147	2.00061	2.30826	2.18247	0.00058633	-1.0688	down	PREDICTED: epithelial splicing regulatory protein 2-like isoform X1 [Oreochromis niloticus]
gene563	NC_022199.1	LG1	gi|348500208|ref|XP_003437665.1|	166.501	277.724	257.906	123.615	95.8369	103.255	7.76e-07	-1.13541	down	PREDICTED: nuclear factor of activated T-cells, cytoplasmic 3 [Oreochromis niloticus]
gene565	NC_022199.1	LG1	gi|542213487|ref|XP_005447620.1|	6.21557	22.4755	22.287	3.32546	3.34304	2.31299	4.42e-05	-1.40076	down	PREDICTED: talin-2-like isoform X2 [Oreochromis niloticus]
gene566	NC_022199.1	LG1	gi|348500106|ref|XP_003437614.1|	232.165	268.446	275.097	42.8433	43.3315	41.0807	1.36e-24	-2.22543	down	PREDICTED: tropomyosin alpha-4 chain-like isoformX3 [Oreochromis niloticus]
gene570	NC_022199.1	LG1	gi|348500218|ref|XP_003437670.1|	34.3707	39.4028	36.6273	2.92237	2.33888	2.37235	3.26e-25	-3.78997	down	PREDICTED: proline-serine-threonine phosphatase-interacting protein 1-like [Oreochromis niloticus]
gene571	NC_022199.1	LG1	gi|348500142|ref|XP_003437632.1|	0.998973	0.000255088	0.000165038	23.4653	21.6425	23.8664	1.72e-21	6.22439	up	PREDICTED: tetraspanin-3-like isoform 1 [Oreochromis niloticus]
gene572	NC_022199.1	LG1	gi|348500220|ref|XP_003437671.1|	0.536677	1.86e-16	0.796351	21.1999	26.0323	19.3099	8.29e-22	5.86322	up	PREDICTED: neuromedin-B-like [Oreochromis niloticus]
gene575	NC_022199.1	LG1	gi|348500170|ref|XP_003437646.1|	2.3987	2.3727	2.7528	6.96307	5.5333	5.83058	2.28e-06	1.44194	up	PREDICTED: cryptochrome-1-like [Oreochromis niloticus]
gene577	NC_022199.1	LG1	gi|348500224|ref|XP_003437673.1|	8.35257	9.56364	8.13642	0.946703	1.17992	1.14449	6.04e-17	-2.94599	down	PREDICTED: FERM domain-containing protein 5-like isoform X1 [Oreochromis niloticus]
gene578	NC_022199.1	LG1	gi|542213526|ref|XP_005447633.1|	4.36937	3.66252	4.53323	0.818842	0.124461	1.03464	2.44e-09	-2.51005	down	PREDICTED: WD repeat-containing protein 76-like isoform X1 [Oreochromis niloticus]
gene579	NC_022199.1	LG1	gi|498930164|ref|XP_004539644.1|	0.00241372	0.308645	0.265869	0.657744	1.41533	1.65806	0.000266792	2.93295	up	PREDICTED: pro-cathepsin H-like isoform X1 [Maylandia zebra]
gene58	NC_022199.1	LG1	gi|542235551|ref|XP_005455799.1|	10.2432	10.7354	12.1403	6.11975	5.04962	3.76752	0.00388667	-0.911103	down	PREDICTED: GDP-fucose transporter 1-like [Oreochromis niloticus]
gene582	NC_022199.1	LG1	gi|348500232|ref|XP_003437677.1|	4.89147	8.24217	12.342	0.00261743	2.89e-20	0.00135237	1.55e-18	#NAME?	down	PREDICTED: transmembrane emp24 domain-containing protein 3-like [Oreochromis niloticus]
gene584	NC_022199.1	LG1	gi|542213539|ref|XP_005447637.1|	11.2821	12.2392	8.74981	20.3704	19.8126	21.5612	1.35e-06	1.11219	up	PREDICTED: zinc finger protein 710-like [Oreochromis niloticus]
gene586	NC_022199.1	LG1	gi|542213541|ref|XP_005447638.1|	0.0703686	0.279692	0.375397	13.8869	7.7628	18.6841	1.08e-06	5.18508	up	PREDICTED: semaphorin-4B-like isoform X1 [Oreochromis niloticus]
gene588	NC_022199.1	LG1	gi|542213548|ref|XP_005447641.1|	44.5582	34.74	37.882	95.5597	82.8734	108.236	1.11e-09	1.35081	up	PREDICTED: RNA polymerase II elongation factor ELL-like [Oreochromis niloticus]
gene589	NC_022199.1	LG1	gi|542213551|ref|XP_005447642.1|	9.23838	14.769	17.0462	8.34399	6.79085	8.82693	0.010751	-0.745644	down	PREDICTED: WD repeat-containing protein 93-like isoform X2 [Oreochromis niloticus]
gene591	NC_022199.1	LG1	gi|348500346|ref|XP_003437734.1|	3.1952	4.32201	3.12648	1.74568	1.44217	1.46882	0.0282339	-1.05899	down	PREDICTED: signal peptide peptidase-like 2A-like isoform X1 [Oreochromis niloticus]
gene592	NC_022199.1	LG1	gi|498930222|ref|XP_004539660.1|	9.1416	5.44163	4.51023	0.860474	1.92952	1.88177	0.0379612	-1.51708	down	PREDICTED: transient receptor potential cation channel subfamily M member 7-like isoform X3 [Maylandia zebra]
gene595	NC_022199.1	LG1	gi|542213573|ref|XP_003437755.2|	0.351283	0.430732	0.461722	3.67931	2.45608	2.57833	0.000738904	2.76406	up	PREDICTED: guanine nucleotide-binding protein subunit beta-5-like [Oreochromis niloticus]
gene598	NC_022199.1	LG1	gi|542213577|ref|XP_005447652.1|	14.9754	14.9062	14.7854	29.689	23.3366	31.6273	0.00242304	0.800244	up	PREDICTED: protein FAM214A-like [Oreochromis niloticus]
gene605	NC_022199.1	LG1	gi|542213598|ref|XP_005447661.1|	12.4903	14.6659	13.4875	230.973	166.766	257.304	1.38e-35	3.95153	up	PREDICTED: CD276 antigen-like isoform X1 [Oreochromis niloticus]
gene606	NC_022199.1	LG1	gi|542213604|ref|XP_005447664.1|	0.0339438	0.336079	0.192704	1.80803	3.51064	3.25726	0.000991354	3.98837	up	PREDICTED: ubiquitin-like protein 7-like isoform X1 [Oreochromis niloticus]
gene607	NC_022199.1	LG1	gi|542213612|ref|XP_005447668.1|	253.401	281.999	307.573	62.5959	58.6166	60.1257	2.89e-18	-2.0151	down	PREDICTED: SH2 domain-containing adapter protein F-like isoform X1 [Oreochromis niloticus]
gene608	NC_022199.1	LG1	gi|742085280|ref|XP_010877095.1|	2.41191	2.5066	2.17183	8.46002	7.3803	6.98932	0.00408036	1.70492	up	PREDICTED: ubiquitin-conjugating enzyme E2 Q2-like isoform X2 [Esox lucius]
gene632	NC_022199.1	LG1	gi|542213681|ref|XP_003437707.2|	6.31283	4.05213	3.85195	1.15062	1.19095	0.529266	0.00423389	-2.11805	down	PREDICTED: dipeptidase 2-like isoform X1 [Oreochromis niloticus]
gene637	NC_022199.1	LG1	gi|542213693|ref|XP_005447697.1|	0.172396	0.236146	0.167271	0.997863	0.55864	1.33356	0.044598	2.57494	up	PREDICTED: iroquois-class homeodomain protein IRX-6-like isoform X2 [Oreochromis niloticus]
gene639	NC_022199.1	LG1	NA	101.607	170.887	131.189	20.8652	23.2961	21.0619	1.22e-11	-2.66701	down	NA
gene640	NC_022199.1	LG1	gi|542213703|ref|XP_005447699.1|	10.9657	17.6406	14.1244	2.7432	2.19314	3.86383	7.3e-05	-2.11937	down	PREDICTED: iroquois-class homeodomain protein irx-3-like [Oreochromis niloticus]
gene641	NC_022199.1	LG1	gi|542213705|ref|XP_005447700.1|	19.3519	16.4319	22.0935	8.1918	8.94382	5.71999	1.62e-07	-1.4531	down	PREDICTED: alpha-ketoglutarate-dependent dioxygenase FTO-like isoform X1 [Oreochromis niloticus]
gene643	NC_022199.1	LG1	gi|542213729|ref|XP_005447710.1|	18.388	20.3198	20.234	5.65217	6.06604	5.35852	7.02e-16	-2.00613	down	PREDICTED: chromodomain-helicase-DNA-binding protein 9 [Oreochromis niloticus]
gene645	NC_022199.1	LG1	NA	1.37168	0.715684	0.722702	2.37e-05	1.02e-05	2.82e-06	3.02e-07	#NAME?	down	NA
gene647	NC_022199.1	LG1	gi|583968780|ref|XP_006779842.1|	76.5607	95.3229	86.9029	42.4031	33.715	42.3254	0.000356204	-0.807026	down	PREDICTED: TOX high mobility group box family member 3-like [Neolamprologus brichardi]
gene648	NC_022199.1	LG1	NA	0.92053	0.744214	0.856167	2.08187	2.27079	1.82253	0.0363708	1.43172	up	NA
gene650	NC_022199.1	LG1	gi|348500058|ref|XP_003437590.1|	1166.31	2047.12	1918.27	59.0468	55.6503	51.6991	7.2e-21	-4.59458	down	PREDICTED: ubiquitin carboxyl-terminal hydrolase CYLD-like isoform X1 [Oreochromis niloticus]
gene653	NC_022199.1	LG1	gi|348500304|ref|XP_003437713.1|	0.74163	0.688504	2.2142	4.62082	6.87778	5.57812	1.43e-08	2.43814	up	PREDICTED: bromodomain-containing protein 7-like [Oreochromis niloticus]
gene654	NC_022199.1	LG1	gi|542213746|ref|XP_005447713.1|	3.41577	4.48846	8.35697	1.46862	1.1494	0.456631	0.00454277	-2.08822	down	PREDICTED: adenylate cyclase type 2-like isoform X1 [Oreochromis niloticus]
gene656	NC_022199.1	LG1	gi|498930679|ref|XP_004539756.1|	10.4312	12.7689	15.1159	0.143393	1.52e-05	0.185832	4.87e-26	-6.17844	down	PREDICTED: HEAT repeat-containing protein 3-like [Maylandia zebra]
gene658	NC_022199.1	LG1	gi|348500068|ref|XP_003437595.1|	2.209	1.55862	0.634674	86.6835	68.3894	96.6225	2.75e-59	5.67277	up	PREDICTED: arylamine N-acetyltransferase, pineal gland isozyme NAT-10-like [Oreochromis niloticus]
gene659	NC_022199.1	LG1	gi|348500070|ref|XP_003437596.1|	104.673	129.634	136.092	33.8414	30.0183	31.5579	1.63e-31	-2.56966	down	PREDICTED: arylamine N-acetyltransferase, pineal gland isozyme NAT-10-like [Oreochromis niloticus]
gene660	NC_022199.1	LG1	gi|348500310|ref|XP_003437716.1|	0.0253405	0.000964001	5.4e-09	1.43295	0.912506	1.22e-05	0.00663608	6.74812	up	PREDICTED: short-chain dehydrogenase/reductase family 42E member 1-like isoform X1 [Oreochromis niloticus]
gene661	NC_022199.1	LG1	gi|348500312|ref|XP_003437717.1|	0.0330014	0.0258618	1.11764000006728e-314	0.377546	0.370084	0.429481	0.0018514	4.52475	up	PREDICTED: Wilms tumor protein 1-interacting protein homolog [Oreochromis niloticus]
gene663	NC_022199.1	LG1	gi|348500314|ref|XP_003437718.1|	89.1176	89.5467	89.0774	24.6481	21.9003	22.4821	6.93e-16	-1.82995	down	PREDICTED: uncharacterized protein KIAA0355-like isoform X1 [Oreochromis niloticus]
gene667	NC_022199.1	LG1	NA	28.5557	30.2443	25.2212	1.15861	1.81425	0.77612	2.06e-35	-4.24961	down	NA
gene668	NC_022199.1	LG1	gi|583968719|ref|XP_006779812.1|	71.1044	103.982	97.1342	8.85187	11.1467	8.05497	7.92e-29	-3.25092	down	PREDICTED: carbohydrate sulfotransferase 8-like isoform X1 [Neolamprologus brichardi]
gene669	NC_022199.1	LG1	gi|348500080|ref|XP_003437601.1|	19.4765	24.3794	21.5349	11.7968	9.89585	13.5453	0.0202416	-0.757032	down	PREDICTED: xaa-Pro dipeptidase [Oreochromis niloticus]
gene675	NC_022199.1	LG1	gi|348500330|ref|XP_003437726.1|	12.242	13.2334	24.5126	42.6041	37.4351	45.5123	1.92e-08	1.47879	up	PREDICTED: probable threonine--tRNA ligase 2, cytoplasmic-like isoform X1 [Oreochromis niloticus]
gene677	NC_022199.1	LG1	gi|542213801|ref|XP_005447732.1|	1.26046	2.3736	1.74559	0.456114	0.870204	0.829343	0.0492947	-1.22408	down	PREDICTED: growth arrest-specific protein 1-like [Oreochromis niloticus]
gene680	NC_022199.1	LG1	gi|348500338|ref|XP_003437730.1|	5.19e-141	4.01e-89	1.66e-46	0.429789	0.331534	0.421481	0.00133807	Inf	up	PREDICTED: enhancer of mRNA-decapping protein 3-like isoform X1 [Oreochromis niloticus]
gene684	NC_022199.1	LG1	gi|498930846|ref|XP_004539792.1|	26.2397	32.679	31.7026	44.4336	36.659	37.1312	9.97e-08	1.26864	up	PREDICTED: semaphorin-7A-like isoform X1 [Maylandia zebra]
gene688	NC_022199.1	LG1	gi|348500090|ref|XP_003437606.1|	4.92317	5.45597	6.30257	0.115727	0.00797859	2.34e-06	1.25e-24	-7.31926	down	PREDICTED: protein FAM219B-like isoform X1 [Oreochromis niloticus]
gene690	NC_022199.1	LG1	gi|542213906|ref|XP_005447744.1|	1.32194	2.54318	2.28586	0.120382	0.0826338	1.96e-06	1.46e-07	-5.10913	down	PREDICTED: synaptosomal-associated protein 25-B-like isoform X2 [Oreochromis niloticus]
gene692	NC_022199.1	LG1	gi|348500096|ref|XP_003437609.1|	45.1832	57.8034	54.752	9.11736	9.48611	9.92601	2.26e-07	-1.72439	down	PREDICTED: insulin-like growth factor 1 receptor-like isoform X1 [Oreochromis niloticus]
gene696	NC_022199.1	LG1	gi|548350892|ref|XP_005727750.1|	9.31007	10.702	9.81893	34.9665	32.4173	41.8612	1.45e-17	2.00407	up	PREDICTED: mesoderm posterior protein 2-like [Pundamilia nyererei]
gene698	NC_022199.1	LG1	gi|348500356|ref|XP_003437739.1|	2.3e-10	4.99e-41	2.53e-25	0.887933	0.0328742	0.228399	0.0280552	Inf	up	PREDICTED: synaptic vesicle glycoprotein 2B-like [Oreochromis niloticus]
gene699	NC_022199.1	LG1	gi|542213927|ref|XP_005447750.1|	65.2441	78.3046	94.1587	27.49	29.7729	27.7561	0.0104641	-0.646182	down	PREDICTED: A-kinase anchor protein 13-like isoform X2 [Oreochromis niloticus]
gene7	NC_022199.1	LG1	gi|348526580|ref|XP_003450797.1|	45.3004	50.2987	64.6244	0.48206	0.0408113	0.0110991	2.12e-75	-8.25688	down	PREDICTED: calmodulin-like protein 4-like [Oreochromis niloticus]
gene703	NC_022199.1	LG1	gi|348500110|ref|XP_003437616.1|	0.168393	0.366874	3.16e-18	7.12e-14	1.14e-19	6.34e-23	0.0135914	#NAME?	down	PREDICTED: 28S ribosomal protein S11, mitochondrial-like [Oreochromis niloticus]
gene707	NC_022199.1	LG1	gi|554804344|ref|XP_005913127.1|	0.49883	0.376341	2.11678	7.98836	6.51306	8.83244	1.18e-08	3.0667	up	PREDICTED: homeobox-containing protein 1-like isoform X1 [Haplochromis burtoni]
gene713	NC_022199.1	LG1	NA	22.8445	23.5774	27.6879	8.17534	8.30927	8.6584	3.2e-08	-1.51281	down	NA
gene714	NC_022199.1	LG1	gi|542213986|ref|XP_005447770.1|	0.058104	0.0883003	0.251799	2.74822	0.787478	1.04338	0.0107164	3.59518	up	PREDICTED: COUP transcription factor 2-like isoform X1 [Oreochromis niloticus]
gene715	NC_022199.1	LG1	gi|542213996|ref|XP_005447774.1|	1.31325	0.696798	1.36071	2.51634	3.42963	3.59547	0.00659696	1.69304	up	PREDICTED: multiple C2 and transmembrane domain-containing protein 2-like isoform X1 [Oreochromis niloticus]
gene716	NC_022199.1	LG1	gi|542213991|ref|XP_005447772.1|	85.8705	102.939	102.159	52.0673	53.3201	55.5783	0.0045781	-0.685705	down	PREDICTED: myocyte-specific enhancer factor 2A-like isoform X1 [Oreochromis niloticus]
gene717	NC_022199.1	LG1	gi|542214679|ref|XP_005447940.1|	8.53279	10.7584	13.41	18.5216	17.6543	14.3773	0.0170946	0.860971	up	PREDICTED: multidrug resistance-associated protein 9-like [Oreochromis niloticus]
gene718	NC_022199.1	LG1	gi|542214000|ref|XP_005447776.1|	8.55704	7.44335	6.84542	27.1864	27.8477	23.1911	1.76e-08	1.54016	up	PREDICTED: multidrug resistance-associated protein 9 [Oreochromis niloticus]
gene72	NC_022199.1	LG1	gi|554840110|ref|XP_005930489.1|	36.7567	39.2059	40.4819	14.2222	14.9103	14.957	4.81e-06	-1.0779	down	PREDICTED: kinesin-like protein KIF23-like isoform X1 [Haplochromis burtoni]
gene728	NC_022199.1	LG1	gi|554804399|ref|XP_005913153.1|	19.7091	16.12	16.5388	32.3607	23.6537	31.7195	0.0105319	0.793268	up	PREDICTED: phosphorylase b kinase regulatory subunit beta-like isoform X2 [Haplochromis burtoni]
gene73	NC_022199.1	LG1	gi|542250932|ref|XP_005461600.1|	26.4579	25.9354	23.1975	83.7674	68.3213	87.8439	1.84e-07	1.12874	up	PREDICTED: transducin-like enhancer protein 3 isoform X5 [Oreochromis niloticus]
gene730	NC_022199.1	LG1	NA	3.58145	7.03492	7.75604	1.28577	0.456072	0.557182	0.000298045	-3.03732	down	NA
gene731	NC_022199.1	LG1	gi|542210854|ref|XP_005478344.1|	35.2269	33.6226	35.6905	3.65621	4.19825	4.31992	8.96e-21	-3.08834	down	PREDICTED: dihydroxyacetone phosphate acyltransferase-like [Oreochromis niloticus]
gene733	NC_022199.1	LG1	NA	0.000527783	1.66e-34	3.84e-60	7.73e-07	1.59873	1.99618	0.0129414	Inf	up	NA
gene735	NC_022199.1	LG1	gi|348500406|ref|XP_003437764.1|	1.18876	1.58133	2.05456	9.49476	7.89551	8.86805	0.0115254	2.41054	up	PREDICTED: pyridoxal phosphate phosphatase PHOSPHO2-like [Oreochromis niloticus]
gene737	NC_022199.1	LG1	gi|542214072|ref|XP_005447792.1|	2.3738	1.04316	1.39151	8.82666	8.57796	8.35451	2.95e-14	2.52498	up	PREDICTED: G-protein coupled receptor 126-like isoform X2 [Oreochromis niloticus]
gene74	NC_022199.1	LG1	gi|542250958|ref|XP_005461612.1|	16.4316	17.6841	20.4885	7.68418	7.84289	7.9102	0.000160224	-1.15498	down	PREDICTED: uveal autoantigen with coiled-coil domains and ankyrin repeats isoform X1 [Oreochromis niloticus]
gene743	NC_022199.1	LG1	gi|554877587|ref|XP_005948644.1|	2.87402	1.40834	6.48e-08	2.6701	9.44919	10.3646	0.00368769	2.91739	up	PREDICTED: G-protein coupled receptor 56-like isoform X1 [Haplochromis burtoni]
gene749	NC_022199.1	LG1	gi|542214260|ref|XP_005447807.1|	18.3419	21.0144	20.2174	15.204	16.3494	18.1455	0.034728	0.59724	up	PREDICTED: G-protein coupled receptor 56-like [Oreochromis niloticus]
gene75	NC_022199.1	LG1	gi|348538639|ref|XP_003456798.1|	24.0753	21.4222	22.3006	9.85812	8.22458	10.3548	1.99e-05	-1.16826	down	PREDICTED: mortality factor 4-like protein 1-like [Oreochromis niloticus]
gene753	NC_022199.1	LG1	gi|348500138|ref|XP_003437630.1|	0.551581	0.675523	0.631826	2.31198	2.79975	2.73999	0.000108875	2.30985	up	PREDICTED: 7-dehydrocholesterol reductase-like isoform X1 [Oreochromis niloticus]
gene756	NC_022199.1	LG1	NA	1.16e-08	0.584585	0.264779	1.13243	1.25736	0.845322	0.00085374	2.18796	up	NA
gene757	NC_022199.1	LG1	gi|554837632|ref|XP_005929281.1|	30.2216	31.6139	65.9404	35.4024	45.8964	36.4074	4.81e-13	2.18619	up	PREDICTED: neural-cadherin-like [Haplochromis burtoni]
gene759	NC_022199.1	LG1	gi|542214283|ref|XP_005447810.1|	1.71521	1.1208	0.974335	3.08404	3.86225	3.90876	4.77e-06	1.63349	up	PREDICTED: probable C-mannosyltransferase DPY19L3-like isoform X2 [Oreochromis niloticus]
gene762	NC_022199.1	LG1	gi|542214314|ref|XP_005447821.1|	3.00456	4.03333	3.68995	11.108	8.56935	10.6712	3.16e-06	1.84203	up	PREDICTED: LOW QUALITY PROTEIN: vacuolar protein sorting-associated protein 13C-like [Oreochromis niloticus]
gene763	NC_022199.1	LG1	gi|542214306|ref|XP_005447819.1|	90.9776	109.603	110.48	52.8067	49.9614	48.0793	0.00119018	-0.730638	down	PREDICTED: agouti-related protein-like isoform X1 [Oreochromis niloticus]
gene766	NC_022199.1	LG1	gi|542214694|ref|XP_005447946.1|	0.165039	0.133001	0	1.47203	0.623902	1.03918	0.0213134	3.79321	up	PREDICTED: chymotrypsin B-like, partial [Oreochromis niloticus]
gene770	NC_022199.1	LG1	NA	15.9216	19.7737	20.0679	9.95239	9.22061	10.2201	0.0118337	-0.695065	down	NA
gene773	NC_022199.1	LG1	gi|348500438|ref|XP_003437780.1|	13.244	22.8877	16.3634	25.8833	22.8389	27.9449	0.000180767	0.951114	up	PREDICTED: tubulin polymerization-promoting protein family member 3-like [Oreochromis niloticus]
gene774	NC_022199.1	LG1	gi|542214328|ref|XP_005447824.1|	3.69743	1.86177	5.88273	11.8461	9.82196	13.6373	3.33e-08	1.93244	up	PREDICTED: probable palmitoyltransferase ZDHHC1-like isoform X3 [Oreochromis niloticus]
gene775	NC_022199.1	LG1	NA	0.548246	8.63e-17	1.16524	3.55e-05	2.54e-12	4.67e-19	0.00344565	#NAME?	down	NA
gene78	NC_022199.1	LG1	NA	2.93342	3.92615	2.88838	11.751	10.1847	9.75323	2.94e-05	1.85764	up	NA
gene781	NC_022199.1	LG1	gi|498931323|ref|XP_004539913.1|	18.4132	18.3652	17.7845	2.09886	2.43257	1.89215	8.82e-26	-3.26827	down	PREDICTED: puratrophin-1-like isoform X2 [Maylandia zebra]
gene782	NC_022199.1	LG1	gi|348500446|ref|XP_003437784.1|	17.4835	26.6389	34.355	2.91342	3.07988	2.43093	6.23e-11	-3.05601	down	PREDICTED: sodium/hydrogen exchanger 5-like [Oreochromis niloticus]
gene783	NC_022199.1	LG1	gi|542214696|ref|XP_005447947.1|	41.0367	51.4189	51.5553	20.5671	20.164	21.1042	5.38e-06	-1.02109	down	PREDICTED: FH1/FH2 domain-containing protein 1 [Oreochromis niloticus]
gene785	NC_022199.1	LG1	gi|584030756|ref|XP_006809853.1|	25.3951	33.6226	35.0224	11.2572	11.8727	11.1474	0.000149686	-0.993723	down	PREDICTED: NACHT, LRR and PYD domains-containing protein 12-like [Neolamprologus brichardi]
gene787	NC_022199.1	LG1	gi|542214346|ref|XP_005447829.1|	0.39938	2.93e-05	0.901939	1.93558	2.69454	1.59494	0.024051	2.53353	up	PREDICTED: CCAAT/enhancer-binding protein alpha-like [Oreochromis niloticus]
gene788	NC_022199.1	LG1	gi|542214348|ref|XP_005447830.1|	30.9192	36.6614	39.8732	8.72812	9.94351	9.14047	5.55e-09	-1.66456	down	PREDICTED: G patch domain-containing protein 1-like [Oreochromis niloticus]
gene79	NC_022199.1	LG1	gi|348538675|ref|XP_003456816.1|	72.6346	85.8953	84.2294	23.5347	26.0735	20.2951	1.14e-06	-1.27068	down	PREDICTED: SKI family transcriptional corepressor 1 homolog-B-like isoform X1 [Oreochromis niloticus]
gene790	NC_022199.1	LG1	NA	16.6806	19.8501	16.3288	1.18379	1.0328	0.998519	2.67e-41	-3.8508	down	NA
gene793	NC_022199.1	LG1	gi|542214361|ref|XP_005447835.1|	112.123	140.523	131.07	65.8221	58.6772	60.7947	0.00199432	-0.908412	down	PREDICTED: RNA-binding protein NOB1-like isoform X1 [Oreochromis niloticus]
gene794	NC_022199.1	LG1	gi|348500460|ref|XP_003437791.1|	10.4214	13.2781	20.1667	0.135218	9.35e-07	0	1.31e-19	-8.81862	down	PREDICTED: conserved oligomeric Golgi complex subunit 8 [Oreochromis niloticus]
gene796	NC_022199.1	LG1	gi|542214416|ref|XP_005447843.1|	16.4374	20.0148	16.7465	25.9432	36.78	30.0223	3.51e-06	1.2206	up	PREDICTED: kinesin-like protein KIFC3-like isoform X5 [Oreochromis niloticus]
gene798	NC_022199.1	LG1	gi|348500164|ref|XP_003437643.1|	0.594835	2.39871	1.34216	13.2519	8.29012	10.462	1.08e-05	3.39734	up	PREDICTED: annexin A2-B-like isoform X1 [Oreochromis niloticus]
gene8	NC_022199.1	LG1	gi|348526588|ref|XP_003450801.1|	184.318	287.418	274.203	9.16151	7.72696	7.77812	1.09e-40	-4.75985	down	PREDICTED: ceroid-lipofuscinosis neuronal protein 6 homolog [Oreochromis niloticus]
gene808	NC_022199.1	LG1	gi|542214458|ref|XP_005447858.1|	9.14807	7.62514	15.5903	2.86281	3.84691	2.73699	0.00408306	-1.23024	down	PREDICTED: stathmin-4-like isoform X1 [Oreochromis niloticus]
gene81	NC_022199.1	LG1	NA	9.58035	19.934	16.7605	1.25744	0.539475	1.01835	1.96e-10	-4.12472	down	NA
gene810	NC_022199.1	LG1	gi|542214469|ref|XP_005447863.1|	0.936094	5.36e-05	0.000203318	0.935522	1.05385	1.58699	0.0131151	2.2232	up	PREDICTED: uncharacterized protein LOC102076685 isoform X1 [Oreochromis niloticus]
gene812	NC_022199.1	LG1	NA	4.11912	4.01224	10.705	8.46928	6.89579	6.1254	0.0455795	0.762179	up	NA
gene813	NC_022199.1	LG1	NA	0.590142	0.045827	0.649707	1.24e-24	1.77e-06	5.79e-63	0.00234419	#NAME?	down	NA
gene814	NC_022199.1	LG1	gi|348499970|ref|XP_003437546.1|	6.30514	10.1995	41.9451	0.679927	0.0514414	0.320179	0.014199	-6.05652	down	PREDICTED: NAD(P)H dehydrogenase [quinone] 1-like [Oreochromis niloticus]
gene815	NC_022199.1	LG1	gi|499030172|ref|XP_004565800.1|	29.5143	37.489	33.0273	0.111614	0.0817291	0	1.38e-39	-9.1993	down	PREDICTED: gamma-aminobutyric acid receptor-associated protein-like 2-like [Maylandia zebra]
gene817	NC_022199.1	LG1	gi|542214494|ref|XP_005447867.1|	5.55553	5.69614	7.20867	27.0675	15.5272	23.0293	4.93e-06	2.28376	up	PREDICTED: interleukin-17F-like isoform X1 [Oreochromis niloticus]
gene819	NC_022199.1	LG1	gi|542214498|ref|XP_005447869.1|	215.155	322.098	320.143	21.692	12.7447	14.099	9.59e-47	-3.70591	down	PREDICTED: uncharacterized protein LOC102077773 [Oreochromis niloticus]
gene822	NC_022199.1	LG1	NA	5.10793	8.83165	6.98714	0.103423	0.156299	0.0351878	1.6e-14	-6.04797	down	NA
gene823	NC_022199.1	LG1	NA	3.61644	5.89909	0.00140415	1.09e-05	0.000191148	0.000283185	0.000470752	#NAME?	down	NA
gene825	NC_022199.1	LG1	gi|542214512|ref|XP_005447874.1|	7.17767	9.15788	3.49874	1.99188	1.72126	1.59341	0.010376	-1.54341	down	PREDICTED: elongation factor Tu GTP-binding domain-containing protein 1 isoform X4 [Oreochromis niloticus]
gene827	NC_022199.1	LG1	gi|542214517|ref|XP_005447875.1|	29.7643	31.787	31.2738	12.3687	13.8292	13.1521	3.75e-05	-0.959122	down	PREDICTED: ADAMTS-like protein 3-like isoform X1 [Oreochromis niloticus]
gene828	NC_022199.1	LG1	gi|348499982|ref|XP_003437552.1|	31.5799	29.612	32.4486	102.013	98.4167	115.838	2.11e-22	2.09988	up	PREDICTED: lamin-L(III)-like isoform X1 [Oreochromis niloticus]
gene829	NC_022199.1	LG1	gi|542214528|ref|XP_005447880.1|	14.6661	14.6585	14.0762	7.04702	8.428	6.24692	0.0241011	-0.690614	down	PREDICTED: E3 ubiquitin-protein ligase MARCH3-like [Oreochromis niloticus]
gene83	NC_022199.1	LG1	gi|542250982|ref|XP_005461621.1|	1.5589	4.41112	1.97368	0.000141548	0.783211	0.675645	0.020682	-2.18899	down	PREDICTED: SUN domain-containing protein 2-like isoform X2 [Oreochromis niloticus]
gene830	NC_022199.1	LG1	gi|584015254|ref|XP_006802395.1|	2.45109	2.19427	2.14852	4.93557	5.65513	5.5344	1.92e-05	1.69828	up	PREDICTED: gap junction delta-2 protein-like [Neolamprologus brichardi]
gene833	NC_022199.1	LG1	gi|542214538|ref|XP_005447884.1|	62.7209	52.6543	56.703	5.4934	5.3703	5.03432	1.24e-18	-3.1288	down	PREDICTED: zinc finger protein basonuclin-1-like isoform X1 [Oreochromis niloticus]
gene835	NC_022199.1	LG1	gi|542214545|ref|XP_005447887.1|	0.401149	0.283725	0.628057	0.88286	2.07322	0.892689	0.0163339	2.23372	up	PREDICTED: hepatoma-derived growth factor-related protein 3-like [Oreochromis niloticus]
gene836	NC_022199.1	LG1	gi|542214554|ref|XP_005447891.1|	1.33124	1.01	1.79357	0.0596169	0.124066	0.0448541	3.29e-05	-4.10609	down	PREDICTED: histone-binding protein RBBP7-like isoform X2 [Oreochromis niloticus]
gene839	NC_022199.1	LG1	gi|542214559|ref|XP_005447893.1|	9.21406	11.8393	12.1701	0.228945	1.10678	4.45349	3.61e-06	-2.05146	down	PREDICTED: coiled-coil domain-containing protein 102A-like isoform X2 [Oreochromis niloticus]
gene84	NC_022199.1	LG1	gi|542250982|ref|XP_005461621.1|	6.92462	9.0055	12.3916	0.89186	1.89027	1.04071	7.5e-07	-2.63558	down	PREDICTED: SUN domain-containing protein 2-like isoform X2 [Oreochromis niloticus]
gene841	NC_022199.1	LG1	gi|542214566|ref|XP_005447895.1|	98.1153	128.529	124.538	14.4495	14.7977	13.6965	1.64e-19	-2.14519	down	PREDICTED: docking protein 4-like isoform X1 [Oreochromis niloticus]
gene842	NC_022199.1	LG1	gi|542214700|ref|XP_005447949.1|	14.7614	18.6831	21.0373	22.3119	21.5412	27.9204	0.000250573	0.841092	up	PREDICTED: glutamine-dependent NAD(+) synthetase-like [Oreochromis niloticus]
gene845	NC_022199.1	LG1	gi|348500182|ref|XP_003437652.1|	73.1828	97.7681	98.5307	14.7437	14.3811	12.8541	5.6e-33	-2.77533	down	PREDICTED: ribonuclease P protein subunit p29-like isoform X1 [Oreochromis niloticus]
gene85	NC_022199.1	LG1	gi|542250990|ref|XP_005461623.1|	27.0817	28.5891	32.5486	4.22138	2.91477	4.66038	2.69e-18	-2.61914	down	PREDICTED: mothers against decapentaplegic homolog 6-like isoform X2 [Oreochromis niloticus]
gene851	NC_022199.1	LG1	gi|548348196|ref|XP_005726473.1|	7.54e-08	3.36e-29	0.101923	3.05928	2.67744	4.18944	1.29e-24	7.1511	up	PREDICTED: AP-2 complex subunit alpha-2-like [Pundamilia nyererei]
gene854	NC_022199.1	LG1	gi|348500186|ref|XP_003437654.1|	0.516263	1.70342	2.19345	34.5659	34.8958	45.7095	1.18e-05	5.51098	up	PREDICTED: protein C19orf12 homolog isoform X1 [Oreochromis niloticus]
gene855	NC_022199.1	LG1	gi|542214621|ref|XP_003437656.2|	3.14e-36	7.39e-35	7.78e-44	0.181656	0.0983898	2.45e-41	0.025437	Inf	up	PREDICTED: tumor protein p53-inducible nuclear protein 2-like [Oreochromis niloticus]
gene856	NC_022199.1	LG1	gi|554826917|ref|XP_005924079.1|	0.665674	0.544686	0	450.384	369.983	428.286	2.37e-20	6.60844	up	PREDICTED: uncharacterized protein F13E9.13, mitochondrial-like isoform X1 [Haplochromis burtoni]
gene857	NC_022199.1	LG1	gi|542214602|ref|XP_005447906.1|	0.290352	0.126291	0.298006	3.06073	3.43954	2.88933	3.95e-15	4.06666	up	PREDICTED: G1/S-specific cyclin-E1-like isoform X1 [Oreochromis niloticus]
gene858	NC_022199.1	LG1	gi|542214624|ref|XP_005447915.1|	7.20662	6.39876	4.57729	6.89139	8.60877	7.09915	0.0118646	0.93973	up	PREDICTED: zinc finger protein 536 isoform X1 [Oreochromis niloticus]
gene859	NC_022199.1	LG1	NA	1.36967	2.19544	2.13142	10.7813	5.22684	4.84772	0.00380935	4.79095	up	NA
gene86	NC_022199.1	LG1	gi|348538647|ref|XP_003456802.1|	12.737	11.4147	15.1767	1.59759	0.71105	1.11902	2.15e-06	-3.48813	down	PREDICTED: transmembrane protein 208-like [Oreochromis niloticus]
gene863	NC_022199.1	LG1	gi|542214651|ref|XP_005447928.1|	41.2213	58.9325	54.0026	12.5296	11.4713	11.9067	9.5e-06	-1.36474	down	PREDICTED: uncharacterized protein LOC102076598 [Oreochromis niloticus]
gene866	NC_022199.1	LG1	gi|348500194|ref|XP_003437658.1|	12.1349	18.0056	16.9868	5.98844	7.03305	5.1337	0.0234535	-1.34164	down	PREDICTED: 3-hydroxy-3-methylglutaryl-coenzyme A reductase-like isoform 1 [Oreochromis niloticus]
gene867	NC_022199.1	LG1	NA	15.9843	25.355	20.662	9.13764	5.35671	8.92382	0.00889485	-1.24872	down	NA
gene89	NC_022199.1	LG1	gi|348538651|ref|XP_003456804.1|	1.40371	0.301669	1.43344	11.4912	3.25775	12.7982	0.00176838	3.25663	up	PREDICTED: retinaldehyde-binding protein 1-like [Oreochromis niloticus]
gene90	NC_022199.1	LG1	gi|348538687|ref|XP_003456822.1|	132.538	204.054	167.219	24.0515	22.0347	23.4952	1.32e-19	-2.77313	down	PREDICTED: abhydrolase domain-containing protein 2-A-like [Oreochromis niloticus]
gene91	NC_022199.1	LG1	gi|542250999|ref|XP_005461625.1|	2.83092	3.16484	2.8307	8.33089	16.2799	8.59193	0.00140819	2.15383	up	PREDICTED: EGF-like repeat and discoidin I-like domain-containing protein 3-like isoform X1 [Oreochromis niloticus]
gene97	NC_022199.1	LG1	gi|348538693|ref|XP_003456825.1|	43.5347	48.9986	48.7882	8.27765	9.30776	12.0795	1.54e-16	-2.08792	down	PREDICTED: zinc transporter 4-like isoform X1 [Oreochromis niloticus]
Tilapia_newGene_12	NC_022199.1	LG1	NA	285.011	401.533	387.286	53.5369	26.805	41.53	5.49e-27	-2.88235	down	NA
Tilapia_newGene_3	NC_022199.1	LG1	NA	2.86e-09	1.25962	3.17369	0	0	1.59e-11	0.0104752	#NAME?	down	NA
Tilapia_newGene_32	NC_022199.1	LG1	NA	8.2133	7.45972	4.86477	0.580519	0.285762	0.339281	6.52e-11	-4.08478	down	NA
Tilapia_newGene_37	NC_022199.1	LG1	NA	72.5457	92.0785	85.9005	21.0986	20.6529	21.1742	6.45e-12	-1.60746	down	NA
Tilapia_newGene_38	NC_022199.1	LG1	NA	0.0552161	7.36e-05	0.000237326	4.28159	2.67747	2.95744	1.78e-06	7.88653	up	NA
Tilapia_newGene_39	NC_022199.1	LG1	NA	5.08269	15.8347	19.9518	0	0	0	0.0035875	#NAME?	down	NA
gene10000	NC_022208.1	LG10	gi|348518814|ref|XP_003446926.1|	12.9643	13.2445	13.1123	34.0715	25.9673	34.4248	6.6e-11	1.47048	up	PREDICTED: solute carrier family 46 member 3-like [Oreochromis niloticus]
gene10001	NC_022208.1	LG10	gi|348518812|ref|XP_003446925.1|	2.08759	1.38268	1.4014	4.05048	3.93338	2.7444	0.00452832	1.34092	up	PREDICTED: solute carrier family 46 member 3-like [Oreochromis niloticus]
gene10002	NC_022208.1	LG10	gi|542194928|ref|XP_005472325.1|	6.9e-36	4.1e-79	0.314946	2.94289	2.01165	1.14625	0.000171858	4.35233	up	PREDICTED: protocadherin-16-like isoform X1 [Oreochromis niloticus]
gene10004	NC_022208.1	LG10	gi|542194941|ref|XP_005472331.1|	12.4846	10.3769	12.6795	1.13911	0.312202	0.395313	7e-07	-4.0018	down	PREDICTED: FH2 domain-containing protein 1-like isoform X1 [Oreochromis niloticus]
gene10005	NC_022208.1	LG10	gi|542194947|ref|XP_005472334.1|	53.455	57.4058	63.562	6.00939	6.91324	6.89843	5.43e-32	-3.08528	down	PREDICTED: tripartite motif-containing protein 3-like isoform X2 [Oreochromis niloticus]
gene10007	NC_022208.1	LG10	gi|542194956|ref|XP_005472338.1|	5.39e-10	0.00790503	5.64e-26	0.0972041	0.345467	0.142494	0.00113425	6.62262	up	PREDICTED: zinc-binding protein A33-like [Oreochromis niloticus]
gene10012	NC_022208.1	LG10	gi|542194994|ref|XP_005472356.1|	0.291563	0.392896	1.41e-18	1.08e-09	0.0231128	7.84e-11	0.0198876	-4.95508	down	PREDICTED: UDP-glucuronosyltransferase 2A3-like [Oreochromis niloticus]
gene10015	NC_022208.1	LG10	gi|348532014|ref|XP_003453502.1|	24.3057	32.1285	30.8251	19.4053	20.7709	22.5626	0.010764	-0.621516	down	PREDICTED: histone deacetylase complex subunit SAP30L-like isoform X1 [Oreochromis niloticus]
gene10021	NC_022208.1	LG10	gi|348532034|ref|XP_003453512.1|	21.8962	26.4805	25.6009	5.66151	3.5657	5.65424	2.32e-26	-3.04815	down	PREDICTED: brain mitochondrial carrier protein 1-like [Oreochromis niloticus]
gene10022	NC_022208.1	LG10	NA	30.5008	33.6649	30.0188	15.9827	15.4022	15.6142	0.00219322	-0.909719	down	NA
gene10026	NC_022208.1	LG10	gi|542242122|ref|XP_005458287.1|	6.31048	3.71692	7.09084	10.5522	10.7834	12.221	0.000174377	1.1545	up	PREDICTED: putative monooxygenase p33MONOX-like [Oreochromis niloticus]
gene10034	NC_022208.1	LG10	gi|542242141|ref|XP_005458293.1|	40.6351	50.8098	46.077	4.48885	4.451	4.79933	1.75e-39	-3.18485	down	PREDICTED: Krueppel-like factor 8-like isoform X1 [Oreochromis niloticus]
gene10037	NC_022208.1	LG10	gi|348532018|ref|XP_003453504.1|	20.8868	18.578	26.905	12.6101	9.76592	11.5306	0.00116422	-0.889	down	PREDICTED: claudin-14-like isoform X1 [Oreochromis niloticus]
gene10040	NC_022208.1	LG10	gi|542242159|ref|XP_005458301.1|	0.401746	0.83039	0.00444925	2.15724	2.10727	1.51329	0.0339065	2.21132	up	PREDICTED: probable E3 ubiquitin-protein ligase DTX2-like isoform X2 [Oreochromis niloticus]
gene10041	NC_022208.1	LG10	gi|542242162|ref|XP_005458302.1|	249.939	309.503	312.583	44.3672	51.1376	42.2526	2.1e-26	-2.33084	down	PREDICTED: transmembrane protein 132E [Oreochromis niloticus]
gene10042	NC_022208.1	LG10	gi|348531982|ref|XP_003453486.1|	6.00473	9.04521	9.44696	3.24971	4.60297	2.88661	0.00288559	-1.09974	down	PREDICTED: DNA repair protein RAD51 homolog 4-like [Oreochromis niloticus]
gene10045	NC_022208.1	LG10	gi|348532022|ref|XP_003453506.1|	10.8813	10.1483	12.68	6.87508	5.39846	5.8368	0.0200432	-0.673053	down	PREDICTED: double C2-like domain-containing protein beta-like [Oreochromis niloticus]
gene10049	NC_022208.1	LG10	gi|348531990|ref|XP_003453490.1|	55.115	74.7094	65.6942	16.0094	16.186	16.8197	2.95e-13	-1.89041	down	PREDICTED: Williams-Beuren syndrome chromosomal region 16 protein-like isoform X1 [Oreochromis niloticus]
gene10051	NC_022208.1	LG10	gi|542242184|ref|XP_005458309.1|	2.16022	1.50457	3.02871	0.167126	0.408035	0.303866	0.000841096	-3.69998	down	PREDICTED: rho guanine nucleotide exchange factor 12-like [Oreochromis niloticus]
gene10053	NC_022208.1	LG10	gi|542242187|ref|XP_005458310.1|	3.59133	4.96795	7.25692	0	0	0	1.18e-05	#NAME?	down	PREDICTED: protein EMSY-like isoform X1 [Oreochromis niloticus]
gene10055	NC_022208.1	LG10	NA	5.59695	1.25626	5.73476	0	0	0	0.000976267	#NAME?	down	NA
gene10062	NC_022208.1	LG10	gi|348532006|ref|XP_003453498.1|	2.40657	2.64168	1.53012	3.03934	3.04636	3.55079	0.000505655	1.15047	up	PREDICTED: FAD-dependent oxidoreductase domain-containing protein 1-like [Oreochromis niloticus]
gene10063	NC_022208.1	LG10	gi|542242207|ref|XP_005458318.1|	37.251	44.9063	40.2781	21.1814	19.6546	22.9909	5.61e-05	-0.88737	down	PREDICTED: FCH and double SH3 domains protein 2-like [Oreochromis niloticus]
gene10067	NC_022208.1	LG10	gi|542195009|ref|XP_005472363.1|	23.2913	29.6712	24.9061	11.4494	9.86929	12.1153	0.000148027	-1.14488	down	PREDICTED: microfibrillar-associated protein 3-like isoform X2 [Oreochromis niloticus]
gene10070	NC_022208.1	LG10	gi|542195015|ref|XP_005472364.1|	28.9924	33.2694	36.182	11.9869	14.3327	12.355	0.00227262	-0.770048	down	PREDICTED: gem-associated protein 5-like isoform X1 [Oreochromis niloticus]
gene10072	NC_022208.1	LG10	NA	4.19551	2.08285	5.59856	5.24402	6.05809	3.94707	0.0457975	1.42486	up	NA
gene10073	NC_022208.1	LG10	NA	3.21333	4.90632	5.74834	2.52767	7.24e-05	1.81e-05	0.0455599	-2.36093	down	NA
gene10074	NC_022208.1	LG10	gi|542195019|ref|XP_005472366.1|	62.5156	87.2566	94.9151	27.5251	26.938	25.603	3.99e-07	-1.24334	down	PREDICTED: delta-sarcoglycan-like isoform X2 [Oreochromis niloticus]
gene10076	NC_022208.1	LG10	gi|348533015|ref|XP_003454001.1|	0.161947	2.6e-09	2.89e-07	0.108514	0.48714	1.00585	0.0480997	3.35657	up	PREDICTED: arginine--tRNA ligase, cytoplasmic-like isoform X1 [Oreochromis niloticus]
gene9550	NC_022208.1	LG10	NA	40.5532	48.1023	55.411	13.1219	13.2965	12.6797	1.33e-09	-1.40716	down	NA
gene9553	NC_022208.1	LG10	NA	11.8607	11.2681	11.9381	5.4889	4.62937	5.58753	0.0153065	-0.923091	down	NA
gene9557	NC_022208.1	LG10	gi|542232452|ref|XP_005454617.1|	156.499	253.026	200.494	40.7992	46.4343	43.4025	6.12e-11	-1.9634	down	PREDICTED: homeobox protein PKNOX2 isoform X2 [Oreochromis niloticus]
gene9558	NC_022208.1	LG10	gi|348524663|ref|XP_003449842.1|	2.7626	1.57614	1.64942	0.346358	0.566254	0.402651	0.00109466	-2.08842	down	PREDICTED: transmembrane protein 218-like [Oreochromis niloticus]
gene9560	NC_022208.1	LG10	gi|542232461|ref|XP_005454620.1|	8.22068	7.04558	7.57122	19.424	15.0348	14.4793	0.0202257	0.850516	up	PREDICTED: roundabout homolog 3-like isoform X2 [Oreochromis niloticus]
gene9562	NC_022208.1	LG10	gi|542232469|ref|XP_005454624.1|	7.2943	3.18612	3.39559	0.681197	1.18539	0.322633	0.00149191	-2.48551	down	PREDICTED: myb/SANT-like DNA-binding domain-containing protein 2-like [Oreochromis niloticus]
gene9565	NC_022208.1	LG10	gi|348524713|ref|XP_003449867.1|	0.327667	1.25196	0.320071	3.18314	2.00329	1.81156	0.0285152	1.83505	up	PREDICTED: coiled-coil domain-containing protein 147 [Oreochromis niloticus]
gene9569	NC_022208.1	LG10	NA	7.21e-07	0.139257	0.0002879	1.25094	1.0775	2.65123	1.18e-05	5.66262	up	NA
gene9576	NC_022208.1	LG10	gi|348524723|ref|XP_003449872.1|	248.439	377.539	365.315	117.209	132.931	134.585	6.33e-07	-1.2451	down	PREDICTED: kaptin-like isoform X1 [Oreochromis niloticus]
gene9579	NC_022208.1	LG10	gi|348524727|ref|XP_003449874.1|	5.11e-35	0.184889	0.000254216	1.34935	1.06768	0.876028	3.62e-05	4.38132	up	PREDICTED: nuclear apoptosis-inducing factor 1-like isoform X1 [Oreochromis niloticus]
gene9586	NC_022208.1	LG10	gi|542232523|ref|XP_005454640.1|	16.5489	20.0989	30.0442	3.93044	5.9504	4.38606	7.08e-05	-2.1542	down	PREDICTED: sodium/calcium exchanger 2-like isoform X2 [Oreochromis niloticus]
gene9589	NC_022208.1	LG10	gi|542232527|ref|XP_005454641.1|	25.0193	24.5322	26.7868	8.6864	8.8186	6.83006	9.86e-10	-1.74504	down	PREDICTED: calcium uptake protein 2, mitochondrial-like [Oreochromis niloticus]
gene9592	NC_022208.1	LG10	gi|542232537|ref|XP_005454645.1|	53.0191	68.3227	63.0292	31.8814	33.6531	31.3624	0.00139406	-0.727227	down	PREDICTED: WSC domain-containing protein 1-like [Oreochromis niloticus]
gene9595	NC_022208.1	LG10	gi|542232552|ref|XP_005454652.1|	1.44078	1.32364	1.18253	26.1164	18.3244	26.8826	3.51e-43	4.15369	up	PREDICTED: nuclear receptor-interacting protein 1-like isoform X1 [Oreochromis niloticus]
gene9603	NC_022208.1	LG10	gi|348524753|ref|XP_003449887.1|	0.00040689	0.000346543	3.08e-05	2.84747	1.72252	4.81689	1.86e-06	Inf	up	PREDICTED: collagenase 3-like [Oreochromis niloticus]
gene9604	NC_022208.1	LG10	gi|348524689|ref|XP_003449855.1|	1.81368	0.872734	1.17766	65.04	51.1517	67.8248	8.93e-56	5.01606	up	PREDICTED: acetyl-CoA acetyltransferase, mitochondrial-like [Oreochromis niloticus]
gene9605	NC_022208.1	LG10	gi|542232565|ref|XP_005454655.1|	45.8872	45.1335	46.0634	6.59241	5.41313	7.50903	4.58e-23	-2.49586	down	PREDICTED: transmembrane protease serine 2-like isoform X1 [Oreochromis niloticus]
gene9607	NC_022208.1	LG10	gi|542232571|ref|XP_005454658.1|	11.6902	23.2117	18.2256	12.8923	11.9919	8.08263	0.00433344	-0.77649	down	PREDICTED: Down syndrome cell adhesion molecule-like isoform X1 [Oreochromis niloticus]
gene9609	NC_022208.1	LG10	NA	0.108697	1.02253	0.164553	1.81027	2.33159	2.09144	0.0053976	3.01092	up	NA
gene9610	NC_022208.1	LG10	gi|542232584|ref|XP_005454662.1|	21.5685	17.748	19.3909	5.63376	6.03172	4.5031	0.000155465	-1.65759	down	PREDICTED: immunoglobulin superfamily member 5-like [Oreochromis niloticus]
gene9615	NC_022208.1	LG10	gi|348543103|ref|XP_003459023.1|	0.774499	0.176445	0.748323	2.50183	3.25368	1.57097	0.000119416	2.2917	up	PREDICTED: etoposide-induced protein 2.4 homolog [Oreochromis niloticus]
gene9617	NC_022208.1	LG10	gi|542257885|ref|XP_005464304.1|	0.0495637	1.50809	1.30795	0.000418608	0.000207847	0.00294967	0.00130937	#NAME?	down	PREDICTED: cytoskeleton-associated protein 2-like [Oreochromis niloticus]
gene9620	NC_022208.1	LG10	gi|348543095|ref|XP_003459019.1|	3.34997	3.72714	2.50741	4.39604	6.61416	5.34998	0.00743456	1.11963	up	PREDICTED: protein Wnt-11-like [Oreochromis niloticus]
gene9621	NC_022208.1	LG10	gi|348543111|ref|XP_003459027.1|	26.5484	27.2685	30.4254	10.0386	13.2417	13.007	2.66e-05	-1.13792	down	PREDICTED: UV radiation resistance-associated gene protein [Oreochromis niloticus]
gene9623	NC_022208.1	LG10	gi|348543113|ref|XP_003459028.1|	20.0039	23.4407	22.8438	11.4931	11.1343	12.9754	0.0130611	-0.762489	down	PREDICTED: 2-acylglycerol O-acyltransferase 2-A-like isoform X1 [Oreochromis niloticus]
gene9626	NC_022208.1	LG10	gi|542257902|ref|XP_005464309.1|	0.0414472	0.000326508	7.89e-31	0.0154093	0.27375	0.429025	0.0152657	Inf	up	PREDICTED: zinc finger and BTB domain-containing protein 21 isoform X1 [Oreochromis niloticus]
gene9630	NC_022208.1	LG10	gi|542257921|ref|XP_005464318.1|	1.16953	2.70633	0.866706	6.62993	5.48948	6.37216	0.00149458	1.86106	up	PREDICTED: MATH and LRR domain-containing protein PFE0570w-like [Oreochromis niloticus]
gene9633	NC_022208.1	LG10	gi|348540975|ref|XP_003457962.1|	0.00120175	0.00100712	1.45e-05	0.114108	0.323544	0.144119	0.000369432	Inf	up	PREDICTED: protein BTG3-like [Oreochromis niloticus]
gene9635	NC_022208.1	LG10	gi|548408665|ref|XP_005740411.1|	217.737	163.212	204.143	135.568	121.619	136.739	0.00845848	-0.610299	down	PREDICTED: autism susceptibility gene 2 protein-like isoform X1 [Pundamilia nyererei]
gene9636	NC_022208.1	LG10	NA	2.3e-19	1.09e-08	3.87e-07	1.87074	1.79723	1.4822	1.93e-08	Inf	up	NA
gene9638	NC_022208.1	LG10	gi|542254593|ref|XP_005463037.1|	71.2432	110.239	103.212	131.254	64.4312	29.4126	0.0184408	0.616624	up	PREDICTED: biotin--protein ligase-like isoform X1 [Oreochromis niloticus]
gene9642	NC_022208.1	LG10	gi|348541227|ref|XP_003458088.1|	2.40479	2.8472	2.27915	10.524	9.36989	9.85153	8.48e-11	2.07355	up	PREDICTED: P2X purinoceptor 1-like isoform X1 [Oreochromis niloticus]
gene9644	NC_022208.1	LG10	gi|542254616|ref|XP_005463046.1|	43.8317	54.5222	51.5713	16.4395	17.8959	16.5304	1.62e-10	-1.48965	down	PREDICTED: sarcoplasmic/endoplasmic reticulum calcium ATPase 3-like isoform X1 [Oreochromis niloticus]
gene9645	NC_022208.1	LG10	NA	2.67435	1.60323	1.53208	9.30422	6.91001	7.07745	0.000494561	2.03777	up	NA
gene9646	NC_022208.1	LG10	gi|542254690|ref|XP_005463074.1|	3.26278	4.90985	1.41119	25.8135	18.7258	18.1374	0.000158527	2.53207	up	PREDICTED: zinc finger ZZ-type and EF-hand domain-containing protein 1-like [Oreochromis niloticus]
gene9649	NC_022208.1	LG10	gi|542254635|ref|XP_005463054.1|	91.9631	137.385	130.849	67.8121	60.3551	68.5185	0.000291349	-0.802052	down	PREDICTED: protein spinster homolog 3-like isoform X1 [Oreochromis niloticus]
gene9651	NC_022208.1	LG10	gi|542254640|ref|XP_005463056.1|	15.3008	17.6745	20.9853	7.87087	6.77352	7.58536	0.000234972	-1.18695	down	PREDICTED: protein spinster homolog 2-like isoform X2 [Oreochromis niloticus]
gene9652	NC_022208.1	LG10	gi|736304120|ref|XP_010794142.1|	0.707068	0.796025	1.07054	6.43296	3.23286	5.09119	0.0100872	2.69261	up	PREDICTED: ruvB-like 2 [Notothenia coriiceps]
gene9659	NC_022208.1	LG10	gi|542254666|ref|XP_005463066.1|	1.53987	0.350166	1.44046	1.99476	5.04966	5.24373	0.00570101	2.0487	up	PREDICTED: vacuole membrane protein 1-like isoform X2 [Oreochromis niloticus]
gene9660	NC_022208.1	LG10	gi|348541219|ref|XP_003458084.1|	6.0813	6.89678	3.94687	8.66206	8.9358	9.3864	2.26e-05	1.17397	up	PREDICTED: ribosomal protein S6 kinase beta-1-like isoform X1 [Oreochromis niloticus]
gene9662	NC_022208.1	LG10	gi|542254680|ref|XP_005463070.1|	32.3686	31.266	35.0333	9.98984	5.77006	5.26254	1.32e-15	-2.04295	down	PREDICTED: mediator of RNA polymerase II transcription subunit 13-like isoform X1 [Oreochromis niloticus]
gene9663	NC_022208.1	LG10	gi|542254684|ref|XP_003458085.2|	53.8366	46.7335	45.9257	19.6855	18.676	23.1161	0.000435775	-1.38746	down	PREDICTED: integrator complex subunit 2-like isoform X1 [Oreochromis niloticus]
gene9664	NC_022208.1	LG10	gi|542193924|ref|XP_005471958.1|	0.456998	0.000589303	4.1e-05	1.51011	1.43365	1.00594	0.0257002	3.05148	up	PREDICTED: fumarylacetoacetase-like [Oreochromis niloticus]
gene9674	NC_022208.1	LG10	gi|542193950|ref|XP_005471969.1|	282.617	627.194	545.792	21.3877	19.3945	19.0052	1.4e-07	-2.43853	down	PREDICTED: kinase suppressor of Ras 1-like isoform X1 [Oreochromis niloticus]
gene9675	NC_022208.1	LG10	gi|348525934|ref|XP_003450476.1|	1.58e-08	9.65e-13	0.036464	0.429257	0.178011	0.0756597	0.0106266	4.48222	up	PREDICTED: vascular endothelial zinc finger 1-like [Oreochromis niloticus]
gene9676	NC_022208.1	LG10	gi|348526006|ref|XP_003450512.1|	14.2597	21.6545	21.2445	19.8733	21.6796	24.8984	0.0216035	0.644992	up	PREDICTED: unconventional myosin-XVIIIa-like isoform X1 [Oreochromis niloticus]
gene9677	NC_022208.1	LG10	gi|542193972|ref|XP_005471978.1|	8.64761	7.85526	7.26051	15.0324	13.1201	15.4963	0.000310423	1.07668	up	PREDICTED: seizure protein 6 homolog isoform X2 [Oreochromis niloticus]
gene9678	NC_022208.1	LG10	NA	0.389666	0.423213	0.000135648	0.863261	0.577136	1.0427	0.0342555	1.71084	up	NA
gene9680	NC_022208.1	LG10	gi|554836201|ref|XP_005928591.1|	9.42574	10.2513	12.724	28.5467	24.6025	28.3777	2.01e-19	1.95617	up	PREDICTED: acetyl-CoA carboxylase 1-like isoform X3 [Haplochromis burtoni]
gene9681	NC_022208.1	LG10	gi|542193977|ref|XP_005471979.1|	29.7969	40.2682	40.8159	21.0615	14.9986	23.1549	0.00640872	-0.683788	down	PREDICTED: T-box transcription factor TBX2b-like [Oreochromis niloticus]
gene9684	NC_022208.1	LG10	gi|542193989|ref|XP_005471984.1|	66.4021	93.1174	101.881	21.4252	19.7008	17.2246	1.61e-14	-1.94796	down	PREDICTED: roundabout homolog 2-like isoform X1 [Oreochromis niloticus]
gene9685	NC_022208.1	LG10	NA	2.49133	5.49961	3.44777	0.729642	1.12528	0.618535	0.00547483	-2.05859	down	NA
gene9687	NC_022208.1	LG10	gi|542194118|ref|XP_003450504.2|	6.0351	1.60456	7.27483	1.28334	0.81699	1.02134	0.0244079	-2.15516	down	PREDICTED: protocadherin-10-like [Oreochromis niloticus]
gene9695	NC_022208.1	LG10	gi|348525984|ref|XP_003450501.1|	0.120749	0.0360386	0	6.55262	5.32151	7.00783	2.07e-08	7.03502	up	PREDICTED: fibroblast growth factor 11-like [Oreochromis niloticus]
gene9696	NC_022208.1	LG10	gi|348526049|ref|XP_003450533.1|	154.89	161.659	166.684	36.08	25.476	32.9115	4.82e-26	-2.30322	down	PREDICTED: neuroligin-2-like isoform X1 [Oreochromis niloticus]
gene9698	NC_022208.1	LG10	gi|542194018|ref|XP_005471996.1|	60.1117	101.126	91.4401	4.88033	5.29975	7.3052	1.63e-12	-3.27449	down	PREDICTED: uncharacterized protein LOC100699848 [Oreochromis niloticus]
gene9702	NC_022208.1	LG10	gi|348526043|ref|XP_003450530.1|	17.5041	18.7243	21.2654	5.78777	6.48654	5.83519	2.23e-08	-1.45553	down	PREDICTED: 55 kDa erythrocyte membrane protein-like isoform 1 [Oreochromis niloticus]
gene9703	NC_022208.1	LG10	gi|348526041|ref|XP_003450529.1|	0.586481	0.316289	2.03495	17.6458	12.5745	18.5387	3.86e-22	3.59141	up	PREDICTED: trimethyllysine dioxygenase, mitochondrial-like [Oreochromis niloticus]
gene9706	NC_022208.1	LG10	gi|542194034|ref|XP_005472001.1|	87.921	93.7408	91.2092	23.2887	22.9788	23.9655	6.3e-18	-1.94161	down	PREDICTED: gamma-aminobutyric acid receptor subunit alpha-3-like isoform X1 [Oreochromis niloticus]
gene9709	NC_022208.1	LG10	gi|348525968|ref|XP_003450493.1|	0.256375	4.15752	2.10561	7.51684	5.45381	10.602	0.00150323	1.92285	up	PREDICTED: chromosome-associated kinesin KIF4-like isoform X1 [Oreochromis niloticus]
gene9717	NC_022208.1	LG10	gi|348526025|ref|XP_003450521.1|	1.04e-05	1.34e-05	1.23e-05	0.759991	0.794484	0.846839	0.00133756	Inf	up	PREDICTED: guanine nucleotide-binding protein G(I)/G(S)/G(O) subunit gamma-3-like [Oreochromis niloticus]
gene9718	NC_022208.1	LG10	gi|348525964|ref|XP_003450491.1|	175.078	205.913	235.149	108.452	92.9273	89.0377	7.08e-16	-1.73789	down	PREDICTED: uncharacterized protein LOC100697704 [Oreochromis niloticus]
gene9719	NC_022208.1	LG10	gi|348525962|ref|XP_003450490.1|	0.780415	0.358956	0.642927	24.5828	15.859	22.4775	1.72e-24	5.09819	up	PREDICTED: sodium/calcium exchanger 1-like [Oreochromis niloticus]
gene9721	NC_022208.1	LG10	gi|348526019|ref|XP_003450518.1|	1.61e-06	1.13e-06	0.0516111	25.1175	14.3802	21.871	1.93e-43	10.9523	up	PREDICTED: delta(14)-sterol reductase-like isoform X1 [Oreochromis niloticus]
gene9722	NC_022208.1	LG10	gi|348525960|ref|XP_003450489.1|	5.55e-12	1.31691	0.300351	10.4074	4.72773	9.42639	4.44e-07	3.35919	up	PREDICTED: vacuolar protein sorting-associated protein 51 homolog isoform X1 [Oreochromis niloticus]
gene9723	NC_022208.1	LG10	gi|348525958|ref|XP_003450488.1|	1.30246	0.92922	0.752106	2.73261	2.23836	3.42543	0.0241157	1.60887	up	PREDICTED: FERM domain-containing protein 8-like isoform X1 [Oreochromis niloticus]
gene9728	NC_022208.1	LG10	gi|542194085|ref|XP_005472015.1|	0.141583	0.106969	0.166741	1.42229	2.11041	1.50122	0.000405966	3.84447	up	PREDICTED: leucine-rich repeat transmembrane protein FLRT1-like [Oreochromis niloticus]
gene9729	NC_022208.1	LG10	gi|348525950|ref|XP_003450484.1|	309.159	541.393	474.298	44.638	47.3803	40.6949	1.64e-13	-3.31878	down	PREDICTED: ribosomal protein S6 kinase alpha-5-like [Oreochromis niloticus]
gene9730	NC_022208.1	LG10	gi|348525954|ref|XP_003450486.1|	0.000145629	0.000276512	0.0214329	0.602895	0.324837	1.50839	0.000269557	6.92569	up	PREDICTED: stress-induced-phosphoprotein 1-like [Oreochromis niloticus]
gene9731	NC_022208.1	LG10	gi|542194089|ref|XP_005472016.1|	0.412758	0.422632	0.376639	1.74803	1.74565	1.30155	0.0114531	2.02854	up	PREDICTED: spermatogenesis-associated protein 22-like isoform X2 [Oreochromis niloticus]
gene9732	NC_022208.1	LG10	gi|499010925|ref|XP_004557345.1|	168.795	218.405	234.209	2.59796	1.99351	3.89472	2.61e-33	-2.82688	down	PREDICTED: transmembrane protein 211-like [Maylandia zebra]
gene9733	NC_022208.1	LG10	gi|542194099|ref|XP_005472020.1|	77.4561	75.5432	71.8556	16.9595	16.2333	16.0353	6.57e-20	-2.03	down	PREDICTED: A-kinase anchor protein 10, mitochondrial-like [Oreochromis niloticus]
gene9734	NC_022208.1	LG10	gi|348526059|ref|XP_003450538.1|	4.89316	4.35003	5.2831	23.5153	17.7544	22.4697	2e-16	2.4468	up	PREDICTED: ester hydrolase C11orf54 homolog [Oreochromis niloticus]
gene9738	NC_022208.1	LG10	gi|348525942|ref|XP_003450480.1|	36.8682	34.8735	48.5642	5.09845	5.24336	3.23845	9.8e-21	-2.44103	down	PREDICTED: active breakpoint cluster region-related protein-like isoform X1 [Oreochromis niloticus]
gene9740	NC_022208.1	LG10	NA	0.0010338	1.51e-06	1.76e-05	3.87593	2.40995	3.496	1.59e-10	Inf	up	NA
gene9741	NC_022208.1	LG10	NA	3.89901	7.30334	1.75311	2.34e-05	4.14e-06	7.33e-06	3.47e-07	#NAME?	down	NA
gene9742	NC_022208.1	LG10	gi|542194124|ref|XP_005472030.1|	7.7806	6.79588	6.96594	15.0005	13.8945	15.532	1.59e-06	1.26152	up	PREDICTED: uncharacterized protein CXorf57-like isoform X1 [Oreochromis niloticus]
gene9743	NC_022208.1	LG10	gi|542194120|ref|XP_005472028.1|	167.851	149.111	154.772	291.542	218.884	257.092	0.000428764	-0.810573	down	PREDICTED: neuronal PAS domain-containing protein 2-like isoform X1 [Oreochromis niloticus]
gene9744	NC_022208.1	LG10	gi|542194128|ref|XP_005472032.1|	138.726	179.663	167.768	24.3463	20.2235	22.0914	5.76e-37	-2.85431	down	PREDICTED: bromodomain and WD repeat-containing protein 3 [Oreochromis niloticus]
gene9745	NC_022208.1	LG10	gi|542194133|ref|XP_005472034.1|	9.16e-05	4.82e-05	5.33e-23	0.241429	0.0987693	0.387855	0.000337707	Inf	up	PREDICTED: uncharacterized protein LOC100690689 [Oreochromis niloticus]
gene9746	NC_022208.1	LG10	gi|348538734|ref|XP_003456845.1|	2.27937	0.821922	1.74926	7.12821	5.82652	7.29059	0.000480945	2.20853	up	PREDICTED: charged multivesicular body protein 1b-like isoform X1 [Oreochromis niloticus]
gene9747	NC_022208.1	LG10	gi|348538732|ref|XP_003456844.1|	0.385873	0.929158	0.745565	4.98027	3.96762	4.03705	0.000523868	2.89652	up	PREDICTED: ras-related GTP-binding protein A-like [Oreochromis niloticus]
gene9748	NC_022208.1	LG10	gi|348538730|ref|XP_003456843.1|	9.22e-05	9.45e-54	4.19e-23	0.468721	0.656222	0.562948	1.03e-06	Inf	up	PREDICTED: cyclic nucleotide-gated cation channel-like [Oreochromis niloticus]
gene9749	NC_022208.1	LG10	gi|348538728|ref|XP_003456842.1|	0.0858759	0.0609183	0.129233	6.97938	5.76758	9.09956	2.27e-40	6.47207	up	PREDICTED: plastin-3 [Oreochromis niloticus]
gene9750	NC_022208.1	LG10	gi|542194140|ref|XP_005472036.1|	2.99723	3.87361	4.48308	8.33185	8.96286	7.63649	1.94e-06	1.76382	up	PREDICTED: transcriptional regulator ATRX-like isoform X2 [Oreochromis niloticus]
gene9751	NC_022208.1	LG10	gi|548386784|ref|XP_005735674.1|	31.0594	37.5313	34.5467	20.4857	14.4691	22.0548	0.00156014	0.812111	up	PREDICTED: coiled-coil domain-containing protein 61-like isoform X1 [Pundamilia nyererei]
gene9754	NC_022208.1	LG10	gi|348538720|ref|XP_003456838.1|	34.7924	42.173	42.5025	24.8377	23.282	27.9648	0.0325897	-0.613176	down	PREDICTED: reticulon-2-like isoform X1 [Oreochromis niloticus]
gene9757	NC_022208.1	LG10	gi|348538716|ref|XP_003456836.1|	4.60957	6.40492	4.88423	16.9275	13.8773	19.0514	1.01e-05	1.54756	up	PREDICTED: mitochondrial uncoupling protein 2-like isoform X1 [Oreochromis niloticus]
gene9761	NC_022208.1	LG10	gi|542194179|ref|XP_005472052.1|	59.0927	60.2277	64.986	34.1703	28.6281	37.9864	0.00058002	-0.789357	down	PREDICTED: gap junction delta-2 protein-like isoform X2 [Oreochromis niloticus]
gene9763	NC_022208.1	LG10	gi|348538856|ref|XP_003456906.1|	50.3847	58.9721	55.311	14.9251	17.5229	17.4414	1.34e-10	-1.48173	down	PREDICTED: platelet-activating factor acetylhydrolase IB subunit beta-like [Oreochromis niloticus]
gene9766	NC_022208.1	LG10	gi|542194187|ref|XP_003456867.2|	3.2535	4.15735	3.24676	90.9313	69.0689	41.1438	8.5e-15	4.88165	up	PREDICTED: Down syndrome cell adhesion molecule-like protein 1-like [Oreochromis niloticus]
gene9767	NC_022208.1	LG10	gi|348538776|ref|XP_003456866.1|	462.766	679.505	480.085	8.68661	5.91115	3.46045	5.73e-82	-4.58517	down	PREDICTED: rho GTPase-activating protein 35-like [Oreochromis niloticus]
gene9768	NC_022208.1	LG10	gi|548386670|ref|XP_005735651.1|	0.295043	0.31737	0.351595	1.6532	3.53916	3.21024	0.000547629	2.86557	up	PREDICTED: unconventional myosin-Ic-like [Pundamilia nyererei]
gene9769	NC_022208.1	LG10	gi|554822867|ref|XP_005922121.1|	134.937	326.531	266.459	7.98023	6.96993	2.78432	3.08e-11	-5.3564	down	PREDICTED: uncharacterized protein LOC102302506 isoform X4 [Haplochromis burtoni]
gene9770	NC_022208.1	LG10	gi|348538852|ref|XP_003456904.1|	10.2534	7.64662	7.33257	30.7817	21.6077	30.1711	1.68e-10	1.86376	up	PREDICTED: ependymin-1-like [Oreochromis niloticus]
gene9773	NC_022208.1	LG10	gi|542194199|ref|XP_005472058.1|	576.535	1347.34	1281.79	23.6061	22.9786	25.7799	1.92e-09	-4.33493	down	PREDICTED: glutamate receptor 3-like isoform X6 [Oreochromis niloticus]
gene9775	NC_022208.1	LG10	gi|499045666|ref|XP_004573416.1|	12.5533	9.92277	15.5404	0.766028	0.570222	1.06728	2.59e-05	-3.60292	down	PREDICTED: neuroligin-3-like isoform X1 [Maylandia zebra]
gene9776	NC_022208.1	LG10	gi|348538840|ref|XP_003456898.1|	247.605	413.515	372.249	7.78179	5.3697	5.20612	2.68e-31	-5.86848	down	PREDICTED: myelin proteolipid protein-like isoform 1 [Oreochromis niloticus]
gene9777	NC_022208.1	LG10	gi|499045674|ref|XP_004573420.1|	416.672	429.328	434.669	128.667	103.38	79.1562	3.25e-15	-1.87894	down	PREDICTED: retinitis pigmentosa 1-like 1 protein-like isoform X1 [Maylandia zebra]
gene9778	NC_022208.1	LG10	gi|542194224|ref|XP_005472067.1|	4.79953	15.5004	17.2781	0.0045283	0.983729	0.0405261	7.73e-06	-5.19847	down	PREDICTED: uncharacterized protein LOC102083177 isoform X1 [Oreochromis niloticus]
gene9779	NC_022208.1	LG10	gi|499045681|ref|XP_004573423.1|	28.4163	7.8267	5.3993	1.13895	0.263877	2.18888	0.0352846	-3.55674	down	PREDICTED: protein CWC15 homolog [Maylandia zebra]
gene9780	NC_022208.1	LG10	gi|542194229|ref|XP_005472069.1|	0.082004	0	0.114976	0.752242	1.44634	0.506424	0.0230256	4.07981	up	PREDICTED: myotubularin-related protein 2-like isoform X3 [Oreochromis niloticus]
gene9785	NC_022208.1	LG10	gi|348538760|ref|XP_003456858.1|	3.17025	2.65508	2.4202	6.87525	6.80294	8.74679	1.58e-05	1.70906	up	PREDICTED: retinoblastoma-associated protein-like [Oreochromis niloticus]
gene9786	NC_022208.1	LG10	gi|542194253|ref|XP_005472079.1|	0.142708	1.65e-05	7.32e-05	1.89515	0.840916	0.341716	0.00786421	4.67125	up	PREDICTED: lysophosphatidic acid receptor 6-like [Oreochromis niloticus]
gene9792	NC_022208.1	LG10	gi|542194260|ref|XP_003456856.2|	17.2715	21.5675	21.2173	8.66379	6.52035	9.74505	0.00611124	-1.1731	down	PREDICTED: NACHT, LRR and PYD domains-containing protein 3-like [Oreochromis niloticus]
gene9794	NC_022208.1	LG10	NA	7.99572	5.73103	4.05324	9.51e-20	1.79e-36	7.12e-18	8.53e-19	#NAME?	down	NA
gene9795	NC_022208.1	LG10	gi|584014931|ref|XP_006802238.1|	1.52e-09	6.58e-18	3.78e-12	0.06607	0.217005	0.190756	0.00165475	Inf	up	PREDICTED: E3 ubiquitin-protein ligase RNF167-like isoform X1 [Neolamprologus brichardi]
gene9798	NC_022208.1	LG10	gi|542194271|ref|XP_005472084.1|	6.40577	11.3466	11.2941	0.135572	0.295761	0.475997	4.64e-24	-4.88018	down	PREDICTED: neuronal tyrosine-phosphorylated phosphoinositide-3-kinase adapter 1-like isoform X1 [Oreochromis niloticus]
gene9802	NC_022208.1	LG10	gi|542194294|ref|XP_005472094.1|	0.778054	1.15424	0.406065	5.58506	5.905	5.38473	5.28e-05	2.02052	up	PREDICTED: phospholipase D1-like isoform X2 [Oreochromis niloticus]
gene9803	NC_022208.1	LG10	gi|499026410|ref|XP_004563948.1|	19.5228	19.9051	23.0951	6.22098	7.155	6.4953	4.11e-06	-1.62438	down	PREDICTED: misshapen-like kinase 1-like [Maylandia zebra]
gene9804	NC_022208.1	LG10	gi|348538804|ref|XP_003456880.1|	1.19284	1.35541	1.48723	0.22223	0.196276	0.29578	0.0378508	-2.66973	down	PREDICTED: guanine nucleotide-binding protein G(I)/G(S)/G(T) subunit beta-2 isoform X1 [Oreochromis niloticus]
gene9805	NC_022208.1	LG10	gi|542194303|ref|XP_005472098.1|	96.3998	104.475	94.2212	31.641	29.9625	34.85	1.14e-10	-1.458	down	PREDICTED: solute carrier family 12 member 9-like isoform X1 [Oreochromis niloticus]
gene9810	NC_022208.1	LG10	gi|348538738|ref|XP_003456847.1|	64.8364	72.6952	76.7135	35.7198	34.7705	36.5531	0.00145173	-0.716664	down	PREDICTED: mitochondrial ornithine transporter 1-like isoform X1 [Oreochromis niloticus]
gene9811	NC_022208.1	LG10	NA	1.10122	6.3268	8.92606	0	0	0.00092597	0.000124458	#NAME?	down	NA
gene9812	NC_022208.1	LG10	gi|548386309|ref|XP_005735585.1|	5.02721	8.08859	6.42114	4.6e-05	1.79e-05	2.32e-05	2.69e-17	#NAME?	down	PREDICTED: transmembrane 4 L6 family member 5-like [Pundamilia nyererei]
gene9813	NC_022208.1	LG10	gi|348538740|ref|XP_003456848.1|	11.9245	21.3811	23.9864	8.4657	9.56397	8.91343	0.00911575	-0.977945	down	PREDICTED: transmembrane 4 L6 family member 1-like [Oreochromis niloticus]
gene9815	NC_022208.1	LG10	gi|554823029|ref|XP_005922200.1|	0	0.0465398	0	0.970383	0.64942	1.41124	0.000403187	6.93232	up	PREDICTED: solute carrier family 25 member 35-like [Haplochromis burtoni]
gene9816	NC_022208.1	LG10	gi|348538820|ref|XP_003456888.1|	18.0584	8.25929	17.8307	4.97e-11	2.39e-55	1.15e-49	3.76e-18	#NAME?	down	PREDICTED: rhodopsin kinase-like [Oreochromis niloticus]
gene9820	NC_022208.1	LG10	gi|348518660|ref|XP_003446849.1|	15.8011	41.6732	43.0191	0.0860037	0.175113	0.127639	6.94e-14	-7.99072	down	PREDICTED: 28S ribosomal protein S31, mitochondrial-like [Oreochromis niloticus]
gene9822	NC_022208.1	LG10	gi|348518656|ref|XP_003446847.1|	0.299397	0.399962	0.356064	18.3987	10.7228	19.5342	1.11e-11	4.34179	up	PREDICTED: junctional adhesion molecule A-like [Oreochromis niloticus]
gene9823	NC_022208.1	LG10	gi|348518654|ref|XP_003446846.1|	1.3985	1.48823	1.50287	4.13224	4.46855	3.70799	0.0213997	1.74433	up	PREDICTED: ubiquitin-associated and SH3 domain-containing protein B-like [Oreochromis niloticus]
gene9828	NC_022208.1	LG10	gi|542194968|ref|XP_005472343.1|	0.763382	9.35e-14	0.766711	3.12852	5.39267	6.77566	9.25e-07	3.44132	up	PREDICTED: serine/threonine-protein kinase 36-like [Oreochromis niloticus]
gene9836	NC_022208.1	LG10	gi|542194338|ref|XP_005472111.1|	1.0865	3.68203	2.66913	0.127222	0.345312	0.214209	0.000543873	-3.62436	down	PREDICTED: ATP-binding cassette subfamily G member 4 transporter protein isoform X1 [Oreochromis niloticus]
gene9838	NC_022208.1	LG10	gi|348518636|ref|XP_003446837.1|	50.091	49.8368	64.1454	24.5029	22.5877	25.9664	0.00185179	-0.807115	down	PREDICTED: signal-induced proliferation-associated 1-like protein 2-like isoform X1 [Oreochromis niloticus]
gene9839	NC_022208.1	LG10	gi|542194395|ref|XP_005472133.1|	5.78188	30.6587	8.77515	8.54e-13	0.62562	0.565091	0.0103223	-5.17843	down	PREDICTED: sodium/potassium/calcium exchanger 3-like [Oreochromis niloticus]
gene9840	NC_022208.1	LG10	gi|584015033|ref|XP_006802287.1|	3.56877	2.72115	4.86362	0.518709	0.858241	0.769815	0.0155645	-1.44804	down	PREDICTED: zinc finger protein ubi-d4-like isoform X1 [Neolamprologus brichardi]
gene9842	NC_022208.1	LG10	gi|542194404|ref|XP_005472137.1|	0.0782805	0.134348	0.131568	0.775624	1.19159	0.399534	0.0462667	2.71771	up	PREDICTED: latent-transforming growth factor beta-binding protein 3 isoform X1 [Oreochromis niloticus]
gene9844	NC_022208.1	LG10	gi|542194412|ref|XP_005472141.1|	0.000997432	0.186447	2.52e-12	0.978672	0.542004	0.815631	0.0099227	3.80292	up	PREDICTED: leucine-rich repeat neuronal protein 4-like isoform X1 [Oreochromis niloticus]
gene9846	NC_022208.1	LG10	gi|348518630|ref|XP_003446834.1|	0.863553	0.211887	0.408522	3.41191	4.96556	2.86066	2.77e-05	3.02406	up	PREDICTED: WD repeat-containing protein 44-like [Oreochromis niloticus]
gene9847	NC_022208.1	LG10	gi|542194424|ref|XP_005472146.1|	42.9817	40.8043	38.9771	101.839	91.5056	112.828	0.000773474	0.746977	up	PREDICTED: U2 snRNP-associated SURP motif-containing protein-like isoform X2 [Oreochromis niloticus]
gene9848	NC_022208.1	LG10	gi|542194435|ref|XP_005472151.1|	59.1037	65.51	88.0673	9.48361	11.0621	11.1195	3.48e-19	-2.52911	down	PREDICTED: leucine-rich repeat and calponin homology domain-containing protein 2 isoform X2 [Oreochromis niloticus]
gene9849	NC_022208.1	LG10	gi|348518626|ref|XP_003446832.1|	67.8551	59.1246	66.2484	42.1616	33.6632	37.3243	0.00195519	-0.743066	down	PREDICTED: interleukin-13 receptor subunit alpha-2-like isoform X1 [Oreochromis niloticus]
gene9851	NC_022208.1	LG10	gi|348518770|ref|XP_003446904.1|	10.0291	9.76577	11.3894	0.610435	0.710667	0.743958	2.07e-09	-3.79806	down	PREDICTED: neuronal migration protein doublecortin-like isoform 1 [Oreochromis niloticus]
gene9852	NC_022208.1	LG10	gi|542194454|ref|XP_005472157.1|	47.0083	62.8945	63.0836	34.1609	29.7281	37.4083	0.0324252	-0.661803	down	PREDICTED: calpain-5-like isoform X1 [Oreochromis niloticus]
gene9854	NC_022208.1	LG10	gi|348518624|ref|XP_003446831.1|	11.5345	9.12911	11.7171	1.39963	3.85632	5.5038	0.0106199	-1.62678	down	PREDICTED: 7SK snRNA methylphosphate capping enzyme-like isoform X1 [Oreochromis niloticus]
gene9855	NC_022208.1	LG10	gi|499026583|ref|XP_004564033.1|	733.798	1268.02	1170.27	11.2597	4.56066	2.30013	9.22e-41	-7.46786	down	PREDICTED: sperm-associated antigen 7 homolog [Maylandia zebra]
gene9856	NC_022208.1	LG10	gi|542194460|ref|XP_003446829.2|	72.3406	0.0339013	28.695	1.40864	1.23107	0.00179529	0.0411419	-5.37831	down	PREDICTED: chordin-like protein 2-like [Oreochromis niloticus]
gene9857	NC_022208.1	LG10	gi|542194467|ref|XP_005472161.1|	3.30024	2.85274	2.43839	9.32669	7.79166	9.97488	2.89e-09	1.77505	up	PREDICTED: X-ray radiation resistance-associated protein 1-like [Oreochromis niloticus]
gene9858	NC_022208.1	LG10	gi|542194465|ref|XP_005472160.1|	0.12894	0.684596	0.744294	0.00477825	0.000307593	0.0116612	7.02e-05	-7.24841	down	PREDICTED: X-ray radiation resistance-associated protein 1-like [Oreochromis niloticus]
gene9861	NC_022208.1	LG10	gi|348518616|ref|XP_003446827.1|	113.817	104.446	114.652	79.6838	32.6266	41.4715	5.56e-09	-1.27016	down	PREDICTED: ephrin type-B receptor 4 [Oreochromis niloticus]
gene9862	NC_022208.1	LG10	gi|584015099|ref|XP_006802320.1|	156.581	124.069	174.162	5.74558	32.561	38.5623	8.31e-12	-2.84657	down	PREDICTED: disks large homolog 4-like isoform X1 [Neolamprologus brichardi]
gene9863	NC_022208.1	LG10	gi|348518756|ref|XP_003446897.1|	81.0966	100.278	127.317	13.1739	12.1464	11.6176	3.2e-20	-2.98503	down	PREDICTED: zinc finger and BTB domain-containing protein 20 [Oreochromis niloticus]
gene9865	NC_022208.1	LG10	gi|542194479|ref|XP_005472165.1|	12.5046	41.6032	31.7901	2.31834	5.15701	4.51072	0.00139862	-2.75054	down	PREDICTED: GDNF family receptor alpha-4-like [Oreochromis niloticus]
gene9866	NC_022208.1	LG10	gi|348518752|ref|XP_003446895.1|	44.2724	41.6144	29.7356	2.86063	1.72444	3.47173	2.17e-20	-3.78404	down	PREDICTED: cell division cycle protein 23 homolog [Oreochromis niloticus]
gene9867	NC_022208.1	LG10	gi|542194482|ref|XP_005472166.1|	76.7816	79.0884	69.0502	104.37	109.156	100.061	0.00505608	0.622506	up	PREDICTED: kinesin-like protein KIF20A-like [Oreochromis niloticus]
gene9868	NC_022208.1	LG10	gi|554823200|ref|XP_005922282.1|	31.9533	25.7226	24.6641	0.000884448	2.78e-09	0.20812	2.33e-29	-8.77881	down	PREDICTED: low affinity cationic amino acid transporter 2-like [Haplochromis burtoni]
gene9871	NC_022208.1	LG10	gi|542194489|ref|XP_005472169.1|	0.00023581	0.716659	0.000895732	1.26523	1.25573	0.992871	0.0309376	2.42544	up	PREDICTED: rho GTPase-activating protein 31-like [Oreochromis niloticus]
gene9873	NC_022208.1	LG10	gi|542194492|ref|XP_005472170.1|	951.184	1513.27	1225.5	57.9782	29.9386	56.5298	8.31e-30	-3.84031	down	PREDICTED: coiled-coil domain-containing protein 37-like isoform X1 [Oreochromis niloticus]
gene9874	NC_022208.1	LG10	gi|348518606|ref|XP_003446822.1|	0.281284	1.6e-07	0.55378	2.07697	1.42877	1.46436	0.00505522	2.70085	up	PREDICTED: wiskott-Aldrich syndrome protein family member 3-like [Oreochromis niloticus]
gene9875	NC_022208.1	LG10	gi|348518744|ref|XP_003446891.1|	0.121622	0.0953106	5.52e-08	0.513442	0.818583	0.400447	0.0317102	3.1423	up	PREDICTED: V-type proton ATPase catalytic subunit A-like isoform X1 [Oreochromis niloticus]
gene9876	NC_022208.1	LG10	gi|348518604|ref|XP_003446821.1|	0.0529396	0.000731093	0.163861	0.639183	0.702267	0.779827	0.018767	3.63448	up	PREDICTED: probable palmitoyltransferase ZDHHC23-like isoform X1 [Oreochromis niloticus]
gene9886	NC_022208.1	LG10	gi|542194533|ref|XP_003446819.2|	7.43048	7.83281	7.0958	20.4435	17.3186	19.0508	0.000363532	1.28607	up	PREDICTED: MAP7 domain-containing protein 2-like isoform X1 [Oreochromis niloticus]
gene9891	NC_022208.1	LG10	gi|348518596|ref|XP_003446817.1|	7.90503	7.92707	9.58501	29.4148	22.4004	32.1441	9.22e-12	2.04414	up	PREDICTED: probable palmitoyltransferase ZDHHC20-like isoform X1 [Oreochromis niloticus]
gene9892	NC_022208.1	LG10	gi|348518594|ref|XP_003446816.1|	21.5559	20.6749	24.727	5.02303	5.07018	5.27115	0.000205287	-1.07106	down	PREDICTED: organic solute transporter subunit alpha-like isoform X1 [Oreochromis niloticus]
gene9894	NC_022208.1	LG10	gi|542194558|ref|XP_005472193.1|	1.24941	0.569638	0.112982	9.04518	8.69846	10.6078	1.9e-06	3.08677	up	PREDICTED: pleckstrin homology-like domain, family B, member 2 isoform X1 [Oreochromis niloticus]
gene9897	NC_022208.1	LG10	gi|542194976|ref|XP_005472347.1|	0.403483	8.11e-10	0.000440664	0.934466	1.04113	0.477488	0.0287712	2.62601	up	PREDICTED: G-protein coupled receptor 64-like [Oreochromis niloticus]
gene9898	NC_022208.1	LG10	gi|348518728|ref|XP_003446883.1|	4e-06	2.35e-06	1.54e-10	0.0704023	0.663968	0.575003	0.00248988	Inf	up	PREDICTED: spermine synthase-like [Oreochromis niloticus]
gene9899	NC_022208.1	LG10	gi|499026689|ref|XP_004564086.1|	13.1796	18.3283	19.5378	63.4831	42.8985	60.8623	1.84e-08	1.81982	up	PREDICTED: ryanodine receptor 1-like [Maylandia zebra]
gene9903	NC_022208.1	LG10	gi|542194583|ref|XP_005472201.1|	9.15899	10.3136	13.0018	0.280728	0.358005	0.387226	8.26e-14	-3.82976	down	PREDICTED: bromodomain-containing protein 8-like isoform X2 [Oreochromis niloticus]
gene9904	NC_022208.1	LG10	gi|348518718|ref|XP_003446878.1|	0.369129	0.113054	0.438257	1.70541	2.30323	2.53828	0.000342538	3.0524	up	PREDICTED: dnaJ homolog subfamily C member 18-like [Oreochromis niloticus]
gene9905	NC_022208.1	LG10	gi|348518716|ref|XP_003446877.1|	29.0199	35.5236	42.8468	5.63381	6.71419	8.60178	2.85e-16	-2.00095	down	PREDICTED: serine/threonine-protein phosphatase 2B catalytic subunit alpha isoform-like isoform X1 [Oreochromis niloticus]
gene9907	NC_022208.1	LG10	gi|542194615|ref|XP_005472215.1|	35.5898	37.1245	35.9046	54.2102	49.4968	53.19	3.16e-05	0.907985	up	PREDICTED: pro-neuregulin-2, membrane-bound isoform-like isoform X3 [Oreochromis niloticus]
gene9909	NC_022208.1	LG10	gi|542194621|ref|XP_005472218.1|	43.4024	43.2506	48.0185	16.8708	14.4812	14.8315	9.5e-09	-1.35528	down	PREDICTED: transcriptional activator protein Pur-alpha-like isoform X1 [Oreochromis niloticus]
gene9910	NC_022208.1	LG10	gi|348518582|ref|XP_003446810.1|	0.912367	0.7226	0.569088	2.93952	2.04668	2.68334	0.000269004	1.96645	up	PREDICTED: solute carrier family 22 member 6-like [Oreochromis niloticus]
gene9913	NC_022208.1	LG10	gi|542194637|ref|XP_005472224.1|	6.93128	9.41514	16.3982	0.0911687	0.857334	0.3425	1.04e-05	-4.51797	down	PREDICTED: pecanex-like protein 3-like [Oreochromis niloticus]
gene9915	NC_022208.1	LG10	gi|348518572|ref|XP_003446805.1|	0.422348	0.430673	0.22962	20.0755	4.68953	4.91088	4.69e-07	3.76729	up	PREDICTED: dihydrolipoyllysine-residue acetyltransferase component of pyruvate dehydrogenase complex, mitochondrial isoform X1 [Oreochromis niloticus]
gene9916	NC_022208.1	LG10	NA	12.5156	17.0586	15.422	20.6877	24.2033	22.0665	0.0212045	0.603505	up	NA
gene9919	NC_022208.1	LG10	gi|542194658|ref|XP_005472233.1|	10.7967	15.3463	13.4464	4.8882	6.08671	4.46806	0.00041124	-1.14204	down	PREDICTED: uncharacterized protein LOC100709605 isoform X1 [Oreochromis niloticus]
gene9920	NC_022208.1	LG10	gi|348518566|ref|XP_003446802.1|	0.357795	0.526568	0.688701	2.69306	2.65763	2.67066	0.00405324	2.15078	up	PREDICTED: alpha-crystallin B chain-like isoform X1 [Oreochromis niloticus]
gene9924	NC_022208.1	LG10	gi|348518562|ref|XP_003446800.1|	2.3948	1.86207	2.00294	0.0894675	2.19e-07	0.000228997	5.47e-09	-5.73691	down	PREDICTED: ferredoxin-fold anticodon-binding domain-containing protein 1-like [Oreochromis niloticus]
gene9925	NC_022208.1	LG10	gi|348518560|ref|XP_003446799.1|	6.62031	5.602	10.0828	19.8121	14.086	18.3911	6.7e-05	1.18326	up	PREDICTED: LOW QUALITY PROTEIN: alpha-1,2-mannosyltransferase ALG9-like [Oreochromis niloticus]
gene9926	NC_022208.1	LG10	gi|542194678|ref|XP_003446798.2|	50.908	53.3982	50.3704	2.25267	3.45727	3.11194	3.26e-37	-3.97729	down	PREDICTED: layilin-like [Oreochromis niloticus]
gene9931	NC_022208.1	LG10	gi|348518708|ref|XP_003446873.1|	9.47e-23	0.833226	0.0917027	3.96828	2.97197	4.52714	2.65e-06	4.0025	up	PREDICTED: thy-1 membrane glycoprotein-like [Oreochromis niloticus]
gene9933	NC_022208.1	LG10	gi|542194699|ref|XP_005472248.1|	1.05e-137	1.88e-198	1.52e-200	8.02e-28	0.352267	0.22251	0.0208135	Inf	up	PREDICTED: U11/U12 small nuclear ribonucleoprotein 35 kDa protein-like [Oreochromis niloticus]
gene9935	NC_022208.1	LG10	gi|348518545|ref|XP_003446792.1|	75.4822	58.5149	94.8796	1.75753	0.182908	1.27415	1.81e-51	-5.4692	down	PREDICTED: rho GTPase-activating protein 42-like [Oreochromis niloticus]
gene9936	NC_022208.1	LG10	gi|542194716|ref|XP_003446791.2|	113.598	189.782	136.119	16.8364	19.5358	16.2895	4.58e-13	-2.90938	down	PREDICTED: short transient receptor potential channel 6-like isoform X1 [Oreochromis niloticus]
gene9938	NC_022208.1	LG10	gi|542194720|ref|XP_005472252.1|	7.83213	9.38493	12.4659	0.128688	0.907386	0.766463	3.13e-07	-3.39815	down	PREDICTED: yorkie homolog isoform X1 [Oreochromis niloticus]
gene9941	NC_022208.1	LG10	gi|542194746|ref|XP_005472261.1|	1.46383	4.43133	7.1423	0.364747	0.25411	0.00130499	0.031707	-2.55253	down	PREDICTED: probable ATP-dependent RNA helicase DDX52-like [Oreochromis niloticus]
gene9948	NC_022208.1	LG10	gi|542194764|ref|XP_005472266.1|	0.0564902	0.232861	0.0910668	7.18651	6.42394	7.02121	1.99e-44	6.00734	up	PREDICTED: uncharacterized serine/threonine-protein kinase SgK494-like [Oreochromis niloticus]
gene9953	NC_022208.1	LG10	gi|348518525|ref|XP_003446782.1|	7.18663	7.24308	6.67757	20.3017	13.1277	19.9426	1.43e-05	1.84047	up	PREDICTED: multidrug and toxin extrusion protein 1-like [Oreochromis niloticus]
gene9958	NC_022208.1	LG10	gi|348518519|ref|XP_003446779.1|	0.782798	5.44e-45	0.253248	16.1704	9.31305	16.5976	6.78e-14	5.75134	up	PREDICTED: notchless protein homolog 1 isoform X1 [Oreochromis niloticus]
gene9959	NC_022208.1	LG10	gi|542194798|ref|XP_005472278.1|	2.77944	2.99106	1.86167	23.8246	36.1511	46.7857	0.00519639	3.98969	up	PREDICTED: inositol polyphosphate 5-phosphatase K-like isoform X2 [Oreochromis niloticus]
gene9965	NC_022208.1	LG10	gi|584010369|ref|XP_006800117.1|	2.09964	1.03324	1.11005	7.48778	10.8818	8.31761	0.00557431	2.99887	up	PREDICTED: cell adhesion molecule 2-like isoform X1 [Neolamprologus brichardi]
gene9967	NC_022208.1	LG10	gi|542194825|ref|XP_005472289.1|	1.97304	1.63359	1.63542	8.15896	6.26802	8.78538	1.07e-05	1.83616	up	PREDICTED: high affinity cationic amino acid transporter 1-like isoform X2 [Oreochromis niloticus]
gene9968	NC_022208.1	LG10	gi|542194988|ref|XP_005472353.1|	17.895	19.8978	8.82045	28.8022	44.4816	29.5734	0.0378166	2.61191	up	PREDICTED: homeodomain-interacting protein kinase 1-like [Oreochromis niloticus]
gene9969	NC_022208.1	LG10	gi|542194836|ref|XP_005472294.1|	1.93293	3.61478	2.63819	17.2153	11.87	15.5967	1.19e-07	2.41749	up	PREDICTED: microtubule-associated tumor suppressor candidate 2-like isoform X1 [Oreochromis niloticus]
gene9978	NC_022208.1	LG10	gi|348518848|ref|XP_003446943.1|	0.404872	0	0.0779136	5.793	6.05748	6.63434	4.94e-06	5.88802	up	PREDICTED: mitochondrial import inner membrane translocase subunit Tim10 B-like isoform X1 [Oreochromis niloticus]
gene9982	NC_022208.1	LG10	gi|554835183|ref|XP_005928091.1|	2.81034	0.779016	3.60965	126.173	34.3435	97.9783	0.00200811	3.45851	up	PREDICTED: protocadherin Fat 3-like isoform X2 [Haplochromis burtoni]
gene9983	NC_022208.1	LG10	gi|348518674|ref|XP_003446856.1|	22.3374	34.7872	25.3698	2.56082	2.03047	4.72153	1.15e-11	-2.96985	down	PREDICTED: cysteine and histidine-rich domain-containing protein 1-like isoform X1 [Oreochromis niloticus]
gene9991	NC_022208.1	LG10	gi|542194890|ref|XP_005472312.1|	9.20636	8.52937	7.31603	5.29423	3.61212	6.13511	0.0165559	-1.0756	down	PREDICTED: T-lymphoma invasion and metastasis-inducing protein 1-like isoform X1 [Oreochromis niloticus]
gene9997	NC_022208.1	LG10	gi|542194906|ref|XP_005472317.1|	0.637172	0.471462	0.836797	3.03294	3.49609	4.91377	0.000348911	3.00184	up	PREDICTED: protein eva-1 homolog C-like isoform X2 [Oreochromis niloticus]
gene9999	NC_022208.1	LG10	gi|498981740|ref|XP_004550133.1|	7.86096	6.7684	7.87944	6.39165	3.7674	6.36732	3.24e-05	-1.42754	down	PREDICTED: synaptojanin-1-like isoform X8 [Maylandia zebra]
Tilapia_newGene_2285	NC_022208.1	LG10	NA	5.96e-13	2.56e-13	4.3e-11	0.509468	1.07482	1.7416	4.96e-08	Inf	up	NA
Tilapia_newGene_2290	NC_022208.1	LG10	NA	155.125	203.885	170.243	25.136	23.4203	32.1411	3.86e-33	-2.62852	down	NA
Tilapia_newGene_2291	NC_022208.1	LG10	NA	24.7141	23.9975	31.8926	6.42413	3.13134	6.77585	5.1e-10	-2.25119	down	NA
Tilapia_newGene_2292	NC_022208.1	LG10	NA	26.8277	42.7334	35.5353	79.7366	59.4246	78.8008	7.18e-06	1.09684	up	NA
Tilapia_newGene_2293	NC_022208.1	LG10	NA	2.72771	4.3503	8.13e-05	2.84e-05	6.13e-06	6.55e-06	0.00244796	#NAME?	down	NA
Tilapia_newGene_2296	NC_022208.1	LG10	NA	1.78e-08	1.89e-13	3.03e-09	0.125969	0.251938	2.88e-08	0.025903	Inf	up	NA
gene10095	NC_022209.1	LG11	gi|542238061|ref|XP_005456747.1|	25.0274	22.7785	19.53	64.3841	52.609	53.6023	4.29e-09	1.41395	up	PREDICTED: zinc finger protein 782-like isoform X1 [Oreochromis niloticus]
gene10096	NC_022209.1	LG11	gi|542238059|ref|XP_005456746.1|	1.11158	0.165662	0.961479	2.44e-06	0.146599	4.9e-07	0.0171477	-3.86504	down	PREDICTED: discoidin, CUB and LCCL domain-containing protein 1-like [Oreochromis niloticus]
gene10099	NC_022209.1	LG11	gi|542238080|ref|XP_005456756.1|	21.5473	25.4749	24.1642	10.5889	11.3924	11.3049	0.00103744	-0.930145	down	PREDICTED: membrane progestin receptor alpha-like isoform X1 [Oreochromis niloticus]
gene10101	NC_022209.1	LG11	gi|348529240|ref|XP_003452122.1|	0.295969	1.44e-24	0.481317	4.93e-10	5.13e-11	1.17e-39	0.00551586	#NAME?	down	PREDICTED: serine incorporator 1-like isoform X1 [Oreochromis niloticus]
gene10105	NC_022209.1	LG11	gi|542238103|ref|XP_005456766.1|	0.529037	0.987717	0.601313	3.8095	3.2799	3.88008	3.88e-09	2.44416	up	PREDICTED: regulator of chromosome condensation-like isoform X2 [Oreochromis niloticus]
gene10107	NC_022209.1	LG11	gi|542238127|ref|XP_005456777.1|	4861.29	8253.13	6983.08	113.274	75.1295	65.9893	1.55e-25	-4.42753	down	PREDICTED: serine/arginine repetitive matrix protein 1-like isoform X2 [Oreochromis niloticus]
gene10109	NC_022209.1	LG11	gi|542238134|ref|XP_003452154.2|	1.7698	2.79212	1.34329	6.04442	6.14736	4.73947	9.32e-05	1.93968	up	PREDICTED: palmitoyltransferase ZDHHC18-like [Oreochromis niloticus]
gene10111	NC_022209.1	LG11	gi|542238140|ref|XP_005456780.1|	1.42725	0.317153	1.14622	2.96592	3.60727	2.82839	3.43e-06	1.86872	up	PREDICTED: AT-rich interactive domain-containing protein 1A-like isoform X1 [Oreochromis niloticus]
gene10112	NC_022209.1	LG11	gi|348529244|ref|XP_003452124.1|	0.950138	1.68444	1.43232	4.60055	3.04476	3.90731	0.00203913	1.61692	up	PREDICTED: GPN-loop GTPase 2-like isoform X1 [Oreochromis niloticus]
gene10114	NC_022209.1	LG11	gi|525344101|ref|NP_001266652.1|	60.7318	78.811	69.5671	37.5955	35.6024	39.6838	0.0187431	-0.675472	down	orphan nuclear receptor SHP [Oreochromis niloticus]
gene10115	NC_022209.1	LG11	gi|542238147|ref|XP_003452126.2|	17.603	11.3517	19.3439	1.23633	1.24219	1.70817	5.4e-08	-3.35077	down	PREDICTED: uncharacterized protein C1orf172 homolog isoform X1 [Oreochromis niloticus]
gene10116	NC_022209.1	LG11	gi|348529313|ref|XP_003452158.1|	65.89	82.362	70.6376	30.3313	25.3406	31.1382	0.000396821	-0.83793	down	PREDICTED: trophoblast glycoprotein-like [Oreochromis niloticus]
gene10123	NC_022209.1	LG11	gi|554870609|ref|XP_005945275.1|	0.505021	0.761706	0.593986	2.44223	2.54028	1.84566	0.0439943	1.9205	up	PREDICTED: CUB domain-containing protein 1-like isoform X1 [Haplochromis burtoni]
gene10125	NC_022209.1	LG11	gi|542238177|ref|XP_005456793.1|	0.994234	3.01825	2.7492	6.81e-06	8.26e-06	8.16e-19	3.63e-05	#NAME?	down	PREDICTED: transmembrane protein 158-like [Oreochromis niloticus]
gene10130	NC_022209.1	LG11	gi|542238181|ref|XP_005456794.1|	0.484573	0.273791	0.0163048	1.13378	1.59502	1.38923	0.000639193	2.56767	up	PREDICTED: DEP domain-containing mTOR-interacting protein-like isoform X2 [Oreochromis niloticus]
gene10131	NC_022209.1	LG11	gi|554849518|ref|XP_005935048.1|	99.4088	144.025	140.417	3.89381	3.08264	3.45408	2.27e-28	-2.89657	down	PREDICTED: collagen alpha-1(XIV) chain-like [Haplochromis burtoni]
gene10132	NC_022209.1	LG11	NA	41.9562	41.6259	42.1936	2.12186	0.824148	1.15715	1.15e-32	-4.85268	down	NA
gene10136	NC_022209.1	LG11	gi|542238191|ref|XP_005456796.1|	36.3509	41.2401	44.6065	17.423	21.972	18.2431	0.00107822	-1.05964	down	PREDICTED: syndecan-2-like isoform X2 [Oreochromis niloticus]
gene10137	NC_022209.1	LG11	gi|542238205|ref|XP_005456802.1|	34.9746	55.2422	60.4614	9.3292	7.52391	5.76909	1.61e-06	-1.84451	down	PREDICTED: magnesium transporter MRS2 homolog, mitochondrial-like isoform X1 [Oreochromis niloticus]
gene10139	NC_022209.1	LG11	gi|542238194|ref|XP_005456797.1|	6.02027	8.26618	12.2675	163.847	83.3597	135.519	3.75e-10	2.95244	up	PREDICTED: cleft lip and palate transmembrane protein 1-like protein-like isoform X1 [Oreochromis niloticus]
gene10140	NC_022209.1	LG11	gi|348529260|ref|XP_003452132.1|	13.6539	19.6102	16.6875	6.65208	7.10584	7.50291	0.00171552	-1.2055	down	PREDICTED: ly6/PLAUR domain-containing protein 2-like [Oreochromis niloticus]
gene10141	NC_022209.1	LG11	gi|554849429|ref|XP_005935005.1|	224.773	226.682	241.577	68.9579	66.8028	72.1712	4.77e-10	-1.38953	down	PREDICTED: focal adhesion kinase 1-like isoform X1 [Haplochromis burtoni]
gene10143	NC_022209.1	LG11	gi|348529265|ref|XP_003452134.1|	44.6928	71.9991	58.2399	21.8278	15.855	24.5231	2.73e-08	-1.6236	down	PREDICTED: protein tyrosine phosphatase type IVA 3-like isoformX1 [Oreochromis niloticus]
gene10156	NC_022209.1	LG11	gi|542238266|ref|XP_005456828.1|	15.0359	20.0384	22.2537	0.220806	0.293507	7.4e-06	1.08e-14	-5.75098	down	PREDICTED: grainyhead-like protein 2 homolog isoform X1 [Oreochromis niloticus]
gene10157	NC_022209.1	LG11	gi|348529277|ref|XP_003452140.1|	0.465367	0.0436175	0.00248887	1.04636	0.469389	0.555073	0.0342767	2.31931	up	PREDICTED: neurocalcin-delta A-like isoform X1 [Oreochromis niloticus]
gene10163	NC_022209.1	LG11	gi|542238289|ref|XP_005456836.1|	11.6769	10.6365	8.95419	38.1627	36.7876	40.1304	1.95e-19	2.07048	up	PREDICTED: centrosomal protein of 192 kDa-like isoform X1 [Oreochromis niloticus]
gene10164	NC_022209.1	LG11	gi|499018649|ref|XP_004560118.1|	19.5803	27.7467	31.2957	1.22589	2.00816	1.5433	1.79e-29	-3.9054	down	PREDICTED: low-density lipoprotein receptor class A domain-containing protein 4-like [Maylandia zebra]
gene10165	NC_022209.1	LG11	gi|542238299|ref|XP_005456841.1|	7.33e-19	1.62e-30	0.0279247	4.44e-27	0.738342	0.5267	0.0128777	5.99755	up	PREDICTED: uncharacterized protein C18orf19 homolog B-like [Oreochromis niloticus]
gene10166	NC_022209.1	LG11	gi|542238304|ref|XP_003452144.2|	7.80816	11.6885	7.72601	1.88677	2.97414	1.76273	0.00134182	-1.95917	down	PREDICTED: melanocortin receptor 5-like [Oreochromis niloticus]
gene10169	NC_022209.1	LG11	gi|542238307|ref|XP_005456843.1|	4.32863	5.32317	5.9111	12.0134	12.2361	14.3034	0.00178573	1.49576	up	PREDICTED: palmitoyltransferase ZDHHC3-like isoform X1 [Oreochromis niloticus]
gene10170	NC_022209.1	LG11	gi|584026862|ref|XP_006807994.1|	3.03404	4.39625	4.41553	16.2166	13.2445	14.9862	4.29e-08	1.97137	up	PREDICTED: LOW QUALITY PROTEIN: leucine-rich repeat-containing protein 31-like [Neolamprologus brichardi]
gene10174	NC_022209.1	LG11	gi|548435560|ref|XP_005744556.1|	8.5383	19.755	13.4818	2.77056	3.29434	2.7839	0.00739966	-1.79313	down	PREDICTED: uncharacterized protein LOC102194173 isoform X1 [Pundamilia nyererei]
gene10175	NC_022209.1	LG11	gi|584001957|ref|XP_006796010.1|	13.4579	29.6526	32.9123	0.335942	1.11e-130	2.4e-164	4.25e-15	-7.87158	down	PREDICTED: zinc finger protein 594-like isoform X2 [Neolamprologus brichardi]
gene10176	NC_022209.1	LG11	gi|542259612|ref|XP_005464983.1|	169.907	253.383	267.008	3.4472	2.82115	1.38994	1.14e-48	-6.4679	down	PREDICTED: uncharacterized protein LOC102082898 [Oreochromis niloticus]
gene10181	NC_022209.1	LG11	gi|542259544|ref|XP_005464954.1|	7.2693	15.3562	13.7204	3.09503	3.95051	4.29758	0.0261624	-1.62213	down	PREDICTED: uncharacterized protein LOC102080097 [Oreochromis niloticus]
gene10182	NC_022209.1	LG11	gi|499018514|ref|XP_004560051.1|	21.1666	20.1908	23.5287	11.7581	8.93877	9.7747	0.000247889	-1.09797	down	PREDICTED: uncharacterized protein LOC101470834 [Maylandia zebra]
gene10185	NC_022209.1	LG11	gi|542259549|ref|XP_005464956.1|	5.70164	5.27404	5.75347	0.606675	0.537452	5.25e-10	6.8e-08	-3.75259	down	PREDICTED: zinc finger BED domain-containing protein 1-like [Oreochromis niloticus]
gene10187	NC_022209.1	LG11	gi|348543923|ref|XP_003459431.1|	6.87618	12.0786	10.668	1.45e-05	5.84e-09	1.05e-11	1.7e-42	#NAME?	down	PREDICTED: V-type proton ATPase subunit C 1-A-like isoform X1 [Oreochromis niloticus]
gene10188	NC_022209.1	LG11	gi|348543925|ref|XP_003459432.1|	24.2024	41.8333	37.1473	1.91445	0.961239	1.22685	4.27e-22	-4.62898	down	PREDICTED: antizyme inhibitor 1-like isoform X1 [Oreochromis niloticus]
gene10190	NC_022209.1	LG11	NA	0.273229	0.565933	0.562354	8.15e-40	1.12e-20	0.0910213	0.0153695	-4.03716	down	NA
gene10191	NC_022209.1	LG11	gi|542259567|ref|XP_005464963.1|	73.8262	95.5138	86.4635	37.9463	34.1526	32.3579	0.000448083	-0.821193	down	PREDICTED: E3 ubiquitin-protein ligase UBR5 isoform X3 [Oreochromis niloticus]
gene10192	NC_022209.1	LG11	gi|542259584|ref|XP_005464971.1|	24.6211	26.5195	31.511	5.32369	2.96074	2.46921	3.15e-08	-2.40454	down	PREDICTED: protein LYRIC-like [Oreochromis niloticus]
gene10196	NC_022209.1	LG11	gi|542259600|ref|XP_003459417.2|	1.74e-10	9.44e-11	1.06e-10	0.183551	0.324192	0.513109	0.000594055	Inf	up	PREDICTED: ribonuclease UK114-like isoform X1 [Oreochromis niloticus]
gene10199	NC_022209.1	LG11	gi|554871648|ref|XP_005945775.1|	63.6836	89.373	79.9072	298.158	144.624	190.458	6.46e-05	1.81611	up	PREDICTED: A disintegrin and metalloproteinase with thrombospondin motifs 17-like [Haplochromis burtoni]
gene10201	NC_022209.1	LG11	gi|348532781|ref|XP_003453884.1|	38.6864	37.1251	42.7484	2.63797	3.26562	3.14618	3.45e-45	-3.70315	down	PREDICTED: 5-formyltetrahydrofolate cyclo-ligase-like isoform X1 [Oreochromis niloticus]
gene10202	NC_022209.1	LG11	gi|348532853|ref|XP_003453920.1|	0.366369	0.0346609	0.236087	2.44449	2.36543	2.68064	3.43e-13	3.56723	up	PREDICTED: ceramide synthase 2-like isoform X1 [Oreochromis niloticus]
gene10203	NC_022209.1	LG11	gi|542195110|ref|XP_003453921.2|	8.51638	5.20355	9.13043	11.9589	11.2654	15.3934	0.016401	0.864605	up	PREDICTED: protein Lines homolog [Oreochromis niloticus]
gene10209	NC_022209.1	LG11	gi|348532789|ref|XP_003453888.1|	0.10096	0.0649405	0.215336	54.149	46.9351	53.6239	4.72e-64	8.34009	up	PREDICTED: glutamate decarboxylase-like protein 1-like isoform X1 [Oreochromis niloticus]
gene10210	NC_022209.1	LG11	gi|542195129|ref|XP_005472409.1|	12.5977	12.5327	12.7187	5.34759	3.89234	3.03789	0.000461766	-1.7062	down	PREDICTED: glutamate decarboxylase-like protein 1-like isoform X1 [Oreochromis niloticus]
gene10211	NC_022209.1	LG11	gi|348532863|ref|XP_003453925.1|	0.0306472	0.243056	0.123975	9.19189	1.33146	3.65083	0.00579387	5.57471	up	PREDICTED: potassium voltage-gated channel subfamily G member 4-like isoform X1 [Oreochromis niloticus]
gene10212	NC_022209.1	LG11	gi|542195137|ref|XP_005472412.1|	11.4495	24.6724	18.4308	4.39421	2.49863	2.38329	0.000675349	-2.07275	down	PREDICTED: TGF-beta receptor type-2-like isoform X2 [Oreochromis niloticus]
gene10213	NC_022209.1	LG11	gi|542195141|ref|XP_005472413.1|	0.971057	5.89e-15	1.5e-12	4.49731	4.98858	3.75746	2.08e-06	3.94273	up	PREDICTED: uncharacterized protein LOC102077951 [Oreochromis niloticus]
gene10216	NC_022209.1	LG11	gi|542195147|ref|XP_003446214.2|	1.62672	0.0211723	5.92e-07	5.00884	6.2072	5.78486	5.42e-05	3.42142	up	PREDICTED: rRNA 2&apos;-O-methyltransferase fibrillarin-like [Oreochromis niloticus]
gene10217	NC_022209.1	LG11	gi|657585511|ref|XP_008296955.1|	1.08245	1.28942	0.108993	4.18764	3.27203	4.55598	0.00709908	2.36337	up	PREDICTED: dual specificity tyrosine-phosphorylation-regulated kinase 1B-like isoform X1 [Stegastes partitus]
gene10219	NC_022209.1	LG11	gi|348517383|ref|XP_003446213.1|	12.0739	12.397	12.7963	21.9681	18.4106	22.0967	0.00657816	0.852398	up	PREDICTED: RNA-binding protein 42-like isoform X1 [Oreochromis niloticus]
gene10220	NC_022209.1	LG11	gi|348517381|ref|XP_003446212.1|	3.98203	4.91971	3.31398	0.124931	0.508797	0.378413	0.00417756	-3.77597	down	PREDICTED: aldehyde dehydrogenase, mitochondrial isoform X1 [Oreochromis niloticus]
gene10222	NC_022209.1	LG11	gi|542195168|ref|XP_005472422.1|	91.7069	110.924	109.763	12.5856	13.4584	13.7535	4.19e-33	-2.87611	down	PREDICTED: transcription initiation factor TFIID subunit 2-like isoform X2 [Oreochromis niloticus]
gene10224	NC_022209.1	LG11	gi|348517455|ref|XP_003446249.1|	2.29908	3.13412	4.27826	5.72568	5.27379	5.129	0.0194666	0.99302	up	PREDICTED: dysbindin-A-like isoform X1 [Oreochromis niloticus]
gene10226	NC_022209.1	LG11	gi|348517451|ref|XP_003446247.1|	0.0043398	0.000603946	0.000178553	0.406192	0.290558	0.492978	0.00157531	Inf	up	PREDICTED: nucleotide-binding oligomerization domain-containing protein 1 isoform X1 [Oreochromis niloticus]
gene10228	NC_022209.1	LG11	gi|548443393|ref|XP_005745784.1|	5.38e-14	1.39e-44	1.84e-07	0.211846	0.225575	0.171809	0.000566569	Inf	up	PREDICTED: frizzled-1-like [Pundamilia nyererei]
gene10235	NC_022209.1	LG11	gi|542195208|ref|XP_005472438.1|	236.859	282.678	272.801	50.9522	51.4279	51.4759	0.000422421	-0.781257	down	PREDICTED: brain-specific angiogenesis inhibitor 1-like isoform X1 [Oreochromis niloticus]
gene10237	NC_022209.1	LG11	gi|542195226|ref|XP_005472447.1|	0.0771824	0.0905357	0.0292068	0.452991	0.597328	0.35506	0.0300141	3.47673	up	PREDICTED: uncharacterized protein LOC102082150 [Oreochromis niloticus]
gene10241	NC_022209.1	LG11	gi|542195228|ref|XP_005472448.1|	17.1527	23.4778	22.8791	11.6347	11.0589	11.6799	0.0162485	-0.860212	down	PREDICTED: G patch domain-containing protein 8-like isoform X1 [Oreochromis niloticus]
gene10245	NC_022209.1	LG11	gi|542195241|ref|XP_005472454.1|	26.0855	46.8887	32.3746	17.1622	21.2815	17.499	0.0407998	-0.796209	down	PREDICTED: ataxin-1-like isoform X1 [Oreochromis niloticus]
gene10246	NC_022209.1	LG11	gi|348534030|ref|XP_003454506.1|	24.7155	22.2178	34.8766	7.81585	6.18772	9.9045	0.000410919	-1.14918	down	PREDICTED: protein FAM8A1-like isoform X1 [Oreochromis niloticus]
gene10252	NC_022209.1	LG11	gi|348534026|ref|XP_003454504.1|	2.78848	1.59585	3.84253	8.20498	4.82255	10.1291	0.0021607	1.64065	up	PREDICTED: RNA-binding protein 12B-A-like [Oreochromis niloticus]
gene10254	NC_022209.1	LG11	gi|542195272|ref|XP_005472466.1|	1.48786	1.80652	0.18566	4.52359	6.34104	3.47336	0.000287541	2.17272	up	PREDICTED: tumor necrosis factor receptor superfamily member 16-like [Oreochromis niloticus]
gene10260	NC_022209.1	LG11	gi|542195289|ref|XP_005472472.1|	2.18859	2.66702	0.468333	8.00629	5.78799	7.30145	5.32e-08	2.41526	up	PREDICTED: probable palmitoyltransferase ZDHHC11-like [Oreochromis niloticus]
gene10261	NC_022209.1	LG11	gi|542195292|ref|XP_005472473.1|	29.5312	27.0007	28.3797	8.99182	10.2762	9.16113	0.000110401	-1.33692	down	PREDICTED: bromodomain-containing protein 9-like isoform X1 [Oreochromis niloticus]
gene10265	NC_022209.1	LG11	gi|348534005|ref|XP_003454494.1|	0.713079	2.71058	1.77801	4.88315	6.8914	7.67173	1.99e-06	2.05398	up	PREDICTED: membrane-spanning 4-domains subfamily A member 4D-like [Oreochromis niloticus]
gene10268	NC_022209.1	LG11	gi|542195315|ref|XP_005472483.1|	11.3116	12.6491	13.3662	13.7349	10.9936	13.7512	0.00810632	0.838335	up	PREDICTED: kinesin family member 13A [Oreochromis niloticus]
gene10270	NC_022209.1	LG11	gi|348533904|ref|XP_003454444.1|	19.0583	23.3631	21.8233	9.10974	9.24494	9.49184	0.000105802	-1.16406	down	PREDICTED: RNA-binding protein 24-like isoform X1 [Oreochromis niloticus]
gene10277	NC_022209.1	LG11	gi|542195348|ref|XP_003454487.2|	0.594477	0.277859	2.04145	16.3889	17.7055	23.6111	2.33e-29	4.55175	up	PREDICTED: non-syndromic hearing impairment protein 5-like [Oreochromis niloticus]
gene10278	NC_022209.1	LG11	gi|542195350|ref|XP_005472494.1|	4.70148	5.93755	2.68666	9.45947	15.2936	12.089	2.31e-05	1.62026	up	PREDICTED: oxysterol-binding protein-related protein 3-like isoform X1 [Oreochromis niloticus]
gene10283	NC_022209.1	LG11	gi|542195367|ref|XP_005472500.1|	42.7757	38.3874	40.6133	9.97437	6.49691	9.18355	5.13e-17	-1.94916	down	PREDICTED: src kinase-associated phosphoprotein 2-like isoform X2 [Oreochromis niloticus]
gene10287	NC_022209.1	LG11	gi|584013337|ref|XP_006801466.1|	0.84876	1.15123	1.07707	0.000951726	5.18e-05	0.00175083	7.86e-06	#NAME?	down	PREDICTED: homeobox protein Hox-A11b-like [Neolamprologus brichardi]
gene10289	NC_022209.1	LG11	gi|348533872|ref|XP_003454428.1|	4.17206	4.62287	4.9762	14.1576	15.9164	15.6908	3.86e-05	1.44432	up	PREDICTED: 3-hydroxyisobutyrate dehydrogenase, mitochondrial-like [Oreochromis niloticus]
gene10291	NC_022209.1	LG11	gi|348533870|ref|XP_003454427.1|	1.11e-06	6.07e-06	1.17e-11	1.39937	1.34452	0.72055	2.13e-07	Inf	up	PREDICTED: tax1-binding protein 1 homolog B-like [Oreochromis niloticus]
gene10292	NC_022209.1	LG11	gi|348533868|ref|XP_003454426.1|	0.0028647	0.0172736	0.0442297	0.580079	1.26171	0.792364	1.22e-05	6.10445	up	PREDICTED: juxtaposed with another zinc finger protein 1-like [Oreochromis niloticus]
gene10293	NC_022209.1	LG11	gi|657571413|ref|XP_008289276.1|	3.68357	0.467475	20.414	4.34824	2.36229	1.17774	0.0308141	1.40994	up	PREDICTED: cyclic AMP-responsive element-binding protein 5 isoform X1 [Stegastes partitus]
gene10296	NC_022209.1	LG11	gi|542195392|ref|XP_005472506.1|	0.107777	1.03e-14	2.05e-17	1.36413	0.921849	7.07e-07	0.0278918	4.7406	up	PREDICTED: beta-chimaerin isoform X1 [Oreochromis niloticus]
gene10302	NC_022209.1	LG11	gi|542195403|ref|XP_005472509.1|	0.572537	1.06589	0.428341	2.92884	2.15505	3.85161	0.00817928	2.03673	up	PREDICTED: histone deacetylase 9-B-like isoform X2 [Oreochromis niloticus]
gene10305	NC_022209.1	LG11	gi|348533977|ref|XP_003454480.1|	7.96277	1.75399	3.05676	8.2175	6.18123	5.80669	0.00233396	1.10001	up	PREDICTED: transcription factor Sp8-like isoform X1 [Oreochromis niloticus]
gene10306	NC_022209.1	LG11	gi|542195428|ref|XP_005472519.1|	0.24589	0.328866	1.54e-06	7.64493	7.57733	8.78736	1.66e-36	5.47982	up	PREDICTED: dynein heavy chain 11, axonemal-like [Oreochromis niloticus]
gene10309	NC_022209.1	LG11	NA	1.53e-10	3.5e-17	2.3e-08	0.530628	0.678808	0.771926	0.000128012	Inf	up	NA
gene10313	NC_022209.1	LG11	gi|542195459|ref|XP_005472532.1|	4.72831	4.09821	5.11006	0.297084	0.493258	0.129089	2.04e-10	-3.84589	down	PREDICTED: complement C4-B-like [Oreochromis niloticus]
gene10315	NC_022209.1	LG11	gi|542195454|ref|XP_005472530.1|	58.058	75.9047	70.8822	1.63287	2.14043	2.00767	1.46e-94	-5.10314	down	PREDICTED: complement C4-B-like isoform X3 [Oreochromis niloticus]
gene10319	NC_022209.1	LG11	gi|542195477|ref|XP_003454471.2|	113.208	170.354	164.272	1.53668	5.34e-16	3.4e-14	3.54e-90	-7.98653	down	PREDICTED: uncharacterized protein LOC100703105 [Oreochromis niloticus]
gene10325	NC_022209.1	LG11	gi|348533842|ref|XP_003454413.1|	4.02018	3.47383	4.3262	2.16274	4.85768	0.285858	0.0495239	-1.58815	down	PREDICTED: serum paraoxonase/arylesterase 2-like isoform X1 [Oreochromis niloticus]
gene10327	NC_022209.1	LG11	gi|348533838|ref|XP_003454411.1|	1.71891	0.914084	0.778584	16.5912	13.1229	20.0915	6.29e-30	3.31964	up	PREDICTED: casein kinase II subunit alpha isoform X1 [Oreochromis niloticus]
gene10328	NC_022209.1	LG11	gi|542195493|ref|XP_005472544.1|	1.20053	2.62622	2.12492	3.45822	4.36677	4.65368	0.0473652	1.28314	up	PREDICTED: uncharacterized protein LOC102078727 isoform X1 [Oreochromis niloticus]
gene10329	NC_022209.1	LG11	gi|542195500|ref|XP_003454410.2|	2.34e-90	1.07e-32	4.93e-21	0.430202	0.49454	1.38422	0.000662823	Inf	up	PREDICTED: TYRO protein tyrosine kinase-binding protein-like [Oreochromis niloticus]
gene10336	NC_022209.1	LG11	gi|542195523|ref|XP_005472553.1|	122.872	151.68	159.131	68.7395	45.0759	66.3272	8.99e-16	-1.80122	down	PREDICTED: nephrin isoform X2 [Oreochromis niloticus]
gene10337	NC_022209.1	LG11	gi|542195530|ref|XP_005472555.1|	0.528114	1.00075	0.990788	4.17994	2.79105	4.52373	1.14e-05	2.35819	up	PREDICTED: kin of IRRE-like protein 1-like isoform X1 [Oreochromis niloticus]
gene10338	NC_022209.1	LG11	NA	55.2078	93.4436	79.4407	12.9411	13.9019	13.541	3.58e-11	-2.4112	down	NA
gene10340	NC_022209.1	LG11	gi|498938271|ref|XP_004541611.1|	4.6581	5.77949	4.51832	7.66391	7.28095	8.54265	0.0172408	0.79329	up	PREDICTED: amyloid-like protein 2-like isoform X1 [Maylandia zebra]
gene10356	NC_022209.1	LG11	gi|348533816|ref|XP_003454400.1|	14.1755	17.7853	20.0055	38.1653	36.2039	42.1329	1.67e-08	1.32598	up	PREDICTED: heat shock cognate 71 kDa protein-like [Oreochromis niloticus]
gene10357	NC_022209.1	LG11	gi|542195568|ref|XP_005472567.1|	9.54504	9.44443	8.39638	17.0591	16.0524	14.4753	0.00542174	0.925285	up	PREDICTED: TBC1 domain family member 15-like isoform X2 [Oreochromis niloticus]
gene10360	NC_022209.1	LG11	gi|542195574|ref|XP_003454398.2|	2.31e-05	2.81e-08	4.98e-19	0.681338	0.00432632	0.940081	0.00266716	Inf	up	PREDICTED: myelin-associated glycoprotein-like [Oreochromis niloticus]
gene10361	NC_022209.1	LG11	gi|498938992|ref|XP_004541755.1|	5.70509	11.3494	8.57952	3.28078	3.20571	2.24735	0.0244981	-1.45932	down	PREDICTED: myelin-associated glycoprotein-like [Maylandia zebra]
gene10363	NC_022209.1	LG11	NA	25.5622	35.8985	32.8543	12.6082	13.8789	14.0924	0.00059965	-1.02743	down	NA
gene10367	NC_022209.1	LG11	gi|542260484|ref|XP_005465301.1|	24.3867	36.7561	17.7632	11.2267	3.54e-10	10.8117	0.00467916	-1.84915	down	PREDICTED: uncharacterized protein LOC102079322 [Oreochromis niloticus]
gene10374	NC_022209.1	LG11	gi|542195603|ref|XP_005472582.1|	186.182	284.472	287.893	32.0994	40.4034	26.2038	2.26e-19	-2.74917	down	PREDICTED: protein spire homolog 1-like isoform X1 [Oreochromis niloticus]
gene10375	NC_022209.1	LG11	NA	19.0858	23.2563	21.5203	5.84204	6.86102	7.86194	0.000342742	-1.53342	down	NA
gene10376	NC_022209.1	LG11	gi|542195609|ref|XP_003453561.2|	0.179156	0.373693	0.143304	1.85614	1.10612	1.63658	0.0204184	2.1825	up	PREDICTED: IQ domain-containing protein G-like isoform X1 [Oreochromis niloticus]
gene10377	NC_022209.1	LG11	gi|348532131|ref|XP_003453560.1|	0.506287	0.616188	0.22667	6.074	4.74161	6.17037	9.36e-11	3.74226	up	PREDICTED: E3 ubiquitin-protein ligase RNF144B-like isoform X1 [Oreochromis niloticus]
gene10378	NC_022209.1	LG11	gi|542195616|ref|XP_005472587.1|	254.714	331.646	300.867	153.819	132.057	135.298	0.00042003	-0.796208	down	PREDICTED: xylose isomerase-like isoform X2 [Oreochromis niloticus]
gene10379	NC_022209.1	LG11	gi|348532127|ref|XP_003453558.1|	0.000105376	0.000136549	1.95e-05	0.889646	2.05137	1.0522	0.000695435	Inf	up	PREDICTED: squalene monooxygenase [Oreochromis niloticus]
gene10381	NC_022209.1	LG11	gi|542195630|ref|XP_005472592.1|	0.190902	0.314208	0.427071	2.80086	1.99298	2.91277	0.015881	3.62176	up	PREDICTED: uncharacterized protein LOC100696650 isoform X1 [Oreochromis niloticus]
gene10387	NC_022209.1	LG11	gi|348532117|ref|XP_003453553.1|	4.78889	4.35004	4.62659	2.35078	2.11329	2.27706	0.0340686	-0.90458	down	PREDICTED: mitochondrial folate transporter/carrier-like [Oreochromis niloticus]
gene10388	NC_022209.1	LG11	gi|548414068|ref|XP_005741331.1|	678.436	977.995	881.284	65.107	60.6059	61.4273	2.2e-23	-2.3865	down	PREDICTED: collagen triple helix repeat-containing protein 1-like isoform X1 [Pundamilia nyererei]
gene10390	NC_022209.1	LG11	gi|348532073|ref|XP_003453531.1|	6.65656	4.3455	6.19657	722.344	710.73	632.574	1.64e-112	6.39066	up	PREDICTED: kelch-like protein 32 isoform X1 [Oreochromis niloticus]
gene10392	NC_022209.1	LG11	gi|542195668|ref|XP_005472607.1|	10.6061	14.3712	7.7599	0.268503	0.529188	0.902354	6.5e-12	-4.15847	down	PREDICTED: proprotein convertase subtilisin/kexin type 5-like isoform X1 [Oreochromis niloticus]
gene10393	NC_022209.1	LG11	NA	0.259381	0.221176	0.491625	5.82e-13	1.11e-11	1.45e-10	0.00114933	#NAME?	down	NA
gene10396	NC_022209.1	LG11	gi|498938722|ref|XP_004541691.1|	37.0331	46.1471	48.9526	10.5168	10.6267	8.77216	2.62e-07	-1.33773	down	PREDICTED: failed axon connections homolog isoform X1 [Maylandia zebra]
gene10398	NC_022209.1	LG11	gi|542195689|ref|XP_005472616.1|	20.0558	27.7979	28.6752	20.4993	7.77598	1.56818	0.000512739	-1.56272	down	PREDICTED: arginine/serine-rich protein PNISR-like isoform X3 [Oreochromis niloticus]
gene10400	NC_022209.1	LG11	gi|348532061|ref|XP_003453525.1|	1.25e-12	9.31e-07	0.226022	1.98084	0.137443	1.015	0.0373921	4.07667	up	PREDICTED: thiosulfate sulfurtransferase/rhodanese-like domain-containing protein 3-like isoform X1 [Oreochromis niloticus]
gene10403	NC_022209.1	LG11	gi|542195702|ref|XP_003453524.2|	1.23382	1.43422	1.84568	5.76185	3.82922	6.11664	0.0111272	1.93599	up	PREDICTED: NADP-dependent malic enzyme, mitochondrial-like [Oreochromis niloticus]
gene10405	NC_022209.1	LG11	gi|583999629|ref|XP_006794882.1|	21.2597	13.7192	11.2349	11.6935	11.9591	9.83402	0.0250962	0.729409	up	PREDICTED: clathrin coat assembly protein AP180-like isoform X1 [Neolamprologus brichardi]
gene10406	NC_022209.1	LG11	gi|542195723|ref|XP_005472630.1|	2.51453	3.72761	2.5771	10.9105	12.2628	9.70354	3.8e-14	1.89712	up	PREDICTED: protein dopey-1 [Oreochromis niloticus]
gene10407	NC_022209.1	LG11	gi|542195725|ref|XP_005472631.1|	17.8466	14.6214	16.3534	35.7019	45.3916	33.3145	0.00117357	1.35674	up	PREDICTED: E3 ubiquitin-protein ligase E3D-like [Oreochromis niloticus]
gene10410	NC_022209.1	LG11	gi|348532091|ref|XP_003453540.1|	7.11886	6.84122	6.91893	23.5112	16.7714	25.0874	3.08e-11	1.82358	up	PREDICTED: protein FAM46A-like [Oreochromis niloticus]
gene10413	NC_022209.1	LG11	gi|542195745|ref|XP_005472639.1|	25.9402	29.7501	31.7034	10.2159	12.1987	13.2965	0.0234822	-0.727323	down	PREDICTED: receptor-binding cancer antigen expressed on SiSo cells-like isoform X2 [Oreochromis niloticus]
gene10417	NC_022209.1	LG11	gi|348532047|ref|XP_003453518.1|	0.304554	0.0197327	2.31421	2e-07	4.23e-07	8.82e-07	0.0149692	#NAME?	down	PREDICTED: thyrotropin-releasing hormone receptor-like [Oreochromis niloticus]
gene10418	NC_022209.1	LG11	gi|542195755|ref|XP_005472642.1|	2.84623	3.36468	3.02449	8.51017	5.91964	7.63417	3.11e-06	1.3948	up	PREDICTED: transmembrane protein 74-like [Oreochromis niloticus]
gene10419	NC_022209.1	LG11	gi|542195757|ref|XP_003453517.2|	28.6723	40.6104	37.1886	13.3821	12.3259	13.0349	0.00189905	-1.31747	down	PREDICTED: ER membrane protein complex subunit 2-like [Oreochromis niloticus]
gene10421	NC_022209.1	LG11	gi|348532041|ref|XP_003453515.1|	59.4338	76.0959	76.1052	19.7333	16.1873	20.2547	7.97e-12	-1.76362	down	PREDICTED: R-spondin-2-like isoform X1 [Oreochromis niloticus]
gene10425	NC_022209.1	LG11	gi|542221810|ref|XP_005450581.1|	51.061	48.601	57.0369	34.1614	29.0097	37.1294	0.0193681	-0.658702	down	PREDICTED: zinc finger protein ZFAT-like [Oreochromis niloticus]
gene10427	NC_022209.1	LG11	gi|348512434|ref|XP_003443748.1|	4.41131	4.38736	4.22911	9.45558	10.9549	9.92558	7.74e-05	1.3172	up	PREDICTED: beta-1-syntrophin-like isoform X1 [Oreochromis niloticus]
gene10428	NC_022209.1	LG11	gi|348512330|ref|XP_003443696.1|	0.314453	0.00024517	2.76e-11	0.879539	0.811523	1.16913	0.0337424	3.06823	up	PREDICTED: E3 ubiquitin/ISG15 ligase TRIM25-like isoform X1 [Oreochromis niloticus]
gene10430	NC_022209.1	LG11	gi|348512332|ref|XP_003443697.1|	748.47	683.977	622.477	911.143	1000.21	914.473	0.00378544	0.676952	up	PREDICTED: secretagogin-like [Oreochromis niloticus]
gene10432	NC_022209.1	LG11	gi|542221826|ref|XP_005450587.1|	2.88973	1.03997	1.37922	1.49065	2.74792	2.39127	0.00700174	1.71195	up	PREDICTED: tumor necrosis factor receptor superfamily member 11B-like isoform X2 [Oreochromis niloticus]
gene10433	NC_022209.1	LG11	gi|542221831|ref|XP_005450589.1|	8.03383	4.76543	8.01671	1.89478	2.73484	0.689948	0.0108447	-1.68247	down	PREDICTED: tumor necrosis factor receptor superfamily member 11B-like [Oreochromis niloticus]
gene10436	NC_022209.1	LG11	NA	3.43876	2.43825	3.31859	0.7448	0.878573	0.6357	0.00838428	-1.77162	down	NA
gene10437	NC_022209.1	LG11	gi|348512334|ref|XP_003443698.1|	1.35823	1.3648	1.4549	4.13095	4.38363	5.84494	5.19e-07	1.95344	up	PREDICTED: protein MAL2-like [Oreochromis niloticus]
gene10445	NC_022209.1	LG11	gi|742244538|ref|XP_010863819.1|	1.38605	1.33658	2.16002	6.3213	4.99342	5.02211	0.00059648	1.95567	up	PREDICTED: uncharacterized protein LOC105006817 isoform X2 [Esox lucius]
gene10446	NC_022209.1	LG11	gi|348512338|ref|XP_003443700.1|	14.4557	18.2488	12.8873	18.1764	17.9535	20.1147	0.039958	0.605895	up	PREDICTED: neurensin-1-like [Oreochromis niloticus]
gene10447	NC_022209.1	LG11	gi|542221865|ref|XP_005450602.1|	9.23412	16.6677	22.4519	0.38426	0.00166188	0.159868	1.69e-10	-4.66342	down	PREDICTED: doublecortin domain-containing protein 2-like [Oreochromis niloticus]
gene10448	NC_022209.1	LG11	gi|542221867|ref|XP_005450603.1|	9.91705	24.0825	18.3473	25.3912	20.1106	13.2321	2.04e-10	3.53065	up	PREDICTED: sodium-dependent dopamine transporter [Oreochromis niloticus]
gene10449	NC_022209.1	LG11	gi|542221869|ref|XP_003443759.2|	45.6756	73.0179	157.297	0.612203	0.119637	0	4.15e-08	-9.07044	down	PREDICTED: lysophosphatidylcholine acyltransferase 1-like [Oreochromis niloticus]
gene10452	NC_022209.1	LG11	gi|542221878|ref|XP_005450607.1|	45.7672	48.6507	58.2785	1.00221	2.18538	0.907606	5.86e-22	-4.91492	down	PREDICTED: iroquois-class homeodomain protein irx-1-like isoform X2 [Oreochromis niloticus]
gene10455	NC_022209.1	LG11	gi|542221882|ref|XP_005450608.1|	1.38722	1.30035	1.25764	5.55171	5.55597	4.98997	0.00207514	2.71272	up	PREDICTED: uncharacterized protein KIAA0947-like isoform X1 [Oreochromis niloticus]
gene10457	NC_022209.1	LG11	gi|584019503|ref|XP_006804453.1|	12.1333	19.8652	19.0561	22.1408	18.918	22.5488	0.000366634	0.97441	up	PREDICTED: adenylate cyclase type 2-like isoform X1 [Neolamprologus brichardi]
gene10460	NC_022209.1	LG11	NA	157.045	225.979	178.426	29.3063	32.2403	25.3473	7.26e-21	-2.61248	down	NA
gene10461	NC_022209.1	LG11	gi|542221903|ref|XP_003443763.2|	48.9357	79.1734	134.124	20.5775	9.83523	13.5456	0.00571729	-1.90241	down	PREDICTED: triple functional domain protein-like [Oreochromis niloticus]
gene10462	NC_022209.1	LG11	gi|542221898|ref|XP_005450614.1|	12.3529	10.0818	9.63815	22.2814	21.3723	22.3775	2.39e-05	1.0478	up	PREDICTED: c-C chemokine receptor type 5-like isoform X2 [Oreochromis niloticus]
gene10465	NC_022209.1	LG11	gi|348512471|ref|XP_003443766.1|	2.31017	2.03734	1.26448	7.52214	6.05745	8.54928	2.6e-05	2.05693	up	PREDICTED: c-C chemokine receptor type 2-like [Oreochromis niloticus]
gene10467	NC_022209.1	LG11	gi|542221927|ref|XP_005450627.1|	12.4049	15.5183	16.9059	0.462112	1.01104	0.581727	4e-14	-4.45566	down	PREDICTED: uncharacterized protein LOC102077724 isoform X1 [Oreochromis niloticus]
gene10473	NC_022209.1	LG11	gi|542221921|ref|XP_005450624.1|	1.17156	0.0749961	3.39706	11.2966	7.70283	6.47832	1.11e-06	2.594	up	PREDICTED: c-C chemokine receptor type 2-like [Oreochromis niloticus]
gene10474	NC_022209.1	LG11	gi|542221905|ref|XP_005450616.1|	71.5073	55.3469	69.7386	18.9782	15.4346	15.0999	4.86e-17	-1.87977	down	PREDICTED: protein cordon-bleu-like isoform X1 [Oreochromis niloticus]
gene10475	NC_022209.1	LG11	gi|542221931|ref|XP_005450629.1|	19.0393	12.9485	10.6362	138.599	117.747	93.1955	2.54e-19	2.14605	up	PREDICTED: growth factor receptor-bound protein 10-like isoform X2 [Oreochromis niloticus]
gene10476	NC_022209.1	LG11	gi|348512489|ref|XP_003443775.1|	5.7962	7.00182	10.8145	11.7528	11.1628	11.3564	0.0483199	0.814952	up	PREDICTED: aromatic-L-amino-acid decarboxylase-like isoform X1 [Oreochromis niloticus]
gene10478	NC_022209.1	LG11	gi|348512352|ref|XP_003443707.1|	2.97593	4.80406	3.2651	49.4212	32.764	45.2051	4.54e-38	3.35451	up	PREDICTED: RNA-binding motif, single-stranded-interacting protein 3-like isoform X1 [Oreochromis niloticus]
gene10481	NC_022209.1	LG11	gi|348512358|ref|XP_003443710.1|	1.43207	2.22046	2.94157	0.733995	1.09786	0.823282	0.0264972	-1.09573	down	PREDICTED: COX assembly mitochondrial protein homolog isoform X1 [Oreochromis niloticus]
gene10482	NC_022209.1	LG11	gi|348512495|ref|XP_003443778.1|	0.34544	0.650023	0.549388	0.000195227	4.78e-10	7.21e-05	0.000157599	#NAME?	down	PREDICTED: eomesodermin-like isoform X1 [Oreochromis niloticus]
gene10483	NC_022209.1	LG11	gi|542221973|ref|XP_005450645.1|	13.1241	11.6668	13.3632	101.408	67.9112	103.645	8.86e-13	2.32927	up	PREDICTED: ankyrin repeat and IBR domain-containing protein 1-like [Oreochromis niloticus]
gene10484	NC_022209.1	LG11	gi|348512360|ref|XP_003443711.1|	3.0404	1.98631	3.11944	8.33611	8.09345	10.0171	7.3e-06	1.88906	up	PREDICTED: protein lifeguard 1-like [Oreochromis niloticus]
gene10485	NC_022209.1	LG11	gi|499034897|ref|XP_004568129.1|	245.91	270.969	264.723	101.919	87.9713	94.8807	5.89e-05	-0.932121	down	PREDICTED: CUB and sushi domain-containing protein 3-like isoform X1 [Maylandia zebra]
gene10490	NC_022209.1	LG11	gi|348512368|ref|XP_003443715.1|	65.6356	87.1122	78.5249	36.0718	35.4577	33.6538	4.47e-06	-1.07178	down	PREDICTED: WASH complex subunit strumpellin-like [Oreochromis niloticus]
gene10492	NC_022209.1	LG11	gi|348512503|ref|XP_003443782.1|	20.412	17.3517	17.8827	5.14747	4.71776	3.66728	1.69e-11	-1.89692	down	PREDICTED: protein FAM84B-like isoform X1 [Oreochromis niloticus]
gene10495	NC_022209.1	LG11	gi|348512372|ref|XP_003443717.1|	79.9387	81.9354	70.5705	11.1331	13.5787	8.1349	1.5e-12	-2.53472	down	PREDICTED: F-box only protein 32-like isoformX1 [Oreochromis niloticus]
gene10497	NC_022209.1	LG11	gi|583999832|ref|XP_006794979.1|	2.75517	6.16362	5.56048	0.556591	0.57429	1.25965	0.00881521	-2.50562	down	PREDICTED: elongation of very long chain fatty acids protein 4-like [Neolamprologus brichardi]
gene10500	NC_022209.1	LG11	gi|554869251|ref|XP_005944612.1|	1.63287	0.584194	0.546608	6.30976	3.40646	4.01485	1.86e-05	2.36303	up	PREDICTED: E3 ubiquitin-protein ligase rnf146-like isoform X1 [Haplochromis burtoni]
gene10501	NC_022209.1	LG11	gi|348512382|ref|XP_003443722.1|	9.73676	8.46655	8.90467	4.38779	3.9542	5.60217	0.043215	-0.768968	down	PREDICTED: malate dehydrogenase, mitochondrial-like [Oreochromis niloticus]
gene10502	NC_022209.1	LG11	gi|348512515|ref|XP_003443788.1|	8.39554	8.56037	7.61354	12.4321	14.606	14.8237	0.000422388	0.916465	up	PREDICTED: R-spondin-3-like [Oreochromis niloticus]
gene10504	NC_022209.1	LG11	gi|348512272|ref|XP_003443667.1|	0.115139	0.712398	0.883312	2.35511	2.89335	1.33553	0.00145342	2.19106	up	PREDICTED: tRNA (guanine(10)-N2)-methyltransferase homolog [Oreochromis niloticus]
gene10505	NC_022209.1	LG11	gi|542222023|ref|XP_005450660.1|	3.70024	3.3645	3.76895	1.01861	1.26367	1.26956	0.0351027	-1.34805	down	PREDICTED: actin-binding Rho-activating protein-like isoform X1 [Oreochromis niloticus]
gene10506	NC_022209.1	LG11	gi|348512384|ref|XP_003443723.1|	8.13e-09	0.0105909	1.59e-05	0.182113	2.5879	3.63719	0.000213943	Inf	up	PREDICTED: histidine triad nucleotide-binding protein 3-like [Oreochromis niloticus]
gene10507	NC_022209.1	LG11	gi|542222228|ref|XP_003443668.2|	3.36913	3.52553	2.90647	18.234	11.3241	12.3609	1.3e-09	2.06818	up	PREDICTED: nuclear receptor coactivator 7-like [Oreochromis niloticus]
gene10511	NC_022209.1	LG11	NA	5.32948	4.88816	5.92737	12.1387	13.6226	14.219	3.36e-10	1.5696	up	NA
gene10513	NC_022209.1	LG11	gi|542222232|ref|XP_005450738.1|	49.8467	63.1256	63.1186	18.0799	22.597	19.8131	9.27e-07	-1.42985	down	PREDICTED: serine/threonine-protein kinase ULK4-like [Oreochromis niloticus]
gene10516	NC_022209.1	LG11	gi|542222052|ref|XP_005450672.1|	29.8992	36.5126	34.7942	16.3756	12.8642	14.6401	1.9e-05	-1.0749	down	PREDICTED: HEAT repeat containing 7A isoform X2 [Oreochromis niloticus]
gene10518	NC_022209.1	LG11	gi|542222073|ref|XP_005450681.1|	0.41863	0.540235	0.716607	2.36662	2.90976	2.59725	0.0134783	2.2136	up	PREDICTED: neural cell adhesion molecule 1-like isoform X2 [Oreochromis niloticus]
gene10523	NC_022209.1	LG11	gi|525345083|ref|NP_001266481.1|	54.0016	39.258	40.005	60.2378	46.7195	49.1827	0.00552227	0.630797	up	glyceraldehyde 3-phosphate dehydrogenase, testis-specific-like [Oreochromis niloticus]
gene10527	NC_022209.1	LG11	gi|542222105|ref|XP_005450693.1|	12.5509	15.8622	15.2253	100.438	76.9534	101.752	2.71e-28	2.78724	up	PREDICTED: serine protease hepsin-like isoform X1 [Oreochromis niloticus]
gene10529	NC_022209.1	LG11	gi|348512292|ref|XP_003443677.1|	90.566	125.841	130.461	28.2796	29.2049	30.37	3.48e-13	-1.56172	down	PREDICTED: opioid-binding protein/cell adhesion molecule-like isoform X1 [Oreochromis niloticus]
gene10530	NC_022209.1	LG11	gi|542222090|ref|XP_005450686.1|	7.90297	6.92221	4.01884	0.376201	0.423131	3.16631	0.0122214	-2.09407	down	PREDICTED: B-cell receptor CD22-like isoform X1 [Oreochromis niloticus]
gene10533	NC_022209.1	LG11	gi|617298816|ref|XP_007555121.1|	3.75e-18	2.69e-24	0.126102	1.65703	0.971759	1.16806	0.000898788	5.28588	up	PREDICTED: FXYD domain-containing ion transport regulator 6-like [Poecilia formosa]
gene10534	NC_022209.1	LG11	gi|348512404|ref|XP_003443733.1|	2.84083	7.18306	6.49959	0.550102	1.94551	2.44577	0.0360955	-1.53155	down	PREDICTED: FXYD domain-containing ion transport regulator 3-like [Oreochromis niloticus]
gene10536	NC_022209.1	LG11	gi|348512408|ref|XP_003443735.1|	0.485593	0.00014944	1.24e-05	1.91458	1.27591	1.31393	0.0101616	3.21006	up	PREDICTED: succinate dehydrogenase [ubiquinone] flavoprotein subunit, mitochondrial-like isoform 1 [Oreochromis niloticus]
gene10537	NC_022209.1	LG11	gi|348512412|ref|XP_003443737.1|	0.70136	4.15e-06	1.28714	7.08404	4.97996	7.59564	1.43e-06	3.59594	up	PREDICTED: coiled-coil domain-containing protein 127-like isoform X1 [Oreochromis niloticus]
gene10552	NC_022209.1	LG11	gi|348512424|ref|XP_003443743.1|	0.0105142	0.00115114	3.71e-18	0.953282	0.580469	0.991812	0.000235689	Inf	up	PREDICTED: hyaluronan synthase 2-like [Oreochromis niloticus]
gene10554	NC_022209.1	LG11	gi|348512426|ref|XP_003443744.1|	0.820966	0.732861	0.331561	2.77e-09	1.49e-44	0.0842364	0.0181242	-4.66486	down	PREDICTED: zinc-binding alcohol dehydrogenase domain-containing protein 2-like isoform X1 [Oreochromis niloticus]
gene10556	NC_022209.1	LG11	gi|348512304|ref|XP_003443683.1|	3.80986	3.72553	4.89955	24.7838	23.6694	29.3185	1.51e-29	2.88809	up	PREDICTED: zinc finger protein 516-like isoform X1 [Oreochromis niloticus]
gene10557	NC_022209.1	LG11	gi|542222175|ref|XP_005450717.1|	4.95971	3.92674	4.47049	17.326	21.3472	15.4117	2.3e-09	3.07261	up	PREDICTED: zinc finger protein 236 isoform X1 [Oreochromis niloticus]
gene10558	NC_022209.1	LG11	gi|499032299|ref|XP_004566852.1|	50.3167	43.7835	43.6644	81.8966	68.1478	90.2137	3.29e-06	1.00363	up	PREDICTED: myelin basic protein-like isoform X1 [Maylandia zebra]
gene10564	NC_022209.1	LG11	NA	54.5907	61.7848	70.8675	7.02667	10.8581	7.5004	2.12e-21	-2.51746	down	NA
gene10565	NC_022209.1	LG11	gi|542222191|ref|XP_005450722.1|	3.6418	4.25649	6.74916	8.23605	16.4549	9.68228	0.026482	1.4155	up	PREDICTED: sal-like protein 3-like [Oreochromis niloticus]
gene10566	NC_022209.1	LG11	gi|542222193|ref|XP_003443689.2|	4.50834	4.59998	3.79708	19.3649	8.91751	21.5523	0.000142229	1.93943	up	PREDICTED: nuclear factor of activated T-cells, cytoplasmic 1-like isoform X1 [Oreochromis niloticus]
gene10567	NC_022209.1	LG11	gi|348512318|ref|XP_003443690.1|	2.61827	0.26583	0.265515	6.86043	8.48034	12.7487	0.0256315	2.25572	up	PREDICTED: riboflavin transporter 2-like isoform X1 [Oreochromis niloticus]
gene10575	NC_022209.1	LG11	gi|542195796|ref|XP_005472658.1|	51.7201	96.7839	88.4966	24.2445	22.3582	25.788	0.00380187	-1.19483	down	PREDICTED: TCF3 fusion partner homolog isoform X2 [Oreochromis niloticus]
gene10576	NC_022209.1	LG11	gi|348526900|ref|XP_003450957.1|	57.1171	67.1226	60.8541	28.9172	22.5939	29.6851	4.86e-06	-1.12752	down	PREDICTED: NADH dehydrogenase [ubiquinone] 1 alpha subcomplex subunit 3-like [Oreochromis niloticus]
gene10577	NC_022209.1	LG11	gi|348527094|ref|XP_003451054.1|	7.13125	7.91366	7.3449	9.76631	9.72315	12.7028	0.0275594	0.73748	up	PREDICTED: brain-specific angiogenesis inhibitor 1-associated protein 2-like [Oreochromis niloticus]
gene10581	NC_022209.1	LG11	gi|525344051|ref|NP_001266392.1|	0.00261454	0.00381412	0.00273324	0.00324797	2.66003	3.83167	0.000487623	Inf	up	60S ribosomal protein L18 [Oreochromis niloticus]
gene10583	NC_022209.1	LG11	gi|542195814|ref|XP_005472665.1|	0.517781	0.660409	1.48314	0.0789009	0.181779	0.424306	0.046047	-2.17396	down	PREDICTED: uncharacterized protein LOC102078286 isoform X1 [Oreochromis niloticus]
gene10587	NC_022209.1	LG11	gi|554873538|ref|XP_005946695.1|	7.61971	6.83882	5.6514	15.1698	15.3017	14.8198	4.16e-07	1.33583	up	PREDICTED: UPF0469 protein KIAA0907 homolog isoform X2 [Haplochromis burtoni]
gene10588	NC_022209.1	LG11	gi|348527076|ref|XP_003451045.1|	26.0666	34.3546	30.6703	0.0531804	0.264663	0.132874	6.91e-34	-8.02862	down	PREDICTED: NADH dehydrogenase [ubiquinone] flavoprotein 1, mitochondrial-like isoform X1 [Oreochromis niloticus]
gene10590	NC_022209.1	LG11	gi|542195844|ref|XP_005472677.1|	26.599	23.3127	19.8816	311.53	209.802	254.088	1.52e-48	3.4379	up	PREDICTED: potassium/sodium hyperpolarization-activated cyclic nucleotide-gated channel 4-like [Oreochromis niloticus]
gene10591	NC_022209.1	LG11	gi|542195846|ref|XP_005472678.1|	46.9281	43.2417	38.9152	110.57	113.184	108.38	1.23e-05	1.09621	up	PREDICTED: pyruvate kinase PKM isoform X1 [Oreochromis niloticus]
gene10593	NC_022209.1	LG11	gi|657573606|ref|XP_008290473.1|	8.11614	6.47152	10.4653	3.69979	2.2359	5.20362	0.0131587	-0.834675	down	PREDICTED: complexin-3-like [Stegastes partitus]
gene10594	NC_022209.1	LG11	gi|348526892|ref|XP_003450953.1|	80.9227	95.2633	99.6442	0.726224	0.534783	1.4421	6.87e-72	-5.25695	down	PREDICTED: retinol-binding protein 1-like isoform X1 [Oreochromis niloticus]
gene10599	NC_022209.1	LG11	gi|554873575|ref|XP_005946713.1|	55.4103	69.0175	62.4423	23.7866	26.9522	22.3959	0.00269991	-0.917386	down	PREDICTED: aryl hydrocarbon receptor nuclear translocator-like isoform X5 [Haplochromis burtoni]
gene10603	NC_022209.1	LG11	gi|542196235|ref|XP_005472825.1|	6.22682	6.78954	3.90426	14.815	13.1535	16.3222	5.5e-11	1.51338	up	PREDICTED: threonine--tRNA ligase, cytoplasmic-like [Oreochromis niloticus]
gene10610	NC_022209.1	LG11	gi|542195894|ref|XP_005472695.1|	8.44618	7.83666	8.75603	0.84157	0.541441	0.492045	4.48e-15	-3.66763	down	PREDICTED: integrin alpha-10 isoform X1 [Oreochromis niloticus]
gene10612	NC_022209.1	LG11	gi|542195891|ref|XP_003450946.2|	7.99e-06	7.23e-56	5.7e-83	0.290554	1.12661	0.528603	0.000146921	Inf	up	PREDICTED: E3 ubiquitin-protein ligase RNF115-like [Oreochromis niloticus]
gene10614	NC_022209.1	LG11	gi|348526874|ref|XP_003450944.1|	383.685	474.26	532.504	76.3177	63.1653	65.5774	2.62e-30	-2.59079	down	PREDICTED: 28S ribosomal protein S29, mitochondrial-like isoform X1 [Oreochromis niloticus]
gene10616	NC_022209.1	LG11	gi|542195909|ref|XP_005472701.1|	0.809097	0.262733	0.239988	2.19645	2.42046	2.24028	0.0059937	2.581	up	PREDICTED: uncharacterized protein LOC100707911 isoform X1 [Oreochromis niloticus]
gene10617	NC_022209.1	LG11	gi|542195915|ref|XP_005472704.1|	0.427473	0.18902	0.360257	1.95028	1.84812	2.59813	0.00512065	2.99006	up	PREDICTED: farnesyl pyrophosphate synthase-like isoform X2 [Oreochromis niloticus]
gene10619	NC_022209.1	LG11	gi|348526868|ref|XP_003450941.1|	0.312784	0.522688	7.63e-05	1.14976	1.32492	0.998493	0.0193225	2.31868	up	PREDICTED: ras-related protein Rab-13-like [Oreochromis niloticus]
gene10621	NC_022209.1	LG11	NA	7.79246	4.23166	7.3326	13.5089	11.5074	13.4082	3.78e-05	1.45825	up	NA
gene10624	NC_022209.1	LG11	gi|348527036|ref|XP_003451025.1|	85.9138	121.489	111.035	45.0081	43.6269	44.47	2.58e-05	-0.920733	down	PREDICTED: sorting nexin-27-like isoform X1 [Oreochromis niloticus]
gene10629	NC_022209.1	LG11	NA	1.1898	0.18088	1.98258	0	0.177942	0.159234	0.0353006	-3.52929	down	NA
gene10630	NC_022209.1	LG11	gi|542195940|ref|XP_005472711.1|	0.0905222	0.0105833	0.416351	1.98351	1.16578	0.89477	0.00463801	3.4199	up	PREDICTED: tripartite motif-containing protein 46-like isoform X1 [Oreochromis niloticus]
gene10633	NC_022209.1	LG11	NA	0.242757	0.84867	0.262846	8.51665	7.87758	5.01963	1.98e-12	4.37243	up	NA
gene10634	NC_022209.1	LG11	gi|542195950|ref|XP_005472715.1|	1.50481	1.24289	0.375755	20.5208	22.9827	15.3788	1.7e-17	3.97421	up	PREDICTED: ephrin-A3-like isoform X1 [Oreochromis niloticus]
gene10635	NC_022209.1	LG11	gi|542195957|ref|XP_005472718.1|	1.23959	0.738117	0.719702	14.7547	12.1084	11.5587	0.000126174	3.97451	up	PREDICTED: ephrin-A4-like [Oreochromis niloticus]
gene10636	NC_022209.1	LG11	gi|348526852|ref|XP_003450933.1|	885.054	942.722	826.469	1010.54	1079.93	974.271	0.000456359	0.821192	up	PREDICTED: FAD synthase-like isoform X1 [Oreochromis niloticus]
gene10640	NC_022209.1	LG11	gi|348526850|ref|XP_003450932.1|	0.0011871	0.740404	1.42406	1.93226	3.55196	3.41476	0.010376	2.23176	up	PREDICTED: protein S100-A11-like [Oreochromis niloticus]
gene10641	NC_022209.1	LG11	gi|348526848|ref|XP_003450931.1|	60.7694	62.8837	68.3797	30.2848	30.3404	25.7602	2.63e-06	-1.02748	down	PREDICTED: protein S100-A1-like isoform X1 [Oreochromis niloticus]
gene10644	NC_022209.1	LG11	gi|348527016|ref|XP_003451015.1|	0.0489705	0.481537	0.0581348	0.763102	1.3618	1.07361	0.0307513	2.61485	up	PREDICTED: SH2 domain-containing adapter protein E-like [Oreochromis niloticus]
gene10645	NC_022209.1	LG11	gi|542195989|ref|XP_005472731.1|	25.4587	39.5522	33.356	160.778	110.051	154.818	5.31e-18	1.87228	up	PREDICTED: cingulin-like [Oreochromis niloticus]
gene10648	NC_022209.1	LG11	gi|542195998|ref|XP_003451011.2|	670.626	940.817	941.822	237.602	195.897	217.734	2.72e-08	-1.52413	down	PREDICTED: PDZ domain-containing protein 2-like isoform X1 [Oreochromis niloticus]
gene10649	NC_022209.1	LG11	gi|348527006|ref|XP_003451010.1|	107.196	136.009	125.073	39.9893	34.0176	38.9635	0.000107928	-1.0075	down	PREDICTED: aquaporin-10-like [Oreochromis niloticus]
gene10653	NC_022209.1	LG11	gi|542196020|ref|XP_005472741.1|	0.0532125	0.187875	0.0379259	2.25421	2.73199	2.85215	3.63e-05	5.20404	up	PREDICTED: stereocilin-like isoform X2 [Oreochromis niloticus]
gene10655	NC_022209.1	LG11	gi|542196032|ref|XP_005472747.1|	0.32516	7.62e-181	0.300036	0.792536	1.37265	1.50637	0.0281185	2.80949	up	PREDICTED: 26S proteasome non-ATPase regulatory subunit 4-like [Oreochromis niloticus]
gene10656	NC_022209.1	LG11	gi|542196034|ref|XP_005472748.1|	3.35398	2.58438	2.05904	7.73e-06	3.05e-11	0.00251069	1.9e-10	#NAME?	down	PREDICTED: phosphatidylinositol 4-phosphate 5-kinase type-1 alpha-like [Oreochromis niloticus]
gene10666	NC_022209.1	LG11	gi|498937345|ref|XP_004541386.1|	35.0717	66.529	58.3055	19.2214	21.4411	22.9308	0.00047274	-1.29301	down	PREDICTED: disintegrin and metalloproteinase domain-containing protein 22-like [Maylandia zebra]
gene10668	NC_022209.1	LG11	gi|348526984|ref|XP_003450999.1|	27.4333	37.4658	26.9806	11.8591	7.64904	8.69818	2.2e-07	-1.6702	down	PREDICTED: protein DBF4 homolog A-like isoform X1 [Oreochromis niloticus]
gene10671	NC_022209.1	LG11	gi|548367950|ref|XP_005732220.1|	0.35264	0.646177	0.878853	1.2108	1.76602	0.999501	0.0293849	1.44791	up	PREDICTED: multidrug resistance protein 1-like isoform X1 [Pundamilia nyererei]
gene10675	NC_022209.1	LG11	gi|584012947|ref|XP_006801343.1|	32.6453	34.318	25.5782	9.46671	6.73583	5.87216	1.59e-10	-1.83971	down	PREDICTED: peroxisomal carnitine O-octanoyltransferase-like isoform X3 [Neolamprologus brichardi]
gene10676	NC_022209.1	LG11	gi|542196092|ref|XP_005472771.1|	93.4296	112.651	113.577	30.5874	18.7024	24.8841	3e-12	-1.60316	down	PREDICTED: ribonuclease P protein subunit p38-like isoform X1 [Oreochromis niloticus]
gene10677	NC_022209.1	LG11	gi|348527104|ref|XP_003451059.1|	12.6891	10.3405	26.5582	2.6314	5.80116	5.33031	0.0149302	-1.71117	down	PREDICTED: glycylpeptide N-tetradecanoyltransferase 2-like isoform X1 [Oreochromis niloticus]
gene10678	NC_022209.1	LG11	gi|542196099|ref|XP_005472774.1|	6.89e-05	0.0754973	6.18e-05	1.07077	0.703463	1.26758	0.000146066	7.19486	up	PREDICTED: protein FAM171A1-like [Oreochromis niloticus]
gene10685	NC_022209.1	LG11	gi|542196113|ref|XP_005472779.1|	2.51993	0.323237	3.00247	0.0314811	0.461919	0.0306318	0.020007	-3.3297	down	PREDICTED: uncharacterized protein LOC102076561 [Oreochromis niloticus]
gene10687	NC_022209.1	LG11	gi|542196120|ref|XP_003451056.2|	3.4015	1.2105	2.41601	0.502093	0.653511	0.754	0.0495174	-1.6988	down	PREDICTED: transmembrane protein 244-like isoform X1 [Oreochromis niloticus]
gene10696	NC_022209.1	LG11	gi|348526952|ref|XP_003450983.1|	2.91181	4.23297	1.94654	0.190821	0.69939	0.000148931	0.0014297	-3.18569	down	PREDICTED: GTP-binding protein GEM-like [Oreochromis niloticus]
gene10697	NC_022209.1	LG11	gi|542196154|ref|XP_005472796.1|	14.7373	14.9495	17.0304	26.6707	24.5796	28.5922	4.61e-05	0.958279	up	PREDICTED: cadherin-17-like isoform X2 [Oreochromis niloticus]
gene10698	NC_022209.1	LG11	gi|348526948|ref|XP_003450981.1|	91.7243	128.622	110.459	21.8392	22.7133	21.3013	3.95e-21	-2.0875	down	PREDICTED: [Pyruvate dehydrogenase [acetyl-transferring]]-phosphatase 1, mitochondrial [Oreochromis niloticus]
gene10699	NC_022209.1	LG11	gi|542196162|ref|XP_005472799.1|	70.1792	82.268	81.1932	43.5858	38.6269	45.7862	8.52e-05	-0.858621	down	PREDICTED: meckelin isoform X1 [Oreochromis niloticus]
gene10703	NC_022209.1	LG11	gi|542196168|ref|XP_005472801.1|	2.16703	1.6675	3.03039	7.51925	8.76677	6.55127	0.0248548	1.67304	up	PREDICTED: inversin isoform X1 [Oreochromis niloticus]
gene10706	NC_022209.1	LG11	NA	32.9889	22.0025	36.3931	20.0047	9.21054	3.71291	0.0222177	-1.27729	down	NA
gene10708	NC_022209.1	LG11	NA	8.27874	8.50028	4.04586	16.4568	12.3397	15.5402	4.34e-07	1.20822	up	NA
gene10710	NC_022209.1	LG11	gi|348526932|ref|XP_003450973.1|	76.2667	93.2973	81.9271	24.5515	16.2364	24.4852	5.17e-18	-1.88131	down	PREDICTED: syntaxin-17-like isoform X1 [Oreochromis niloticus]
gene10711	NC_022209.1	LG11	gi|542196179|ref|XP_005472806.1|	209.281	219.055	201.443	137.374	97.3184	127.708	0.00577947	-0.621646	down	PREDICTED: nuclear receptor subfamily 4 group A member 3-like isoform X2 [Oreochromis niloticus]
gene10712	NC_022209.1	LG11	gi|584013133|ref|XP_006801389.1|	0.388843	1.38731	7.67e-05	17.7452	14.5265	18.8127	7.33e-21	5.13588	up	PREDICTED: protein transport protein Sec61 subunit beta-like [Neolamprologus brichardi]
gene10713	NC_022209.1	LG11	gi|542196185|ref|XP_005472808.1|	8.01768	8.78172	7.52763	7.43304	2.87542	2.58539	0.019126	-0.986624	down	PREDICTED: alpha-1,3/1,6-mannosyltransferase ALG2-like isoform X1 [Oreochromis niloticus]
gene10714	NC_022209.1	LG11	NA	0.0830788	0.000197684	1.17135	23.414	14.6815	23.9408	1.49e-27	5.84553	up	NA
gene10718	NC_022209.1	LG11	gi|348526942|ref|XP_003450978.1|	26.4771	28.119	29.1108	2.71652	1.80564	1.36423	2.98e-26	-3.73972	down	PREDICTED: INO80 complex subunit C-like isoform 2 [Oreochromis niloticus]
gene10722	NC_022209.1	LG11	gi|348526922|ref|XP_003450968.1|	1.11062	0.492198	0.991318	3.00604	2.88604	2.48917	0.0111305	1.67593	up	PREDICTED: G-protein coupled receptor 20-like [Oreochromis niloticus]
gene10723	NC_022209.1	LG11	gi|554854839|ref|XP_005937606.1|	9.63728	17.065	15.8533	4.27902	1.24543	2.51671	1.18e-07	-2.35454	down	PREDICTED: solute carrier family 45 member 4-like [Haplochromis burtoni]
gene10725	NC_022209.1	LG11	gi|348526916|ref|XP_003450965.1|	7.14e-05	6.24e-07	7.18e-07	1.1546	0.35572	0.350884	0.000153521	Inf	up	PREDICTED: potassium-transporting ATPase alpha chain 1-like [Oreochromis niloticus]
gene10732	NC_022209.1	LG11	gi|542196243|ref|XP_005472829.1|	0.687554	0.571309	0.516233	3.41811	3.87626	4.01371	1.18e-12	3.01461	up	PREDICTED: C-reactive protein-like [Oreochromis niloticus]
gene10733	NC_022209.1	LG11	NA	1.75e-05	0.0172286	0.0415814	0.376609	0.137704	0.178926	0.0110882	4.65629	up	NA
gene10734	NC_022209.1	LG11	gi|542196229|ref|XP_005472822.1|	4.27e-05	1.35e-20	0.000160447	0.254413	0.747554	0.253325	1.38e-06	Inf	up	PREDICTED: serum amyloid P-component-like [Oreochromis niloticus]
gene10735	NC_022209.1	LG11	gi|498937714|ref|XP_004541471.1|	0.111997	3.68e-16	0.137588	1.45844	0.627687	0.785342	6.54e-05	3.89915	up	PREDICTED: female protein-like isoform X1 [Maylandia zebra]
gene10736	NC_022209.1	LG11	gi|542258667|ref|XP_005464617.1|	0.673836	3.029	2.03675	9.05149	7.27216	9.24331	7.57e-17	2.72161	up	PREDICTED: zinc finger and SCAN domain-containing protein 2-like [Oreochromis niloticus]
gene10738	NC_022209.1	LG11	NA	2.12133	1.67911	1.68893	3.73699	3.86728	3.69966	0.000438976	1.29591	up	NA
gene10740	NC_022209.1	LG11	gi|348526288|ref|XP_003450652.1|	13.2877	11.2161	10.073	3.47602	6.26667	1.60191	1.93e-05	-1.5579	down	PREDICTED: lysophospholipid acyltransferase 7-like [Oreochromis niloticus]
gene10742	NC_022209.1	LG11	gi|542234590|ref|XP_005455413.1|	28.9219	33.125	36.2978	11.8651	10.4349	12.8168	1.86e-07	-1.25855	down	PREDICTED: RNA binding protein fox-1 homolog 1-like isoform X2 [Oreochromis niloticus]
gene10745	NC_022209.1	LG11	gi|542234595|ref|XP_003450626.2|	0.183469	1.64674	2.2779	1.02e-08	0.00334032	8.4e-09	0.00441046	#NAME?	down	PREDICTED: glutamate-rich WD repeat-containing protein 1-like [Oreochromis niloticus]
gene10749	NC_022209.1	LG11	gi|542234611|ref|XP_005455420.1|	0.0430552	0.289999	0.212944	2.46646	1.97865	2.34068	1.71e-07	3.78867	up	PREDICTED: protein tweety homolog 1-like [Oreochromis niloticus]
gene10752	NC_022209.1	LG11	gi|542234614|ref|XP_005455421.1|	0.771035	0.385453	0.81775	0.100745	0.138003	0.0484743	0.0211919	-4.26628	down	PREDICTED: protein shisa-7-like isoform X1 [Oreochromis niloticus]
gene10753	NC_022209.1	LG11	gi|542234624|ref|XP_005455426.1|	84.9648	84.3169	50.4529	21.5463	13.532	9.35292	8.97e-07	-2.38049	down	PREDICTED: zinc finger protein 628-like isoform X1 [Oreochromis niloticus]
gene10755	NC_022209.1	LG11	gi|542234635|ref|XP_005455431.1|	341.8	477.56	409.552	128.809	94.889	92.0757	9.16e-31	-2.80738	down	PREDICTED: sushi, von Willebrand factor type A, EGF and pentraxin domain-containing protein 1-like [Oreochromis niloticus]
gene10756	NC_022209.1	LG11	NA	6.06281	3.42435	8.24055	1.49744	0.993285	0.190067	0.00439341	-2.87198	down	NA
gene10760	NC_022209.1	LG11	gi|584016505|ref|XP_006803006.1|	413.54	606.649	566.673	25.3648	24.2724	22.8817	3.88e-49	-4.77423	down	PREDICTED: glutamate receptor ionotropic, NMDA 2D-like [Neolamprologus brichardi]
gene10764	NC_022209.1	LG11	gi|348526315|ref|XP_003450665.1|	96.2986	102.779	83.7202	1458.89	1084.88	1429.15	4.59e-56	3.75147	up	PREDICTED: voltage-dependent calcium channel gamma-6 subunit-like [Oreochromis niloticus]
gene10765	NC_022209.1	LG11	gi|498984351|ref|XP_004550770.1|	97.4927	145.156	135.996	16.9397	14.5274	16.2106	7.12e-24	-2.89468	down	PREDICTED: splicing factor U2AF 65 kDa subunit-like isoform X2 [Maylandia zebra]
gene10768	NC_022209.1	LG11	gi|542234673|ref|XP_005455447.1|	3.5e-08	8.24e-11	1.02e-15	0.32564	0.517663	1.12849	0.00385551	Inf	up	PREDICTED: c-Jun-amino-terminal kinase-interacting protein 4-like [Oreochromis niloticus]
gene10770	NC_022209.1	LG11	gi|348526436|ref|XP_003450725.1|	130.918	200.178	173.83	19.532	22.7473	20.5268	9.38e-21	-2.93993	down	PREDICTED: visinin-like [Oreochromis niloticus]
gene10774	NC_022209.1	LG11	gi|542234677|ref|XP_005455448.1|	86.0026	128.146	127.101	1.76227	2.71323	1.58301	1.62e-42	-5.69169	down	PREDICTED: forkhead box protein J2-like [Oreochromis niloticus]
gene10782	NC_022209.1	LG11	gi|348526450|ref|XP_003450732.1|	1.56e-05	0.202963	7.15e-05	1.10132	0.243968	0.894724	0.00482482	3.67478	up	PREDICTED: uncharacterized protein LOC100695496 [Oreochromis niloticus]
gene10784	NC_022209.1	LG11	gi|348526452|ref|XP_003450733.1|	38.0136	39.9307	47.0558	60.4352	62.1361	59.8208	3.1e-11	1.51913	up	PREDICTED: cytochrome c oxidase subunit 6B1-like [Oreochromis niloticus]
gene10785	NC_022209.1	LG11	gi|348526329|ref|XP_003450672.1|	3.7117	2.74942	6.00375	0.195757	0.0569252	0	9.46e-05	-6.43126	down	PREDICTED: solute carrier family 2, facilitated glucose transporter member 3-like isoform X1 [Oreochromis niloticus]
gene10786	NC_022209.1	LG11	gi|542234717|ref|XP_003450673.2|	0.496346	0.168719	0.200322	2.78182	1.10202	0.844565	0.0237125	2.60051	up	PREDICTED: ephrin type-B receptor 5-like [Oreochromis niloticus]
gene10787	NC_022209.1	LG11	gi|348526454|ref|XP_003450734.1|	2.41951	2.60806	2.30857	8.8e-07	6.41e-07	4.4e-07	0.000160286	#NAME?	down	PREDICTED: transient receptor potential cation channel subfamily V member 5 [Oreochromis niloticus]
gene10789	NC_022209.1	LG11	gi|554829486|ref|XP_005925339.1|	0.365912	0.429735	0.000307048	9.6e-22	1.1e-12	1.76e-29	0.00496635	#NAME?	down	PREDICTED: gamma-aminobutyric acid receptor-associated protein-like 1-like isoform X1 [Haplochromis burtoni]
gene10791	NC_022209.1	LG11	gi|348526333|ref|XP_003450674.1|	7.31225	7.02936	8.6853	9.26643	9.5216	10.2774	0.000285531	0.957431	up	PREDICTED: cation-dependent mannose-6-phosphate receptor-like isoform X1 [Oreochromis niloticus]
gene10796	NC_022209.1	LG11	gi|542234741|ref|XP_005455468.1|	3.5902	5.34662	6.12807	0.706273	0.689227	0.608025	0.00544351	-2.14337	down	PREDICTED: caspase-2-like isoform X1 [Oreochromis niloticus]
gene10798	NC_022209.1	LG11	gi|542234759|ref|XP_005455476.1|	14.0184	14.8145	19.9669	32.2465	22.7215	25.1815	0.0194143	0.792922	up	PREDICTED: auxin response factor 19-like isoform X2 [Oreochromis niloticus]
gene10799	NC_022209.1	LG11	gi|542234753|ref|XP_003450680.2|	144.395	175.819	173.992	64.796	52.3953	57.2172	3.88e-11	-1.43219	down	PREDICTED: zyxin-like isoform X1 [Oreochromis niloticus]
gene10801	NC_022209.1	LG11	gi|348526349|ref|XP_003450682.1|	9.27e-05	2.59e-14	1.76e-05	0.000151174	1.88707	2.16609	0.00176715	Inf	up	PREDICTED: histone H1.11R-like [Oreochromis niloticus]
gene10808	NC_022209.1	LG11	gi|542234804|ref|XP_005455496.1|	0.862848	1.95005	1.70261	0.109622	0.139064	0	0.00383499	-4.09042	down	PREDICTED: intermediate filament family orphan 1-like [Oreochromis niloticus]
gene10811	NC_022209.1	LG11	gi|348526357|ref|XP_003450686.1|	0.420188	0.825719	1.12e-05	0.000124358	2.71e-05	0.000202627	0.0212427	#NAME?	down	PREDICTED: tumor necrosis factor receptor superfamily member 1A-like [Oreochromis niloticus]
gene10817	NC_022209.1	LG11	gi|542235061|ref|XP_005455600.1|	6.54449	5.45645	5.73871	15.9031	13.0841	15.726	3.79e-06	1.32765	up	PREDICTED: complement C1r subcomponent-like [Oreochromis niloticus]
gene10821	NC_022209.1	LG11	gi|348526367|ref|XP_003450691.1|	32.5178	42.6378	48.4521	5.47168	6.01694	6.65067	1.65e-15	-2.62815	down	PREDICTED: tyrosine-protein phosphatase non-receptor type 6 isoform X1 [Oreochromis niloticus]
gene10824	NC_022209.1	LG11	gi|348526242|ref|XP_003450629.1|	0.244734	0.000128911	0.0306687	7.585	3.85538	11.0111	1.42e-09	6.51575	up	PREDICTED: cell division control protein 42 homolog [Oreochromis niloticus]
gene10828	NC_022209.1	LG11	gi|542234863|ref|XP_005455519.1|	1.54e-09	0.110686	1.64e-07	0.61104	0.0302774	0.741943	0.0420164	3.78698	up	PREDICTED: zinc finger protein 92-like [Oreochromis niloticus]
gene10829	NC_022209.1	LG11	gi|348526250|ref|XP_003450633.1|	1.82e-09	0.0766922	2.98e-07	7.97034	8.633	5.15874	8.02e-27	8.40908	up	PREDICTED: triosephosphate isomerase B [Oreochromis niloticus]
gene10833	NC_022209.1	LG11	gi|542234872|ref|XP_005455522.1|	49.964	45.9744	50.7543	9.55357	8.15657	9.04054	1.58e-19	-2.19695	down	PREDICTED: peroxisomal targeting signal 1 receptor-like isoform X1 [Oreochromis niloticus]
gene10836	NC_022209.1	LG11	gi|542234902|ref|XP_005455536.1|	24.2225	29.2511	26.1396	3.94688	4.8962	3.77923	2.46e-24	-2.70937	down	PREDICTED: prolyl 3-hydroxylase 3-like isoform X1 [Oreochromis niloticus]
gene10845	NC_022209.1	LG11	gi|348526262|ref|XP_003450639.1|	4.92918	7.02823	3.45545	23.4588	17.6712	22.5614	7.08e-14	2.19645	up	PREDICTED: collectin-12-like [Oreochromis niloticus]
gene10846	NC_022209.1	LG11	gi|498984855|ref|XP_004550894.1|	118.667	137.006	142.051	35.4757	27.7668	37.6933	2.97e-16	-1.75649	down	PREDICTED: COP9 signalosome complex subunit 7a-like isoform X1 [Maylandia zebra]
gene10849	NC_022209.1	LG11	gi|542234939|ref|XP_005455550.1|	21.5263	28.8222	27.6598	13.8042	11.6712	12.365	0.000119649	-0.907236	down	PREDICTED: zinc finger protein 384-like isoform X1 [Oreochromis niloticus]
gene10852	NC_022209.1	LG11	gi|542234951|ref|XP_005455556.1|	2.08456	1.57106	1.78052	0.291245	0.716995	0.487137	0.0364297	-1.74351	down	PREDICTED: flotillin-1-like [Oreochromis niloticus]
gene10854	NC_022209.1	LG11	gi|542234955|ref|XP_005455558.1|	4.03658	7.18377	6.32469	4.87463	2.04083	1.87425	0.0107091	-1.75343	down	PREDICTED: mediator of DNA damage checkpoint protein 1-like isoform X2 [Oreochromis niloticus]
gene10855	NC_022209.1	LG11	gi|542234961|ref|XP_005455561.1|	8.11693	20.8131	13.3504	1.97475	4.72818	4.27818	0.016212	-1.61353	down	PREDICTED: uncharacterized protein LOC100710784 [Oreochromis niloticus]
gene10857	NC_022209.1	LG11	gi|348526272|ref|XP_003450644.1|	5.9332	6.30735	6.01857	15.2059	14.4923	14.4424	2.62e-05	1.6677	up	PREDICTED: INO80 complex subunit E-like isoform X1 [Oreochromis niloticus]
gene10863	NC_022209.1	LG11	gi|348526406|ref|XP_003450710.1|	10.5404	9.82056	9.91962	25.5055	26.8867	28.1513	1.51e-14	1.68252	up	PREDICTED: sodium/potassium-transporting ATPase subunit alpha-3-like isoform X1 [Oreochromis niloticus]
gene10865	NC_022209.1	LG11	gi|542234996|ref|XP_003450711.2|	79.8123	92.1469	99.4556	26.4085	29.0869	23.2796	9.97e-05	-0.913542	down	PREDICTED: DNA-binding death effector domain-containing protein 2-like isoform X1 [Oreochromis niloticus]
gene10867	NC_022209.1	LG11	gi|542235000|ref|XP_005455575.1|	15.0555	23.5931	18.5113	1.56181	1.35758	3.78358	0.0023034	-1.97077	down	PREDICTED: POU domain, class 2, transcription factor 2-like isoform X1 [Oreochromis niloticus]
gene10868	NC_022209.1	LG11	gi|542235006|ref|XP_005455578.1|	36.1043	60.3766	49.183	8.5808	7.38786	8.62614	2.31e-12	-2.58845	down	PREDICTED: ETS domain-containing transcription factor ERF-like isoform X1 [Oreochromis niloticus]
gene10869	NC_022209.1	LG11	gi|542235009|ref|XP_005455579.1|	2.07468	1.14016	2.60147	206.954	153.719	226.556	2.73e-86	6.43687	up	PREDICTED: protein capicua homolog isoform X1 [Oreochromis niloticus]
gene10870	NC_022209.1	LG11	gi|542235019|ref|XP_005455584.1|	7.98e-14	1.03e-15	1.9e-05	0.431397	0.68296	0.436561	0.000191054	Inf	up	PREDICTED: zinc finger protein 574-like isoform X1 [Oreochromis niloticus]
gene10873	NC_022209.1	LG11	gi|542235028|ref|XP_005455587.1|	1493.38	2876.96	2490.26	102.958	77.4571	88.5001	2.37e-09	-3.0459	down	PREDICTED: glutamate receptor ionotropic, kainate 5 isoform X2 [Oreochromis niloticus]
gene10876	NC_022209.1	LG11	NA	3.78e-07	0.267301	5.89e-15	1.29562	0.702616	1.32059	0.00169146	3.97593	up	NA
gene10885	NC_022209.1	LG11	gi|542235073|ref|XP_005455606.1|	2.98649	3.55e-10	3.70835	8.24e-12	9.3e-12	1.14e-05	0.000999265	#NAME?	down	PREDICTED: carcinoembryonic antigen-related cell adhesion molecule 1-like [Oreochromis niloticus]
gene10886	NC_022209.1	LG11	gi|542235052|ref|XP_005455596.1|	0.215394	3.54338	1.22741	7.28e-11	8.26e-11	2.83e-05	0.00765049	#NAME?	down	PREDICTED: carcinoembryonic antigen-related cell adhesion molecule 6-like isoform X2 [Oreochromis niloticus]
gene10893	NC_022209.1	LG11	gi|348526063|ref|XP_003450540.1|	0.629404	1.09204	1.2905	4.89881	4.8019	4.95201	2.62e-06	2.37331	up	PREDICTED: apolipoprotein A-I [Oreochromis niloticus]
gene10896	NC_022209.1	LG11	NA	10.9935	14.4111	10.9406	4.56386	4.9329	5.40922	0.000695435	-1.40463	down	NA
gene10901	NC_022209.1	LG11	gi|542234338|ref|XP_005455320.1|	42.5174	40.7296	42.841	5.82411	8.43491	8.33184	3.28e-11	-2.46369	down	PREDICTED: cell adhesion molecule 4-like isoform X2 [Oreochromis niloticus]
gene10902	NC_022209.1	LG11	gi|348526073|ref|XP_003450545.1|	0.44605	0.182667	2.16e-15	1.40153	1.09632	1.6468	0.0335944	3.0525	up	PREDICTED: uncharacterized protein LOC100690208 isoform X1 [Oreochromis niloticus]
gene10906	NC_022209.1	LG11	gi|348526079|ref|XP_003450548.1|	4.89e-09	3.63115	2.70366	9.86e-05	1.02e-05	2.82e-05	0.00171985	#NAME?	down	PREDICTED: cbp/p300-interacting transactivator 3-like [Oreochromis niloticus]
gene10907	NC_022209.1	LG11	gi|542234359|ref|XP_005455327.1|	62.5161	82.8672	79.7901	16.7431	20.3605	19.8049	2.74e-18	-2.05989	down	PREDICTED: polycomb protein SCMH1 isoform X2 [Oreochromis niloticus]
gene10908	NC_022209.1	LG11	gi|542234369|ref|XP_003450587.2|	0.0116269	0.628151	0.341479	1.65349	3.00211	3.042	0.0265379	2.64294	up	PREDICTED: forkhead box protein O1-B-like isoform X1 [Oreochromis niloticus]
gene10912	NC_022209.1	LG11	gi|542234383|ref|XP_005455336.1|	3.76157	4.33614	4.94512	9.32815	9.67648	11.4123	9.74e-10	1.5755	up	PREDICTED: protein THEMIS2-like [Oreochromis niloticus]
gene10917	NC_022209.1	LG11	gi|348526093|ref|XP_003450555.1|	0.224879	0.193126	1.54e-41	0.936309	0.673349	1.22578	0.0399047	2.54232	up	PREDICTED: glycoprotein endo-alpha-1,2-mannosidase-like protein-like [Oreochromis niloticus]
gene10919	NC_022209.1	LG11	gi|33089391|gb|AAP93663.1|	5.21944	7.34436	6.04368	19.3875	16.8992	17.8602	3.88e-14	1.68402	up	MRE-binding transcription factor-1La [Oreochromis aureus x Oreochromis niloticus]
gene10922	NC_022209.1	LG11	gi|542234398|ref|XP_005455340.1|	145.738	151.491	150.838	79.0374	77.6753	63.432	0.000114171	-0.849883	down	PREDICTED: uncharacterized protein LOC100702376 isoform X2 [Oreochromis niloticus]
gene10926	NC_022209.1	LG11	NA	1.02472	0.000995572	0.594283	11.7837	9.6409	12.3338	2.64e-27	4.6035	up	NA
gene10927	NC_022209.1	LG11	NA	2.69e-10	0.00131972	0.00874384	1.331	0.646731	0.000409906	0.00406724	Inf	up	NA
gene10929	NC_022209.1	LG11	gi|542234418|ref|XP_005455347.1|	1.93443	1.47798	1.16783	27.3067	19.3866	29.0178	1.07e-17	4.76717	up	PREDICTED: granulocyte colony-stimulating factor receptor-like isoform X1 [Oreochromis niloticus]
gene10934	NC_022209.1	LG11	gi|348526107|ref|XP_003450562.1|	1.94214	0.966573	1.26024	10.8285	12.5769	11.955	3.16e-10	3.44654	up	PREDICTED: protein eva-1 homolog B-like [Oreochromis niloticus]
gene10936	NC_022209.1	LG11	gi|542234434|ref|XP_005455353.1|	285.366	481.869	349.187	148.857	153.083	116.759	2.26e-05	-1.38239	down	PREDICTED: thyroid hormone receptor-associated protein 3-like isoform X1 [Oreochromis niloticus]
gene10939	NC_022209.1	LG11	gi|348526111|ref|XP_003450564.1|	8.52204	7.36528	8.39999	12.5332	12.0396	14.3572	0.016379	0.912116	up	PREDICTED: smad nuclear-interacting protein 1-like isoform X1 [Oreochromis niloticus]
gene10942	NC_022209.1	LG11	gi|525345332|ref|NP_001266506.1|	0.416667	0.450238	0.806601	5.12285	3.50783	2.8667	0.00155202	2.34299	up	R-spondin-1 precursor [Oreochromis niloticus]
gene10946	NC_022209.1	LG11	NA	2.00267	1.54664	1.37668	9.44664	8.3998	14.0784	0.00169072	2.81326	up	NA
gene10948	NC_022209.1	LG11	gi|348526121|ref|XP_003450569.1|	3.45833	6.86344	6.50544	0.562561	1.4377	1.13e-05	0.00406597	-2.75671	down	PREDICTED: ras-related GTP-binding protein C-like [Oreochromis niloticus]
gene10949	NC_022209.1	LG11	gi|348526125|ref|XP_003450571.1|	0.401334	0.122083	0.000109952	0.71641	1.11565	0.507486	0.0481773	2.57195	up	PREDICTED: c-Myc-binding protein-like isoformX2 [Oreochromis niloticus]
gene10950	NC_022209.1	LG11	gi|542234472|ref|XP_005455367.1|	62.947	72.9818	86.7586	33.666	28.0234	39.1051	8.42e-05	-0.965316	down	PREDICTED: rhomboid-related protein 2-like isoform X1 [Oreochromis niloticus]
gene10951	NC_022209.1	LG11	gi|542234470|ref|XP_005455366.1|	6.51636	6.57234	1.3383	0	0.0513175	0.363323	0.000195683	-5.55612	down	PREDICTED: akirin-1-like [Oreochromis niloticus]
gene10953	NC_022209.1	LG11	gi|542234484|ref|XP_005455372.1|	0.290636	0.26134	1.6e-16	20.7678	7.52691	1.03859	0.0193225	6.12774	up	PREDICTED: proline-rich nuclear receptor coactivator 2-like [Oreochromis niloticus]
gene10954	NC_022209.1	LG11	gi|498985558|ref|XP_004551074.1|	23.7982	16.3412	13.8032	19.9227	16.9599	23.4036	0.0200485	0.712245	up	PREDICTED: serine/arginine-rich splicing factor 10-like isoform X2 [Maylandia zebra]
gene10956	NC_022209.1	LG11	gi|542234491|ref|XP_003450601.2|	1.11022	1.17563	1.20647	0.113272	0.0770141	0.0996431	0.000205531	-3.63063	down	PREDICTED: myomesin-3-like [Oreochromis niloticus]
gene10958	NC_022209.1	LG11	gi|542234493|ref|XP_005455374.1|	28.4398	30.8331	43.7113	4.92631	5.84597	7.76328	1.23e-13	-2.08827	down	PREDICTED: mannosyl-oligosaccharide 1,2-alpha-mannosidase IC isoform X2 [Oreochromis niloticus]
gene10959	NC_022209.1	LG11	gi|542234497|ref|XP_005455375.1|	81.6291	105.195	103.048	17.6124	15.5396	17.3752	1.35e-20	-2.2064	down	PREDICTED: sodium/hydrogen exchanger 1 [Oreochromis niloticus]
gene10960	NC_022209.1	LG11	NA	19.6617	29.4862	21.6361	4.75061	3.27346	4.00432	1.33e-24	-3.55541	down	NA
gene10961	NC_022209.1	LG11	gi|542234501|ref|XP_005455376.1|	2.67753	3.62974	2.0773	10.3269	8.83121	5.18253	0.0101533	1.58702	up	PREDICTED: protein FAM110B-like [Oreochromis niloticus]
gene10962	NC_022209.1	LG11	gi|542234503|ref|XP_005455377.1|	19.4811	19.6781	20.7095	59.0065	45.9795	56.8376	8.44e-10	1.93075	up	PREDICTED: testis development-related protein-like isoform X1 [Oreochromis niloticus]
gene10964	NC_022209.1	LG11	NA	7.25e-11	2.63e-10	5.34e-15	0.467648	3.42e-09	0.131235	0.0334762	Inf	up	NA
gene10965	NC_022209.1	LG11	gi|542234517|ref|XP_005455382.1|	10.4835	14.115	16.4136	7.41594	7.38612	7.45041	4.3e-05	-0.981173	down	PREDICTED: dehydrodolichyl diphosphate synthase-like isoform X1 [Oreochromis niloticus]
gene10967	NC_022209.1	LG11	NA	1.2629	0.426995	1.77e-05	0.000141933	0.00150634	3.5e-12	0.0399881	#NAME?	down	NA
gene10972	NC_022209.1	LG11	gi|542234544|ref|XP_005455394.1|	72.4608	93.6503	89.5952	128.771	107.056	102.624	0.000251197	0.817686	up	PREDICTED: igLON family member 5-like [Oreochromis niloticus]
gene10973	NC_022209.1	LG11	NA	10.7779	12.6422	10.691	5.38338	6.20538	5.1568	0.0194812	-0.668127	down	NA
gene10974	NC_022209.1	LG11	gi|348526139|ref|XP_003450578.1|	3.21159	3.14453	8.12947	26.3847	27.3114	27.4219	1.83e-11	2.92387	up	PREDICTED: hepcidin-like [Oreochromis niloticus]
gene10977	NC_022209.1	LG11	gi|542234557|ref|XP_005455398.1|	6.90275	8.23126	12.9106	12.3922	11.5119	16.6558	0.00834344	1.01259	up	PREDICTED: V-set and immunoglobulin domain-containing protein 10-like isoform X1 [Oreochromis niloticus]
gene10984	NC_022209.1	LG11	gi|348546383|ref|XP_003460658.1|	1.7e-13	6.08e-09	2.21e-12	2.07985	1.182	0.770959	1.43e-06	Inf	up	PREDICTED: macrophage mannose receptor 1-like, partial [Oreochromis niloticus]
gene10987	NC_022209.1	LG11	gi|542196245|ref|XP_005472830.1|	88.989	92.443	98.6888	40.0683	39.9727	38.28	1.7e-05	-0.946121	down	PREDICTED: myocyte-specific enhancer factor 2D homolog isoform X2 [Oreochromis niloticus]
gene10988	NC_022209.1	LG11	NA	63.2758	71.0593	81.9044	38.3351	35.215	41.5839	0.000563778	-0.759459	down	NA
gene10990	NC_022209.1	LG11	gi|542196257|ref|XP_005472834.1|	19.333	23.9236	19.5171	9.7704	1.79332	2.44531	0.0399208	-1.42483	down	PREDICTED: hyaluronan and proteoglycan link protein 2-like [Oreochromis niloticus]
gene10992	NC_022209.1	LG11	gi|583993338|ref|XP_006791829.1|	78.7909	125.272	80.089	25.5347	19.8814	23.7212	0.00160856	-0.829456	down	PREDICTED: interferon-stimulated 20 kDa exonuclease-like 2-like isoform X1 [Neolamprologus brichardi]
gene10993	NC_022209.1	LG11	gi|348537962|ref|XP_003456461.1|	0.537944	0.262293	0.862786	4.86e-22	0.0772391	0.0901785	0.0460697	-3.48871	down	PREDICTED: protein RRNAD1-like [Oreochromis niloticus]
gene11006	NC_022209.1	LG11	gi|542196339|ref|XP_005472861.1|	9.46822	7.86503	7.40237	0.201217	0	0	0.000362237	#NAME?	down	PREDICTED: collagen alpha-1(III) chain-like, partial [Oreochromis niloticus]
gene11011	NC_022209.1	LG11	NA	0.891545	1.36154	0.953596	39.1517	25.9589	40.1502	3.26e-22	5.37702	up	NA
gene11013	NC_022209.1	LG11	gi|548515940|ref|XP_005750871.1|	0.765535	0.0450241	0.980266	0.0009505	1.7e-23	2e-19	0.000893636	#NAME?	down	PREDICTED: beta-2 adrenergic receptor-like isoform X1 [Pundamilia nyererei]
gene11014	NC_022209.1	LG11	NA	2.91e-09	1.52e-08	3.3e-17	0.675885	0.932153	0.682344	2.68e-06	Inf	up	NA
gene11016	NC_022209.1	LG11	gi|542196296|ref|XP_005472845.1|	39.0598	41.6667	46.0022	14.8501	17.9717	16.8804	5.3e-06	-1.02019	down	PREDICTED: N-acetylglucosamine-1-phosphodiester alpha-N-acetylglucosaminidase-like isoform X1 [Oreochromis niloticus]
gene11018	NC_022209.1	LG11	gi|542196301|ref|XP_005472847.1|	0.438492	1.40357	0.466924	40.2507	23.9411	43.2617	2.34e-17	5.66345	up	PREDICTED: G1/S-specific cyclin-E2-like isoform X1 [Oreochromis niloticus]
gene11019	NC_022209.1	LG11	gi|542196343|ref|XP_005472863.1|	6.58844	10.5333	7.59927	24.2288	24.8184	21.8999	1.6e-17	2.18516	up	PREDICTED: neural-cadherin-like [Oreochromis niloticus]
gene11021	NC_022209.1	LG11	gi|542196307|ref|XP_005472850.1|	2.56038	0.612125	2.4493	16.9511	15.3973	18.076	6.91e-11	2.48405	up	PREDICTED: uncharacterized protein LOC102078602 [Oreochromis niloticus]
gene11024	NC_022209.1	LG11	gi|542196345|ref|XP_005472864.1|	24.0156	18.697	38.7314	9.62033	8.10433	6.39031	0.00593813	-1.46945	down	PREDICTED: sialic acid-binding Ig-like lectin 5-like [Oreochromis niloticus]
gene11025	NC_022209.1	LG11	gi|542235930|ref|XP_005455949.1|	3.88706	1.81821	3.13295	14.0508	13.383	12.3496	2.44e-06	2.40171	up	PREDICTED: hemicentin-1-like isoform X1 [Oreochromis niloticus]
gene11026	NC_022209.1	LG11	gi|554882865|ref|XP_005951150.1|	1.59188	1.19498	1.23227	5.77906	5.74944	5.09283	3.56e-09	2.10868	up	PREDICTED: sialic acid-binding Ig-like lectin 5-like [Haplochromis burtoni]
gene11034	NC_022209.1	LG11	gi|542233905|ref|XP_003450328.2|	10.5144	12.5823	11.4338	19.5216	19.3202	25.2134	7.93e-06	1.04725	up	PREDICTED: retinoic acid receptor beta-like [Oreochromis niloticus]
gene11040	NC_022209.1	LG11	gi|348525643|ref|XP_003450331.1|	0.263589	0.133489	0.118991	0.957065	0.924453	3.49133	0.0178126	3.55278	up	PREDICTED: WD repeat-containing protein mio-like [Oreochromis niloticus]
gene11048	NC_022209.1	LG11	gi|542233937|ref|XP_005455174.1|	12.0518	15.8238	16.4309	5.25283	3.58216	7.17931	0.00267849	-1.06384	down	PREDICTED: von Willebrand factor D and EGF domain-containing protein [Oreochromis niloticus]
gene11052	NC_022209.1	LG11	gi|348525582|ref|XP_003450301.1|	4.66733	6.95639	0.39161	79.5834	39.0578	55.9956	0.0020887	1.98538	up	PREDICTED: ADP-ribosylation factor-like protein 4A-like isoform X1 [Oreochromis niloticus]
gene11053	NC_022209.1	LG11	gi|542233947|ref|XP_005455178.1|	284.33	365.953	367.303	34.1296	22.0006	23.6409	3.91e-43	-3.20763	down	PREDICTED: ETS translocation variant 1-like isoform X1 [Oreochromis niloticus]
gene11054	NC_022209.1	LG11	gi|499018907|ref|XP_004560243.1|	143.998	202.808	203.238	30.8761	29.3394	30.8409	4.64e-24	-2.26696	down	PREDICTED: diacylglycerol kinase beta-like [Maylandia zebra]
gene11056	NC_022209.1	LG11	gi|348525659|ref|XP_003450339.1|	22.3317	30.3275	23.312	9.32165	10.843	9.67705	0.0108745	-0.805635	down	PREDICTED: alkylglycerol monooxygenase-like isoform X1 [Oreochromis niloticus]
gene11058	NC_022209.1	LG11	gi|542233959|ref|XP_003450340.2|	94.3022	93.2005	104.826	29.3837	24.0679	29.4104	3.32e-14	-1.64268	down	PREDICTED: isoprenoid synthase domain-containing protein-like isoform X1 [Oreochromis niloticus]
gene11062	NC_022209.1	LG11	gi|542233968|ref|XP_005455185.1|	2.80111	2.10449	6.85e-06	9.74e-35	3.36e-29	2.23e-09	0.0120297	#NAME?	down	PREDICTED: macrophage mannose receptor 1-like [Oreochromis niloticus]
gene11063	NC_022209.1	LG11	gi|542233971|ref|XP_005455186.1|	468.4	1037.36	399.919	4.15e-21	1.78e-15	1.01e-05	3.08e-17	#NAME?	down	PREDICTED: secretory phospholipase A2 receptor-like isoform X1 [Oreochromis niloticus]
gene11067	NC_022209.1	LG11	gi|542233978|ref|XP_005455189.1|	351.278	771.918	974.947	52.26	15.6625	31.4739	2.98e-07	-4.41367	down	PREDICTED: T-box transcription factor TBX20-like isoform X2 [Oreochromis niloticus]
gene11070	NC_022209.1	LG11	gi|348525592|ref|XP_003450306.1|	23.4956	23.8487	11.8833	4.54324	2.85375	4.37939	0.00311766	-1.45129	down	PREDICTED: uncharacterized protein LOC100692275 isoform X1 [Oreochromis niloticus]
gene11073	NC_022209.1	LG11	gi|348525598|ref|XP_003450309.1|	23.3564	29.3544	23.7014	10.1673	10.8918	7.74961	1.91e-05	-1.29865	down	PREDICTED: uncharacterized protein LOC100693091 [Oreochromis niloticus]
gene11081	NC_022209.1	LG11	gi|542234019|ref|XP_005455203.1|	2.54127	2.28699	0.000293603	0.30391	0.116554	3.55e-12	0.0480892	-3.60295	down	PREDICTED: sterol regulatory element-binding protein cleavage-activating protein-like isoform X2 [Oreochromis niloticus]
gene11082	NC_022209.1	LG11	gi|542234016|ref|XP_005455202.1|	26.1629	28.9707	28.7042	5.72796	7.07392	6.12068	1.59e-09	-1.93171	down	PREDICTED: tyrosine-protein phosphatase non-receptor type 23-like isoform X2 [Oreochromis niloticus]
gene11083	NC_022209.1	LG11	gi|348525681|ref|XP_003450350.1|	229.678	298.282	303.73	51.8118	48.1533	52.0007	2.88e-23	-2.15	down	PREDICTED: semaphorin-6D isoform X1 [Oreochromis niloticus]
gene11087	NC_022209.1	LG11	gi|348525608|ref|XP_003450314.1|	0.833878	0.321094	0.634127	3.23722	2.1229	3.02614	8.96e-05	2.36612	up	PREDICTED: lysM and putative peptidoglycan-binding domain-containing protein 1-like [Oreochromis niloticus]
gene11088	NC_022209.1	LG11	gi|348525610|ref|XP_003450315.1|	16.79	14.0801	15.6618	22.8936	21.9416	25.642	0.00131922	0.778325	up	PREDICTED: sodium channel modifier 1-like [Oreochromis niloticus]
gene11092	NC_022209.1	LG11	gi|542234051|ref|XP_003450318.2|	6.95498	7.74866	8.58117	1.70663	0.655284	0.340766	1.09e-05	-3.47238	down	PREDICTED: alpha-endosulfine-like [Oreochromis niloticus]
gene11093	NC_022209.1	LG11	gi|542234046|ref|XP_005455212.1|	21.2042	20.923	18.3189	1.97179	2.34678	6.33767	3.72e-05	-1.77114	down	PREDICTED: HORMA domain-containing protein 1-like isoform X2 [Oreochromis niloticus]
gene11098	NC_022209.1	LG11	gi|542234058|ref|XP_005455216.1|	14.9545	23.4112	17.035	35.7219	30.9184	35.3226	4.06e-07	1.18834	up	PREDICTED: leucine-rich repeat and immunoglobulin-like domain-containing nogo receptor-interacting protein 1-like isoform X1 [Oreochromis niloticus]
gene11099	NC_022209.1	LG11	gi|542234064|ref|XP_005455219.1|	1.47504	1.71485	3.62257	0.818481	0.408503	0.477023	0.0150931	-1.78506	down	PREDICTED: semaphorin-7A-like isoform X2 [Oreochromis niloticus]
gene11100	NC_022209.1	LG11	gi|542234068|ref|XP_003450355.2|	0.964534	1.02696	0.0318173	3.65e-07	2.57e-05	0.000388688	0.00027563	#NAME?	down	PREDICTED: toll-like receptor 2 type-1-like [Oreochromis niloticus]
gene11102	NC_022209.1	LG11	gi|542234071|ref|XP_005455220.1|	1.44892	1.25777	2.66037	0.000403511	0.522443	5.71e-09	5.04e-05	-3.14691	down	PREDICTED: PR domain zinc finger protein 1 isoform X1 [Oreochromis niloticus]
gene11106	NC_022209.1	LG11	gi|542234094|ref|XP_005455230.1|	14.1941	16.854	15.4331	31.1335	28.2999	33.6861	2.02e-09	1.3155	up	PREDICTED: uncharacterized protein LOC102082118 [Oreochromis niloticus]
gene11109	NC_022209.1	LG11	gi|348525695|ref|XP_003450357.1|	0.0453785	2.54e-11	0.25896	0.431912	1.78983	0.930874	0.0397028	4.95353	up	PREDICTED: protein PTHB1-like isoform X1 [Oreochromis niloticus]
gene11110	NC_022209.1	LG11	gi|542234104|ref|XP_005455234.1|	0.277181	2.49e-20	0.0573116	1.07108	0.47899	0.461413	0.0250111	2.82485	up	PREDICTED: BMP-binding endothelial regulator protein-like isoform X1 [Oreochromis niloticus]
gene11120	NC_022209.1	LG11	gi|542234137|ref|XP_005455247.1|	8.74884	10.3549	7.63812	41.9066	26.3414	22.8392	0.000833059	1.73103	up	PREDICTED: uncharacterized protein LOC102076459, partial [Oreochromis niloticus]
gene11128	NC_022209.1	LG11	gi|542253010|ref|XP_005462419.1|	16.5478	36.9541	24.2598	1.44744	1.32649	1.20108	8.08e-09	-4.18989	down	PREDICTED: membrane-spanning 4-domains subfamily A member 15-like isoform X1 [Oreochromis niloticus]
gene11132	NC_022209.1	LG11	gi|37362420|gb|AAQ88391.1|	0.670683	0.568854	0.695826	2.03714	2.18606	1.31966	0.0127773	2.71774	up	GnRH receptor type 1 [Oreochromis aureus x Oreochromis niloticus]
gene11134	NC_022209.1	LG11	gi|542253138|ref|XP_005462475.1|	6.20253	6.19719	10.0026	19.8557	20.722	29.9825	7.83e-05	1.61357	up	PREDICTED: immunoglobulin superfamily DCC subclass member 3-like, partial [Oreochromis niloticus]
gene11137	NC_022209.1	LG11	gi|348540303|ref|XP_003457627.1|	0.585575	0.46212	0.447385	3.60811	2.75422	4.47565	0.0240626	3.50848	up	PREDICTED: thioredoxin-interacting protein-like [Oreochromis niloticus]
gene11141	NC_022209.1	LG11	gi|542253052|ref|XP_003457631.2|	0.133259	1.32e-19	8.61e-14	0.489034	0.727246	0.560702	0.00441584	3.81914	up	PREDICTED: phosphatidylinositol 4-kinase beta-like isoform X1 [Oreochromis niloticus]
gene11143	NC_022209.1	LG11	gi|542253059|ref|XP_005462440.1|	0.307497	0.197869	0.420983	1.9071	1.40213	0.76477	0.0463414	2.07226	up	PREDICTED: pogo transposable element with ZNF domain-like [Oreochromis niloticus]
gene11144	NC_022209.1	LG11	gi|542253061|ref|XP_005462441.1|	111.1	186.832	175.314	18.4606	20.2835	17.1717	1.19e-14	-2.34511	down	PREDICTED: retinol dehydrogenase 12-like isoform X1 [Oreochromis niloticus]
gene11145	NC_022209.1	LG11	gi|542253140|ref|XP_005462476.1|	110.565	173.173	140.201	12.8695	14.9214	12.5173	4.75e-19	-2.5365	down	PREDICTED: atrial natriuretic peptide receptor 1-like [Oreochromis niloticus]
gene11146	NC_022209.1	LG11	gi|542253065|ref|XP_005462443.1|	0.438671	0.339039	1.09e-23	2.52298	1.86404	1.57543	0.00047441	2.77615	up	PREDICTED: protein DEK-like isoform X2 [Oreochromis niloticus]
gene11149	NC_022209.1	LG11	gi|542253077|ref|XP_005462448.1|	0.874374	1.23046	2.1046	1.79093	1.67677	1.66021	0.0032036	2.40766	up	PREDICTED: uncharacterized protein LOC100693572 isoform X1 [Oreochromis niloticus]
gene11150	NC_022209.1	LG11	gi|542253100|ref|XP_005462459.1|	1.70118	2.46978	2.31467	6.85879	6.19427	6.97755	6.83e-05	1.61492	up	PREDICTED: mothers against decapentaplegic homolog 4-like isoform X1 [Oreochromis niloticus]
gene11152	NC_022209.1	LG11	gi|348540329|ref|XP_003457640.1|	14.4436	11.8854	14.1977	20.9326	14.9972	21.174	0.00517381	0.909474	up	PREDICTED: pleckstrin homology domain-containing family O member 1-like [Oreochromis niloticus]
gene11153	NC_022209.1	LG11	gi|348540283|ref|XP_003457617.1|	8.80583	3.12769	9.36089	215.361	87.0811	218.298	4.98e-06	4.08926	up	PREDICTED: cyclic AMP-responsive element-binding protein 3-like protein 4-like isoform X1 [Oreochromis niloticus]
gene11154	NC_022209.1	LG11	gi|542253104|ref|XP_005462461.1|	11.759	10.5517	9.61186	27.1402	20.8439	28.8556	5.83e-08	1.31877	up	PREDICTED: putative N-acetyltransferase 16-like [Oreochromis niloticus]
gene11161	NC_022209.1	LG11	gi|348527614|ref|XP_003451314.1|	3.06586	2.83888	1.42489	13.1941	15.4948	20.6167	0.000349699	2.94756	up	PREDICTED: CKLF-like MARVEL transmembrane domain-containing protein 7-like isoform X1 [Oreochromis niloticus]
gene11162	NC_022209.1	LG11	NA	6.87009	6.36392	6.88164	0.209927	0.152957	0.216944	0.00024847	-5.76673	down	NA
gene11163	NC_022209.1	LG11	gi|348527526|ref|XP_003451270.1|	19.0321	15.6185	17.9206	5.94034	5.48674	5.99114	9.94e-06	-1.57301	down	PREDICTED: sialic acid-binding Ig-like lectin 15-like [Oreochromis niloticus]
gene11166	NC_022209.1	LG11	gi|542236174|ref|XP_005456039.1|	23.5901	19.0713	20.1675	542.574	454.901	523.818	2.76e-80	4.51471	up	PREDICTED: sodium bicarbonate cotransporter 3-like isoform X1 [Oreochromis niloticus]
gene11170	NC_022209.1	LG11	gi|542236156|ref|XP_005456031.1|	0.775405	0.196658	0.833236	3.82802	3.88346	2.42227	0.00890528	2.6018	up	PREDICTED: transmembrane protein 116-like isoform X1 [Oreochromis niloticus]
gene11173	NC_022209.1	LG11	gi|499041091|ref|XP_004571166.1|	1.71945	1.18865	0	6.23764	12.1877	9.34438	0.0168538	3.55664	up	PREDICTED: gamma-aminobutyric acid type B receptor subunit 2-like [Maylandia zebra]
gene11175	NC_022209.1	LG11	gi|542236188|ref|XP_005456046.1|	0.363807	0	0.415913	4.05556	3.94892	5.39396	0.00120004	4.6609	up	PREDICTED: ribonuclease P protein subunit p25-like protein-like isoform X2 [Oreochromis niloticus]
gene11176	NC_022209.1	LG11	gi|542236460|ref|XP_005456155.1|	12.5915	16.564	18.5272	1.31572	1.6783	1.9405	1.05e-08	-2.8347	down	PREDICTED: collagen alpha-6(VI) chain-like [Oreochromis niloticus]
gene11178	NC_022209.1	LG11	gi|542236201|ref|XP_005456052.1|	92.5636	110.339	103.969	35.0039	32.877	36.9398	1.12e-07	-1.16258	down	PREDICTED: collagen alpha-6(VI) chain-like isoform X1 [Oreochromis niloticus]
gene11180	NC_022209.1	LG11	gi|542236260|ref|XP_005456079.1|	71.0065	78.6828	71.5071	19.1115	15.3413	13.6978	2.31e-18	-2.16003	down	PREDICTED: calcium-transporting ATPase type 2C member 1-like isoform X1 [Oreochromis niloticus]
gene11184	NC_022209.1	LG11	gi|542236464|ref|XP_005456157.1|	1.5424	0.709362	1.72256	16.9779	9.78746	14.2846	0.000349135	4.19032	up	PREDICTED: serine/threonine-protein kinase Nek11-like [Oreochromis niloticus]
gene11185	NC_022209.1	LG11	gi|542236252|ref|XP_005456076.1|	0	0	0	0.594468	1.16569	2.00503	0.000300398	Inf	up	PREDICTED: uncharacterized protein LOC102076150 [Oreochromis niloticus]
gene11188	NC_022209.1	LG11	gi|542236245|ref|XP_005456073.1|	0.327165	2.67962	0.0010195	8.3343	6.31583	7.08467	0.000298431	2.87013	up	PREDICTED: DC-STAMP domain-containing protein 1-like isoform X1 [Oreochromis niloticus]
gene11190	NC_022209.1	LG11	gi|542236229|ref|XP_005456065.1|	6.10466	6.04235	2.00919	1.78e-05	0.191604	1.0584	0.000238544	-3.64554	down	PREDICTED: semaphorin-4B-like [Oreochromis niloticus]
gene11191	NC_022209.1	LG11	gi|348527546|ref|XP_003451280.1|	44.5919	50.5157	47.2991	4.04434	3.66754	3.60737	1.39e-41	-3.62317	down	PREDICTED: membrane-spanning 4-domains subfamily A member 4A-like isoform X1 [Oreochromis niloticus]
gene11192	NC_022209.1	LG11	gi|542236218|ref|XP_005456060.1|	0.00971661	0.164856	0.0150618	0.470592	0.971866	0.320744	0.0230904	3.63521	up	PREDICTED: nucleoside diphosphate-linked moiety X motif 17-like isoform X1 [Oreochromis niloticus]
gene11193	NC_022209.1	LG11	gi|542236216|ref|XP_005456059.1|	0.548239	1.5512	0.573134	6.07394	7.72977	8.87641	9.45e-06	3.87644	up	PREDICTED: mucin-21-like [Oreochromis niloticus]
gene11198	NC_022209.1	LG11	gi|542236279|ref|XP_005456086.1|	0.719677	1.85362	0.893197	2.93e-09	1.37e-21	1.21e-17	8.43e-09	#NAME?	down	PREDICTED: junctional adhesion molecule A-like [Oreochromis niloticus]
gene11204	NC_022209.1	LG11	gi|348527616|ref|XP_003451315.1|	25.9566	28.1812	20.4672	160.499	64.7169	241.234	0.00510488	2.78512	up	PREDICTED: synaptotagmin-11-like [Oreochromis niloticus]
gene11206	NC_022209.1	LG11	gi|348527556|ref|XP_003451285.1|	4.42e-49	1.87e-12	1.76e-10	0.628632	1.09e-05	1.38362	0.00501443	Inf	up	PREDICTED: uncharacterized protein LOC100712215 [Oreochromis niloticus]
gene11221	NC_022209.1	LG11	gi|542236335|ref|XP_005456110.1|	16.8409	15.2204	15.323	64.7173	56.5652	66.1572	2.02e-24	2.20377	up	PREDICTED: sodium channel subunit beta-1-like [Oreochromis niloticus]
gene11225	NC_022209.1	LG11	gi|542236480|ref|XP_005456165.1|	219.887	266.037	290.741	129.477	141.2	112.894	2.48e-05	-0.932278	down	PREDICTED: NACHT, LRR and PYD domains-containing protein 1-like [Oreochromis niloticus]
gene11233	NC_022209.1	LG11	gi|584014267|ref|XP_006801915.1|	0.443961	0.206728	0.256904	3.76977	4.80018	5.1478	0.00031828	3.96892	up	PREDICTED: protocadherin-1-like [Neolamprologus brichardi]
gene11237	NC_022209.1	LG11	gi|542236363|ref|XP_005456119.1|	57.8693	86.4113	100.318	29.426	24.2997	29.5134	1.28e-05	-1.04515	down	PREDICTED: retroviral integration site protein Fli-1 homolog isoform X2 [Oreochromis niloticus]
gene11243	NC_022209.1	LG11	gi|348527502|ref|XP_003451258.1|	0.317476	0.57615	4.35e-06	1.65324	1.99372	2.20895	0.0106457	2.94589	up	PREDICTED: putative pre-mRNA-splicing factor ATP-dependent RNA helicase DHX16-like [Oreochromis niloticus]
gene11245	NC_022209.1	LG11	gi|542236381|ref|XP_005456125.1|	1.37665	0.306392	0.0034159	3.27931	3.3463	4.5083	2.84e-08	2.74497	up	PREDICTED: uncharacterized protein LOC102082884 [Oreochromis niloticus]
gene11252	NC_022209.1	LG11	gi|542236413|ref|XP_005456138.1|	0.0386179	0.0612487	0	5.36139	3.01854	4.39866	1.7e-08	8.50519	up	PREDICTED: glutaredoxin 3-like [Oreochromis niloticus]
gene11253	NC_022209.1	LG11	gi|542236407|ref|XP_005456135.1|	21.8476	31.0051	29.3589	12.423	12.8277	14.8547	0.000172459	-1.12805	down	PREDICTED: large proline-rich protein BAG6-like isoform X1 [Oreochromis niloticus]
gene11255	NC_022209.1	LG11	gi|542236416|ref|XP_005456139.1|	3.76837	6.90177	6.04502	0.59186	0.163205	0.391155	1.27e-06	-4.32395	down	PREDICTED: C-type lectin domain family 4 member M-like isoform X1 [Oreochromis niloticus]
gene11256	NC_022209.1	LG11	gi|542236426|ref|XP_005456143.1|	47.2506	42.4729	45.3155	28.5793	29.4159	26.2843	0.023212	-0.640552	down	PREDICTED: C-type lectin domain family 12 member B-like isoform X1 [Oreochromis niloticus]
gene11258	NC_022209.1	LG11	gi|542236422|ref|XP_003451311.2|	0.757114	0.207055	0.295999	11.9813	4.96696	9.43548	0.00184613	4.22845	up	PREDICTED: G patch domain-containing protein 4-like isoform X1 [Oreochromis niloticus]
gene11259	NC_022209.1	LG11	gi|542236431|ref|XP_005456145.1|	91.4354	118.713	118.951	11.7701	10.1088	14.696	8.4e-60	-4.171	down	PREDICTED: platelet endothelial aggregation receptor 1-like [Oreochromis niloticus]
gene11260	NC_022209.1	LG11	gi|348527612|ref|XP_003451313.1|	101.915	62.9873	109.743	22.2134	19.2756	22.9365	1.43e-11	-1.54917	down	PREDICTED: lamin-A-like [Oreochromis niloticus]
gene11261	NC_022209.1	LG11	gi|348527618|ref|XP_003451316.1|	13.8209	13.8273	20.8442	1.69201	0.411744	0.998021	3.72e-05	-3.37435	down	PREDICTED: RNA-binding protein MEX3A-like [Oreochromis niloticus]
gene11262	NC_022209.1	LG11	gi|348527514|ref|XP_003451264.1|	1.96966	0.468166	2.58981	7.61165	9.25444	9.28055	0.0102107	2.6313	up	PREDICTED: ras-related protein Rab-11A-like [Oreochromis niloticus]
gene11263	NC_022209.1	LG11	gi|348527516|ref|XP_003451265.1|	0.299375	0.294014	0.24533	4.12905	3.19236	3.49508	1.02e-10	3.71179	up	PREDICTED: ras-related protein Rab-25-like isoform X1 [Oreochromis niloticus]
gene11265	NC_022209.1	LG11	gi|542236441|ref|XP_003451317.2|	0.216384	1.07473	1.4702	7.28e-08	3.43e-26	1.59e-36	0.00266042	#NAME?	down	PREDICTED: uncharacterized protein LOC100697891 [Oreochromis niloticus]
gene11266	NC_022209.1	LG11	gi|542236443|ref|XP_005456148.1|	16.5727	21.2957	32.5175	3.80532	10.0104	2.94849	0.000320261	-2.02995	down	PREDICTED: uncharacterized protein LOC102077760 [Oreochromis niloticus]
gene11276	NC_022209.1	LG11	gi|542196358|ref|XP_005472870.1|	21.9278	18.6572	22.0421	0.835137	2.40392	3.00304	5.93e-13	-3.29302	down	PREDICTED: putative ferric-chelate reductase 1-like isoform X2 [Oreochromis niloticus]
gene11277	NC_022209.1	LG11	gi|554826193|ref|XP_005923730.1|	49.6104	53.3356	55.0608	20.5863	19.7541	20.7679	2.35e-09	-1.29117	down	PREDICTED: putative ferric-chelate reductase 1-like [Haplochromis burtoni]
gene11283	NC_022209.1	LG11	gi|348511305|ref|XP_003443185.1|	11.0605	16.6389	9.24383	6.73283	8.67509	7.23985	0.0319755	-0.827301	down	PREDICTED: uncharacterized protein LOC100701357 isoform X1 [Oreochromis niloticus]
gene11285	NC_022209.1	LG11	gi|348511309|ref|XP_003443187.1|	1.94902	2.41099	2.64558	0.0582161	0.0118592	0.00648161	5.11e-06	-7.76435	down	PREDICTED: uncharacterized protein LOC100701903 [Oreochromis niloticus]
gene11286	NC_022209.1	LG11	gi|348511311|ref|XP_003443188.1|	8.5396	10.7356	14.4677	0.0309835	0.14139	0.402655	1.43e-17	-6.47007	down	PREDICTED: uncharacterized protein LOC100702170 [Oreochromis niloticus]
gene11289	NC_022209.1	LG11	gi|348511115|ref|XP_003443090.1|	0.161018	0.00035071	0.0827114	5.94764	5.52674	5.72659	6.75e-08	5.81707	up	PREDICTED: interleukin-21 receptor-like isoform X1 [Oreochromis niloticus]
gene11290	NC_022209.1	LG11	gi|348511313|ref|XP_003443189.1|	0.239265	0.0163134	0.0015888	0.981302	0.565215	0.792208	0.00659432	3.49564	up	PREDICTED: nuclear receptor subfamily 2 group F member 5-like isoform X1 [Oreochromis niloticus]
gene11294	NC_022209.1	LG11	gi|542196385|ref|XP_005472877.1|	6.93904	9.32368	10.3715	12.9354	11.8257	14.8921	0.0200559	0.659841	up	PREDICTED: myotubularin-related protein 11-like isoform X1 [Oreochromis niloticus]
gene11301	NC_022209.1	LG11	gi|548431705|ref|XP_005744104.1|	48.2661	61.0195	58.288	23.2663	18.8394	21.2279	1.6e-09	-1.34102	down	PREDICTED: ras/Rap GTPase-activating protein SynGAP-like isoform X4 [Pundamilia nyererei]
gene11305	NC_022209.1	LG11	gi|542196428|ref|XP_005472895.1|	0.837143	1.62451	1.67858	5.09476	8.74707	9.1328	1.49e-06	2.67604	up	PREDICTED: ral guanine nucleotide dissociation stimulator-like 2-like isoform X1 [Oreochromis niloticus]
gene11306	NC_022209.1	LG11	gi|542196436|ref|XP_005472899.1|	5.54498	7.49829	8.47685	0.584074	0.706735	0.254445	1.23e-08	-3.60575	down	PREDICTED: deoxyribonuclease-2-alpha-like [Oreochromis niloticus]
gene11308	NC_022209.1	LG11	gi|348511324|ref|XP_003443194.1|	2.21113	1.05833	2.0479	17.9307	9.2768	15.7355	1.15e-09	3.05107	up	PREDICTED: pre-B-cell leukemia transcription factor 2-like [Oreochromis niloticus]
gene11309	NC_022209.1	LG11	gi|348511131|ref|XP_003443098.1|	114.19	127.657	130.421	19.3045	19.751	20.5097	5.28e-27	-2.45103	down	PREDICTED: transcription factor HES-7.1-like isoform X1 [Oreochromis niloticus]
gene11311	NC_022209.1	LG11	gi|542196447|ref|XP_003443196.2|	14.758	20.4554	23.3766	8.76555	10.838	9.72198	0.039369	-0.930524	down	PREDICTED: NACHT, LRR and PYD domains-containing protein 1-like [Oreochromis niloticus]
gene11313	NC_022209.1	LG11	gi|542196464|ref|XP_005472909.1|	28.1098	34.4232	32.7074	58.2098	55.156	65.3831	7.91e-07	1.11445	up	PREDICTED: neurogenic locus notch homolog protein 1-like [Oreochromis niloticus]
gene11315	NC_022209.1	LG11	gi|348511135|ref|XP_003443100.1|	3.41656	3.88962	4.24458	1.10034	1.70195	0.565584	0.00220015	-2.26063	down	PREDICTED: antigen peptide transporter 1-like isoform X1 [Oreochromis niloticus]
gene11318	NC_022209.1	LG11	gi|542196478|ref|XP_005472916.1|	194.596	297.599	294.244	21.2912	16.7746	16.6057	5.38e-26	-4.16329	down	PREDICTED: raftlin-like isoform X1 [Oreochromis niloticus]
gene11320	NC_022209.1	LG11	NA	0.911991	0.523166	0.394063	2.12161	3.04412	3.49403	0.0368251	1.74053	up	NA
gene11322	NC_022209.1	LG11	gi|499035831|ref|XP_004568585.1|	18.0833	28.54	28.1515	9.54491	8.60235	11.0034	0.000802598	-1.08656	down	PREDICTED: DNA-binding protein SATB1-like isoform X1 [Maylandia zebra]
Tilapia_newGene_2381	NC_022209.1	LG11	NA	0.659332	0.843763	0.715481	3.20505	1.8414	1.96432	5.29e-05	1.67464	up	NA
Tilapia_newGene_2387	NC_022209.1	LG11	gi|432910534|ref|XP_004078401.1|	9.38351	8.63322	7.32094	18.114	17.6433	16.1456	2.3e-05	1.21175	up	PREDICTED: cortexin-3-like [Oryzias latipes]
Tilapia_newGene_2389	NC_022209.1	LG11	NA	1.05e-07	1.08e-06	0.00162418	7.60194	4.94867	5.35735	3.38e-16	Inf	up	NA
Tilapia_newGene_2390	NC_022209.1	LG11	gi|499016614|ref|XP_004559112.1|	9.26e-07	3.23e-05	2.79e-06	0.348391	0.416786	0.823322	4.52e-05	Inf	up	PREDICTED: phosphatidylinositol 4-phosphate 3-kinase C2 domain-containing subunit beta-like [Maylandia zebra]
Tilapia_newGene_2393	NC_022209.1	LG11	gi|542262797|ref|XP_005466182.1|	3.10972	2.72856	2.70747	5.91194	5.59531	6.02975	0.00273349	1.36499	up	PREDICTED: protein NLRC3-like, partial [Oreochromis niloticus]
Tilapia_newGene_2399	NC_022209.1	LG11	NA	0.000136832	4.47493	2.97986	5.82e-10	1.64e-06	1.61e-09	0.00204845	#NAME?	down	NA
Tilapia_newGene_2400	NC_022209.1	LG11	gi|189520845|ref|XP_001344635.2|	1.83432	0.0761676	1.8443	8.93e-10	4.93e-21	5.68e-24	0.00395794	#NAME?	down	PREDICTED: uncharacterized protein LOC100005637 [Danio rerio]
Tilapia_newGene_2402	NC_022209.1	LG11	NA	1.36653	3.63516	5.23852	0	0.183263	0.269118	0.00988868	-4.94358	down	NA
Tilapia_newGene_2403	NC_022209.1	LG11	NA	17.7133	18.1815	12.6414	3.37546	2.15991	4.27254	5.7e-05	-2.3898	down	NA
Tilapia_newGene_2415	NC_022209.1	LG11	NA	1.38361	0.934475	1.62333	12.1556	10.8001	14.8597	9.51e-13	3.28319	up	NA
Tilapia_newGene_2418	NC_022209.1	LG11	NA	0.1907	0.144429	0	1.49981	1.22542	0.563717	0.0467238	4.00551	up	NA
Tilapia_newGene_2420	NC_022209.1	LG11	NA	5.90404	5.70935	7.62648	0.930071	1.21187	2.31005	1.24e-06	-1.99429	down	NA
Tilapia_newGene_2439	NC_022209.1	LG11	NA	78.6458	59.3063	93.3689	29.3123	37.6283	38.3369	0.000413656	-1.01188	down	NA
gene11339	NC_022210.1	LG12	gi|542196555|ref|XP_005472944.1|	145.385	217.488	217.386	51.932	69.7076	47.8945	6.76e-08	-1.62531	down	PREDICTED: FK506-binding protein 15-like isoform X1 [Oreochromis niloticus]
gene11343	NC_022210.1	LG12	gi|584015746|ref|XP_006802633.1|	2.9666	3.99727	1.99008	13.4989	12.303	11.3547	8.77e-14	2.25308	up	PREDICTED: golgi-associated plant pathogenesis-related protein 1-like [Neolamprologus brichardi]
gene11344	NC_022210.1	LG12	NA	3.78579	7.10019	7.2141	3.13413	1.47229	2.39227	0.00677529	-1.15137	down	NA
gene11346	NC_022210.1	LG12	gi|348535206|ref|XP_003455092.1|	3.54e-21	1.38e-43	1.29e-11	0.212326	0.0640538	0.115259	0.00231946	Inf	up	PREDICTED: protein crumbs homolog 1-like [Oreochromis niloticus]
gene11353	NC_022210.1	LG12	NA	1.03876	1.05239	0	7.2715	6.67578	6.11844	0.0266152	3.60436	up	NA
gene11354	NC_022210.1	LG12	gi|348535194|ref|XP_003455086.1|	0.519591	6.2e-13	1.0156	1.69668	3.31563	2.21325	0.000176482	2.44603	up	PREDICTED: uncharacterized protein LOC100691674 isoform X1 [Oreochromis niloticus]
gene11355	NC_022210.1	LG12	gi|542196594|ref|XP_005472959.1|	35.9824	36.0525	43.3421	3.46915	4.63198	3.3055	7.37e-30	-3.12836	down	PREDICTED: uncharacterized protein LOC100691406 [Oreochromis niloticus]
gene11356	NC_022210.1	LG12	gi|348535170|ref|XP_003455074.1|	1.98331	3.3398	1.58919	1e-22	1.53e-11	1.30078	0.0313871	-2.17829	down	PREDICTED: 60S ribosomal protein L35-like [Oreochromis niloticus]
gene11357	NC_022210.1	LG12	gi|542196597|ref|XP_005472960.1|	114.308	144.18	137.495	34.3634	26.5234	25.4544	2.09e-15	-1.71414	down	PREDICTED: golgin subfamily A member 1-like isoform X1 [Oreochromis niloticus]
gene11360	NC_022210.1	LG12	gi|554851598|ref|XP_005936043.1|	2.13034	8.64482	13.3654	0	0	0	0.00155726	#NAME?	down	PREDICTED: uncharacterized protein LOC102309048 [Haplochromis burtoni]
gene11361	NC_022210.1	LG12	gi|542196609|ref|XP_003455083.2|	39.5253	38.7318	41.1986	19.8065	19.4849	20.8641	0.000479728	-0.849004	down	PREDICTED: dipeptidyl peptidase 2-like isoform X1 [Oreochromis niloticus]
gene11363	NC_022210.1	LG12	gi|542196613|ref|XP_005472965.1|	14.9052	10.7818	17.367	7.53386	9.20132	7.97601	0.00983098	-0.796352	down	PREDICTED: whirlin-like isoform X1 [Oreochromis niloticus]
gene11364	NC_022210.1	LG12	gi|542196617|ref|XP_005472967.1|	8.58693	13.5881	10.6611	5.87927	4.06604	5.17273	0.00153978	-1.112	down	PREDICTED: zinc finger protein 507-like [Oreochromis niloticus]
gene11368	NC_022210.1	LG12	gi|542258029|ref|XP_005464355.1|	8.33612	7.66558	8.53177	11.6705	11.8409	14.4904	0.00183438	0.777058	up	PREDICTED: rab-like protein 6-like [Oreochromis niloticus]
gene11373	NC_022210.1	LG12	gi|348543157|ref|XP_003459050.1|	8.78353	5.55313	9.22173	1.19057	2.13588	1.07131	3.06e-07	-2.33753	down	PREDICTED: 39S ribosomal protein L41, mitochondrial-like isoform X1 [Oreochromis niloticus]
gene11374	NC_022210.1	LG12	gi|348543183|ref|XP_003459063.1|	27.9192	34.3959	36.6566	16.3783	18.9443	19.2394	0.00141068	-0.895172	down	PREDICTED: WD repeat-containing protein 85-like [Oreochromis niloticus]
gene11375	NC_022210.1	LG12	gi|542258031|ref|XP_005464356.1|	44.0176	49.2625	46.1914	19.404	18.9384	21.8057	1.83e-05	-1.02029	down	PREDICTED: endophilin-B2-like [Oreochromis niloticus]
gene11376	NC_022210.1	LG12	gi|542257996|ref|XP_005464346.1|	0.671278	1.06107	0.784249	13.4473	7.58674	15.6771	2.03e-10	3.96642	up	PREDICTED: tumor necrosis factor-like isoform X1 [Oreochromis niloticus]
gene11379	NC_022210.1	LG12	gi|348543161|ref|XP_003459052.1|	2.68969	2.35016	4.03443	10.972	12.2341	10.1194	1.21e-17	2.0416	up	PREDICTED: general transcription factor IIH subunit 2-like isoform X1 [Oreochromis niloticus]
gene11387	NC_022210.1	LG12	gi|584005294|ref|XP_006797645.1|	0.999612	0.38044	0.983802	4.4576	6.70568	6.80508	4.02e-07	3.04383	up	PREDICTED: LOW QUALITY PROTEIN: uncharacterized protein C9orf142-like [Neolamprologus brichardi]
gene11390	NC_022210.1	LG12	gi|348543199|ref|XP_003459071.1|	182.696	169.893	172.318	505.752	512.32	603.125	8.24e-08	1.80054	up	PREDICTED: protein phosphatase 1F-like [Oreochromis niloticus]
gene11391	NC_022210.1	LG12	gi|542257952|ref|XP_005464329.1|	18.2332	19.7782	25.8863	3.6853	3.03794	3.9578	1.74e-08	-2.33754	down	PREDICTED: tenascin-like isoform X1 [Oreochromis niloticus]
gene11392	NC_022210.1	LG12	gi|542257945|ref|XP_005464326.1|	6.10549	5.61319	4.29274	7.81392	7.44532	6.8385	0.00398546	0.891193	up	PREDICTED: protein O-mannosyl-transferase 1 isoform X1 [Oreochromis niloticus]
gene11395	NC_022210.1	LG12	gi|542257960|ref|XP_005464333.1|	52.9557	73.0434	86.7445	17.5991	20.0654	24.1652	0.00878587	-0.797179	down	PREDICTED: coiled-coil domain-containing protein 180-like isoform X1 [Oreochromis niloticus]
gene11396	NC_022210.1	LG12	gi|542257966|ref|XP_005464336.1|	30.9248	22.0082	26.9414	14.9593	10.0684	11.3176	0.000116121	-1.06097	down	PREDICTED: beta-1,3-galactosyltransferase 1-like [Oreochromis niloticus]
gene11398	NC_022210.1	LG12	gi|348543147|ref|XP_003459045.1|	17.0309	25.9644	29.5108	1.80449	4.15057	2.95908	1.57e-11	-2.95969	down	PREDICTED: NMDA receptor synaptonuclear signaling and neuronal migration factor-like [Oreochromis niloticus]
gene11401	NC_022210.1	LG12	gi|542257975|ref|XP_005464339.1|	40.3299	46.979	43.4434	6.12823	8.2461	4.37299	5.36e-33	-2.98189	down	PREDICTED: T-box transcription factor TBX2-B-like [Oreochromis niloticus]
gene11402	NC_022210.1	LG12	NA	0.631099	5.20542	1.29391	1.06e-32	2.44e-21	1.38e-45	0.00621256	#NAME?	down	NA
gene11404	NC_022210.1	LG12	gi|348543151|ref|XP_003459047.1|	10.726	20.5246	19.6192	1.18515	2.33117	1.77922	0.00124114	-2.95295	down	PREDICTED: serine protease HTRA1-like [Oreochromis niloticus]
gene11414	NC_022210.1	LG12	gi|542196863|ref|XP_005473054.1|	0.113751	0.223247	0.00915344	0.474169	0.381618	0.644068	0.0440781	2.3458	up	PREDICTED: disintegrin and metalloproteinase domain-containing protein 28-like [Oreochromis niloticus]
gene11416	NC_022210.1	LG12	gi|542196660|ref|XP_005472985.1|	0.481029	1.49077	0.284909	5.01725	5.62772	5.93833	2.23e-08	2.9114	up	PREDICTED: serine/threonine-protein phosphatase 2B catalytic subunit gamma isoform isoform X3 [Oreochromis niloticus]
gene11417	NC_022210.1	LG12	gi|348522281|ref|XP_003448654.1|	0.471144	5.87e-19	1.58e-15	0.573268	0.905716	1.45625	0.0197791	2.61609	up	PREDICTED: vacuolar protein sorting-associated protein 37B-like [Oreochromis niloticus]
gene11418	NC_022210.1	LG12	gi|542196865|ref|XP_005473055.1|	0.268683	0.246574	0.137148	6.43296	4.30497	7.33385	4.78e-11	4.95063	up	PREDICTED: ATP-binding cassette sub-family B member 9-like [Oreochromis niloticus]
gene11423	NC_022210.1	LG12	NA	0.0575191	0.269079	0.370236	4.62e-28	1.38e-42	0.0347399	0.0221605	-4.50998	down	NA
gene11424	NC_022210.1	LG12	gi|542196684|ref|XP_005472994.1|	7.41155	5.85831	9.44198	1.05588	0.890111	0.970608	1.9e-05	-2.68652	down	PREDICTED: substance-P receptor-like isoform X1 [Oreochromis niloticus]
gene11425	NC_022210.1	LG12	gi|542196688|ref|XP_005472996.1|	14.8734	15.713	14.6845	6.83971	9.01031	10.1295	0.0279451	-0.793541	down	PREDICTED: condensin complex subunit 2-like isoform X1 [Oreochromis niloticus]
gene11426	NC_022210.1	LG12	gi|348522277|ref|XP_003448652.1|	7.75629	12.1018	6.03168	22.1459	12.0965	19.8158	0.0180695	1.05703	up	PREDICTED: vesicle-associated membrane protein 8-like isoform X1 [Oreochromis niloticus]
gene11428	NC_022210.1	LG12	gi|542196698|ref|XP_005473000.1|	1.1274	0.761016	1.79864	7.23367	11.3264	13.6357	2.84e-05	2.66095	up	PREDICTED: translational activator GCN1 isoform X2 [Oreochromis niloticus]
gene11429	NC_022210.1	LG12	gi|542196701|ref|XP_005473001.1|	1.31513	0.158875	1.35186	9.54783	9.46785	5.82207	8.73e-05	2.08102	up	PREDICTED: ras-related protein Rab-35-like isoform X2 [Oreochromis niloticus]
gene11433	NC_022210.1	LG12	gi|542196725|ref|XP_005473010.1|	2.14755	0.886739	1.21159	7.04745	4.48987	5.59376	1.69e-07	2.19217	up	PREDICTED: cut-like homeobox 2 [Oreochromis niloticus]
gene11439	NC_022210.1	LG12	gi|348522261|ref|XP_003448644.1|	2.54817	1.70453	3.2541	8.17091	9.68263	8.95597	4.7e-11	2.01213	up	PREDICTED: anaphase-promoting complex subunit 7-like [Oreochromis niloticus]
gene11444	NC_022210.1	LG12	gi|348522181|ref|XP_003448604.1|	3.10371	2.1172	1.4292	0.180682	0.0602859	0.124681	0.0327604	-4.00445	down	PREDICTED: adenosine receptor A2a-like [Oreochromis niloticus]
gene11445	NC_022210.1	LG12	gi|542196751|ref|XP_005473017.1|	23.7747	31.2024	27.4037	11.8224	10.2975	11.4979	1.31e-05	-1.08052	down	PREDICTED: uncharacterized protein C22orf15-like isoform X2 [Oreochromis niloticus]
gene11449	NC_022210.1	LG12	gi|542196756|ref|XP_005473019.1|	0.210812	0.00324185	0.00451624	7.26159	2.02415	8.01969	2.86e-07	6.54231	up	PREDICTED: zinc finger and BTB domain-containing protein 26-like [Oreochromis niloticus]
gene11450	NC_022210.1	LG12	NA	11.4481	13.093	13.7435	3.35696	3.93878	5.00613	0.00673573	-1.50466	down	NA
gene11451	NC_022210.1	LG12	gi|542196759|ref|XP_005473020.1|	10.3651	9.67677	9.5416	29.9851	28.831	32.5742	6.78e-12	1.92253	up	PREDICTED: sushi domain-containing protein 1-like [Oreochromis niloticus]
gene11455	NC_022210.1	LG12	gi|348522249|ref|XP_003448638.1|	53.0446	31.9392	46.7356	124.292	105.576	66.768	0.00058002	1.09745	up	PREDICTED: mothers against decapentaplegic homolog 2 isoform X1 [Oreochromis niloticus]
gene11458	NC_022210.1	LG12	gi|348522245|ref|XP_003448636.1|	0.147035	0.774183	0.327409	2.13126	2.78007	1.22966	0.00492234	2.45209	up	PREDICTED: RING finger and CHY zinc finger domain-containing protein 1-like [Oreochromis niloticus]
gene11463	NC_022210.1	LG12	NA	58.2331	36.8008	63.2717	5.76049	5.85494	5.30301	1.33e-05	-3.17139	down	NA
gene11464	NC_022210.1	LG12	gi|348522312|ref|XP_003448669.1|	0.127453	0.212208	1.42e-17	0.562974	0.810629	2.12194	0.0139001	3.51877	up	PREDICTED: cholesterol 25-hydroxylase-like [Oreochromis niloticus]
gene11468	NC_022210.1	LG12	gi|542196790|ref|XP_003448665.2|	16.636	17.285	16.4366	59.1953	35.6289	54.6026	4.71e-07	1.76072	up	PREDICTED: low molecular weight neuronal intermediate filament-like [Oreochromis niloticus]
gene11469	NC_022210.1	LG12	NA	2.95296	6.33348	6.76358	14.1851	8.96385	13.0126	0.0235589	1.39106	up	NA
gene11471	NC_022210.1	LG12	gi|554870421|ref|XP_005945182.1|	173.895	211.704	233.699	159.948	105.888	116.409	0.00815632	-0.610055	down	PREDICTED: U4/U6.U5 small nuclear ribonucleoprotein 27 kDa protein-like [Haplochromis burtoni]
gene11472	NC_022210.1	LG12	gi|348522237|ref|XP_003448632.1|	146.859	139.379	202.573	67.4461	73.124	88.0543	0.000850299	-0.733479	down	PREDICTED: beta-adducin-like [Oreochromis niloticus]
gene11473	NC_022210.1	LG12	gi|542196794|ref|XP_005473029.1|	1.06e-05	6.18e-05	7.41e-06	2.32322	1.92177	3.28022	3.11e-23	Inf	up	PREDICTED: factor in the germline alpha-like [Oreochromis niloticus]
gene11474	NC_022210.1	LG12	gi|542196796|ref|XP_005473030.1|	0.256855	0.602781	2.66e-06	0.919188	1.87385	4.06874	0.037363	4.77536	up	PREDICTED: macrophage mannose receptor 1-like [Oreochromis niloticus]
gene11475	NC_022210.1	LG12	gi|348522299|ref|XP_003448663.1|	0.0547836	7.4e-11	9.42e-10	2.85042	3.32856	2.46502	4.51e-19	7.34757	up	PREDICTED: hexokinase-2-like [Oreochromis niloticus]
gene11478	NC_022210.1	LG12	gi|348522235|ref|XP_003448631.1|	5.36938	7.78472	6.42786	24.4509	20.0753	23.2346	1.26e-08	1.86812	up	PREDICTED: AP-3 complex subunit mu-2 [Oreochromis niloticus]
gene11479	NC_022210.1	LG12	gi|348522233|ref|XP_003448630.1|	29.3678	38.4568	36.7376	14.2254	13.3398	13.2426	5.13e-07	-1.35061	down	PREDICTED: histone acetyltransferase KAT6A-like isoform X1 [Oreochromis niloticus]
gene11480	NC_022210.1	LG12	gi|542196818|ref|XP_005473038.1|	1.34396	0.576675	0.580327	5.73	6.11879	3.8206	8.39e-06	2.99301	up	PREDICTED: cell division cycle-associated protein 2-like [Oreochromis niloticus]
gene11481	NC_022210.1	LG12	gi|348522293|ref|XP_003448660.1|	0.786659	0.548598	0.686048	2.34422	2.10808	3.07416	0.000665576	2.24797	up	PREDICTED: semaphorin-4C-like isoform X1 [Oreochromis niloticus]
gene11483	NC_022210.1	LG12	NA	0.0274413	0.0542253	0.0790478	0.603315	0.780525	0.534827	0.0103911	3.94614	up	NA
gene11484	NC_022210.1	LG12	gi|542196823|ref|XP_003448629.2|	0.0567799	0.111477	0.108494	1.07385	0.579671	0.635744	0.0372454	3.30517	up	PREDICTED: T-box transcription factor TBX1-like isoform 2 [Oreochromis niloticus]
gene11488	NC_022210.1	LG12	gi|542196830|ref|XP_005473040.1|	0.846226	1.4099	1.71912	4.50134	3.25424	4.85548	0.0248604	1.81466	up	PREDICTED: thioredoxin reductase 2, mitochondrial-like [Oreochromis niloticus]
gene11489	NC_022210.1	LG12	gi|542196833|ref|XP_005473041.1|	352.698	556.206	475.416	95.9243	79.7642	89.3933	7.93e-08	-1.3214	down	PREDICTED: armadillo repeat protein deleted in velo-cardio-facial syndrome homolog isoform X2 [Oreochromis niloticus]
gene11490	NC_022210.1	LG12	NA	7.19039	8.14783	6.42594	17.6659	18.6435	21.8573	3.83e-12	1.57779	up	NA
gene11495	NC_022210.1	LG12	gi|548376792|ref|XP_005733587.1|	0.561377	0.000362825	0.563598	5.97409	3.95874	5.06799	5.37e-23	3.9013	up	PREDICTED: calcium-binding protein 1-like [Pundamilia nyererei]
gene11496	NC_022210.1	LG12	gi|348516200|ref|XP_003445627.1|	0.558412	0.235954	0.57493	4.16649	6.92399	9.18941	2.21e-09	3.11738	up	PREDICTED: malectin-like isoform X1 [Oreochromis niloticus]
gene11502	NC_022210.1	LG12	gi|348516196|ref|XP_003445625.1|	0.755773	2.31485	0.429684	9.38e-06	1.88e-05	9.7e-07	0.0010579	#NAME?	down	PREDICTED: phospholipase A2-like [Oreochromis niloticus]
gene11505	NC_022210.1	LG12	gi|499015539|ref|XP_004558582.1|	23.5103	24.5703	25.8595	12.1313	9.78375	12.6921	0.000293842	-1.07118	down	PREDICTED: RNA-binding protein Musashi homolog 1-like isoform X1 [Maylandia zebra]
gene11511	NC_022210.1	LG12	gi|542196925|ref|XP_005473077.1|	69.2265	108.673	113.951	33.2317	31.286	35.3707	6.3e-07	-1.3634	down	PREDICTED: serine/arginine repetitive matrix protein 2-like isoform X2 [Oreochromis niloticus]
gene11515	NC_022210.1	LG12	gi|542196933|ref|XP_005473079.1|	49.0264	63.5226	61.113	19.2464	20.6864	19.2275	2.03e-08	-1.45542	down	PREDICTED: cell wall protein DAN4-like isoform X2 [Oreochromis niloticus]
gene11516	NC_022210.1	LG12	gi|348516176|ref|XP_003445615.1|	16.6823	14.4256	15.5933	39.195	39.8526	41.6429	8.54e-09	1.41836	up	PREDICTED: E3 ubiquitin-protein ligase RNF181-like [Oreochromis niloticus]
gene11517	NC_022210.1	LG12	gi|348516174|ref|XP_003445614.1|	0.872799	0.124831	1.47677	113.534	1.43903	97.454	0.00157236	6.43975	up	PREDICTED: transmembrane protein 150A-like [Oreochromis niloticus]
gene11521	NC_022210.1	LG12	gi|348516371|ref|XP_003445712.1|	32.762	43.0496	43.0293	21.2586	19.1147	23.3769	0.028674	-0.793973	down	PREDICTED: alpha-L-iduronidase-like [Oreochromis niloticus]
gene11523	NC_022210.1	LG12	NA	5.43015	12.8567	11.7794	2.48e-06	7.09e-06	5.94e-08	7.34e-15	#NAME?	down	NA
gene11526	NC_022210.1	LG12	gi|348516365|ref|XP_003445709.1|	20.7673	27.3836	24.0173	7.05654	5.28789	4.6131	9.09e-07	-2.15329	down	PREDICTED: ATPase family AAA domain-containing protein 1-A-like [Oreochromis niloticus]
gene11527	NC_022210.1	LG12	gi|348516166|ref|XP_003445610.1|	26.0993	40.3437	33.218	11.2047	11.2718	13.1451	1.13e-05	-1.42889	down	PREDICTED: polypeptide N-acetylgalactosaminyltransferase 9 [Oreochromis niloticus]
gene11530	NC_022210.1	LG12	gi|542196971|ref|XP_005473092.1|	4.93396	4.83807	3.62301	22.1468	16.4988	18.3755	8.83e-13	2.32936	up	PREDICTED: chitinase-like protein PB1E7.04c-like isoform X1 [Oreochromis niloticus]
gene11531	NC_022210.1	LG12	gi|499015635|ref|XP_004558629.1|	56.4405	75.886	72.1285	30.2354	26.1662	30.105	0.00028861	-0.938921	down	PREDICTED: golgin subfamily A member 3-like isoform X1 [Maylandia zebra]
gene11532	NC_022210.1	LG12	gi|548377041|ref|XP_005733641.1|	122.857	149.164	149.791	30.465	35.8392	33.3459	1.6e-11	-1.47054	down	PREDICTED: ankyrin repeat and LEM domain-containing protein 2-like isoform X1 [Pundamilia nyererei]
gene11537	NC_022210.1	LG12	gi|348516158|ref|XP_003445606.1|	1.99012	0.210366	0.363391	1.30988	8.26711	7.10447	0.0281185	2.78345	up	PREDICTED: microprocessor complex subunit DGCR8-like [Oreochromis niloticus]
gene11541	NC_022210.1	LG12	gi|542197023|ref|XP_005473113.1|	21.8109	24.7607	27.8216	4.66092	4.63157	4.42137	3.51e-21	-2.32712	down	PREDICTED: gamma-glutamyltransferase 5-like [Oreochromis niloticus]
gene11542	NC_022210.1	LG12	NA	0.312004	2.77e-06	0.378702	1.81827	0.905973	1.76172	0.00908051	2.91814	up	NA
gene11548	NC_022210.1	LG12	gi|548354918|ref|XP_005729655.1|	4.05341	4.78012	5.13612	9.54485	7.80935	9.92224	0.0125663	1.05958	up	PREDICTED: anaphase-promoting complex subunit 5-like isoform X1 [Pundamilia nyererei]
gene11550	NC_022210.1	LG12	gi|542197031|ref|XP_005473116.1|	8.65241	7.31131	5.93513	15.6917	15.3379	9.72911	0.00210316	1.13617	up	PREDICTED: leucine-rich repeat transmembrane neuronal protein 4-like isoform X1 [Oreochromis niloticus]
gene11552	NC_022210.1	LG12	NA	65.4904	84.639	80.5197	4.72048	3.87372	3.24088	1.83e-64	-4.16723	down	NA
gene11557	NC_022210.1	LG12	gi|584016993|ref|XP_006803244.1|	39.9514	41.5948	42.1758	8.69577	8.1591	7.50215	7.07e-22	-2.21297	down	PREDICTED: calcineurin-binding protein cabin-1-like isoform X1 [Neolamprologus brichardi]
gene11559	NC_022210.1	LG12	gi|348516334|ref|XP_003445694.1|	1.17799	1.15119	0.952704	37.6857	36.8629	36.7848	1.12e-28	5.25528	up	PREDICTED: kelch-like protein 22-like isoform X1 [Oreochromis niloticus]
gene11564	NC_022210.1	LG12	gi|542197070|ref|XP_005473131.1|	4.36996	4.01121	2.84277	6.39538	10.1542	8.45507	0.0126269	1.23507	up	PREDICTED: fibroblast growth factor receptor 1-A-like isoform X3 [Oreochromis niloticus]
gene11567	NC_022210.1	LG12	gi|348516138|ref|XP_003445596.1|	749.154	1014.88	899.612	529.606	442.787	467.669	0.0032819	-0.664167	down	PREDICTED: coiled-coil domain-containing protein 92-like isoform X1 [Oreochromis niloticus]
gene11569	NC_022210.1	LG12	gi|542197089|ref|XP_005473137.1|	41.2178	40.7708	50.7444	6.1638	7.56712	7.03251	1.19e-09	-2.14339	down	PREDICTED: nuclear receptor corepressor 2-like isoform X1 [Oreochromis niloticus]
gene11570	NC_022210.1	LG12	gi|542197093|ref|XP_005473139.1|	54.0595	69.7985	73.9007	23.0492	23.6078	20.0092	1.1e-07	-1.39446	down	PREDICTED: E1A-binding protein p400-like [Oreochromis niloticus]
gene11571	NC_022210.1	LG12	gi|542197095|ref|XP_005473140.1|	50.854	61.9113	26.2543	7.55582	13.2453	7.46248	0.000497236	-2.2123	down	PREDICTED: serine/threonine-protein kinase ULK2-like isoform X1 [Oreochromis niloticus]
gene11572	NC_022210.1	LG12	gi|498953838|ref|XP_004544190.1|	10.1821	12.7681	22.8636	6.99217	0.522984	3.93285	0.00892176	-1.83163	down	PREDICTED: probable G-protein coupled receptor 133-like isoform X3 [Maylandia zebra]
gene11573	NC_022210.1	LG12	gi|348516318|ref|XP_003445686.1|	100.236	116.033	108.206	28.4621	26.4691	29.6024	7.13e-07	-1.2448	down	PREDICTED: syntaxin-2-like isoform X1 [Oreochromis niloticus]
gene11575	NC_022210.1	LG12	gi|548354820|ref|XP_005729612.1|	124.881	144.444	142.655	4.03317	6.80473	3.53271	1.09e-48	-3.58467	down	PREDICTED: RIMS-binding protein 2-like isoform X1 [Pundamilia nyererei]
gene11576	NC_022210.1	LG12	gi|348516134|ref|XP_003445594.1|	2.84107	2.12903	2.65935	0.000150175	0.489268	0.0968549	0.00403548	-3.72171	down	PREDICTED: piwi-like protein 1-like [Oreochromis niloticus]
gene11577	NC_022210.1	LG12	gi|348516312|ref|XP_003445683.1|	11.366	13.3633	13.0856	2.81e-06	0.481058	0.661593	2.8e-13	-5.03898	down	PREDICTED: frizzled-10-like [Oreochromis niloticus]
gene11579	NC_022210.1	LG12	gi|348516308|ref|XP_003445681.1|	118.63	151.878	128.215	38.3031	40.6019	38.083	2.65e-10	-1.39237	down	PREDICTED: glycosyltransferase 1 domain-containing protein 1-like [Oreochromis niloticus]
gene11587	NC_022210.1	LG12	gi|348516130|ref|XP_003445592.1|	0.815678	0.260138	1.15156	1.59306	4.43637	5.31674	0.00366788	2.21197	up	PREDICTED: neuronal calcium sensor 1-like isoform X1 [Oreochromis niloticus]
gene11588	NC_022210.1	LG12	gi|548354792|ref|XP_005729600.1|	0.831133	0.809231	0.575775	4.09076	4.106	3.45319	0.00125993	2.5596	up	PREDICTED: hemicentin-1-like [Pundamilia nyererei]
gene11590	NC_022210.1	LG12	gi|542197145|ref|XP_005473157.1|	13.001	17.3788	19.6695	5.88091	5.45919	2.90802	2.33e-05	-1.71238	down	PREDICTED: zinc finger and BTB domain-containing protein 34-like isoform X1 [Oreochromis niloticus]
gene11591	NC_022210.1	LG12	gi|498954001|ref|XP_004544216.1|	195.02	209.474	273.657	54.2065	49.6603	58.8236	1.76e-12	-2.17481	down	PREDICTED: LIM/homeobox protein LMX-1.2-like isoform X1 [Maylandia zebra]
gene11592	NC_022210.1	LG12	gi|542197159|ref|XP_005473163.1|	218.041	226.19	225.285	31.9162	30.1981	34.4189	4.3e-53	-3.83455	down	PREDICTED: multivesicular body subunit 12B-like [Oreochromis niloticus]
gene11593	NC_022210.1	LG12	gi|542197161|ref|XP_005473164.1|	232.287	274.079	264.441	106.789	91.9617	103.917	7.04e-05	-0.962816	down	PREDICTED: pre-B-cell leukemia transcription factor 3 isoform X5 [Oreochromis niloticus]
gene11594	NC_022210.1	LG12	gi|584016831|ref|XP_006803166.1|	24.5243	33.7675	34.0506	12.4457	13.1065	12.9096	1.58e-05	-1.10566	down	PREDICTED: GTPase-activating protein and VPS9 domain-containing protein 1-like isoform X3 [Neolamprologus brichardi]
gene11596	NC_022210.1	LG12	gi|542197185|ref|XP_005473173.1|	3.54187	4.01087	4.61128	1.35155	0.988751	1.39612	0.00293403	-1.68013	down	PREDICTED: synapsin-1 isoform X2 [Oreochromis niloticus]
gene11599	NC_022210.1	LG12	gi|348516114|ref|XP_003445584.1|	1.09826	0.68731	0.719668	4.68752	5.25403	4.66466	0.00798842	2.56056	up	PREDICTED: sodium-dependent phosphate transporter 1-A-like isoform X1 [Oreochromis niloticus]
gene11600	NC_022210.1	LG12	gi|542197191|ref|XP_005473175.1|	1.55151	2.28598	2.3654	4.04385	11.3272	8.24086	0.0271583	1.81295	up	PREDICTED: E3 ubiquitin-protein ligase DTX1-like isoform X2 [Oreochromis niloticus]
gene11604	NC_022210.1	LG12	gi|584022517|ref|XP_006805913.1|	65.5784	77.3506	78.3003	45.7821	40.5226	48.1296	0.00019587	-0.895453	down	PREDICTED: coiled-coil domain-containing protein 157-like [Neolamprologus brichardi]
gene11607	NC_022210.1	LG12	gi|542197217|ref|XP_005473185.1|	0.330167	0.938562	0.431797	6.96939	2.95251	7.4971	0.00114287	3.4811	up	PREDICTED: apelin receptor A-like [Oreochromis niloticus]
gene11608	NC_022210.1	LG12	gi|348516106|ref|XP_003445580.1|	3.44e-33	0.168043	2.9e-18	1.264	1.47844	1.83095	0.00376499	5.09359	up	PREDICTED: 4-hydroxyphenylpyruvate dioxygenase-like [Oreochromis niloticus]
gene11610	NC_022210.1	LG12	NA	5.48e-09	0.445504	0.698216	8.46139	5.44706	5.36268	9.69e-06	4.0802	up	NA
gene11614	NC_022210.1	LG12	gi|542197234|ref|XP_003445660.2|	1.57e-05	8.09e-05	1.7e-05	0.221288	0.11863	1.03e-05	0.0219076	Inf	up	PREDICTED: uncharacterized protein C5orf34 homolog isoform X1 [Oreochromis niloticus]
gene11618	NC_022210.1	LG12	gi|542197250|ref|XP_003445577.2|	0.469703	0.347954	0.208654	2.87e-05	1.24e-09	5.51e-05	0.000801262	#NAME?	down	PREDICTED: DNA polymerase delta subunit 2 [Oreochromis niloticus]
gene11619	NC_022210.1	LG12	gi|542197247|ref|XP_005473196.1|	5.02e-25	3.79e-11	9.32e-18	0.409625	1.54704	1.55556	1.96e-06	Inf	up	PREDICTED: adipocyte enhancer-binding protein 1-like isoform X2 [Oreochromis niloticus]
gene11622	NC_022210.1	LG12	gi|542197257|ref|XP_005473198.1|	3.24799	1.50074	2.41834	0.268057	8.75e-05	0.24772	0.00222545	-3.66153	down	PREDICTED: G protein-coupled receptor kinase 5-like isoform X1 [Oreochromis niloticus]
gene11623	NC_022210.1	LG12	gi|348516098|ref|XP_003445576.1|	0.640785	0.924168	0.878152	6.72974	7.08029	6.39682	3.89e-05	2.98496	up	PREDICTED: U6 snRNA-associated Sm-like protein LSm1-like [Oreochromis niloticus]
gene11627	NC_022210.1	LG12	gi|554824369|ref|XP_005922843.1|	0.960006	1.25857	0.861077	2.66717	3.17772	2.0445	0.0236247	1.70184	up	PREDICTED: UPF0586 protein C9orf41-like isoform X3 [Haplochromis burtoni]
gene11630	NC_022210.1	LG12	NA	1.45464	0.100036	0.477896	6.20416	8.30314	3.70032	5.65e-05	3.19137	up	NA
gene11632	NC_022210.1	LG12	gi|348516238|ref|XP_003445646.1|	152.18	161.483	179.819	52.7999	56.333	54.0147	2.28e-25	-2.25512	down	PREDICTED: major facilitator superfamily domain-containing protein 3-like isoform X1 [Oreochromis niloticus]
gene11637	NC_022210.1	LG12	gi|348516232|ref|XP_003445643.1|	30.1083	32.8613	35.5765	7.99189	6.73636	7.21165	7.66e-10	-1.8539	down	PREDICTED: transmembrane channel-like protein 2-like [Oreochromis niloticus]
gene11639	NC_022210.1	LG12	gi|584022591|ref|XP_006805950.1|	0.140416	1.08405	9.48e-06	1.62578	1.42945	2.90546	0.030526	2.25283	up	PREDICTED: AN1-type zinc finger protein 5-like isoform X1 [Neolamprologus brichardi]
gene11641	NC_022210.1	LG12	gi|348516409|ref|XP_003445731.1|	8.27e-05	4.45e-05	0.000251332	0.215117	0.495458	2.9e-05	0.0342126	Inf	up	PREDICTED: probable cytosolic iron-sulfur protein assembly protein ciao1-A-like [Oreochromis niloticus]
gene11643	NC_022210.1	LG12	gi|348516228|ref|XP_003445641.1|	37.494	58.8893	58.0916	28.3912	30.9706	28.6458	0.0226963	-0.828622	down	PREDICTED: ES1 protein, mitochondrial-like [Oreochromis niloticus]
gene11644	NC_022210.1	LG12	gi|348516226|ref|XP_003445640.1|	10.9338	10.1349	8.79261	48.2575	50.842	44.8572	4.47e-28	2.60304	up	PREDICTED: protein turtle homolog A-like isoform X1 [Oreochromis niloticus]
gene11645	NC_022210.1	LG12	gi|348516405|ref|XP_003445729.1|	5.21293	2.19816	3.61421	1.13472	1.87401	1.19188	0.0396925	-1.26306	down	PREDICTED: transmembrane protein 230-like [Oreochromis niloticus]
gene11647	NC_022210.1	LG12	gi|348516403|ref|XP_003445728.1|	9.52723	15.2543	15.7251	4.10221	3.05627	4.36457	2.37e-11	-2.05625	down	PREDICTED: dihydropyrimidinase-related protein 2-like isoform X1 [Oreochromis niloticus]
gene11648	NC_022210.1	LG12	gi|348516401|ref|XP_003445727.1|	14.4363	15.6218	14.9285	3.54648	3.95299	4.00298	0.00132243	-1.8656	down	PREDICTED: BCL2/adenovirus E1B 19 kDa protein-interacting protein 3-like [Oreochromis niloticus]
gene11650	NC_022210.1	LG12	gi|554873397|ref|XP_005946627.1|	5.80095	5.2212	9.14799	1.56407	1.08262	2.02435	0.000471389	-1.96215	down	PREDICTED: uncharacterized protein LOC102302012 [Haplochromis burtoni]
gene11652	NC_022210.1	LG12	gi|542197333|ref|XP_005473225.1|	8.69551	12.8366	10.1733	3.54937	4.74184	3.77115	0.00377692	-1.31008	down	PREDICTED: rabphilin-3A-like isoform X2 [Oreochromis niloticus]
gene11654	NC_022210.1	LG12	gi|542197340|ref|XP_005473228.1|	0.915139	0.593064	0.256423	2.6729	2.94099	2.56627	0.00195407	3.51628	up	PREDICTED: probable E3 ubiquitin-protein ligase HECTD4-like isoform X1 [Oreochromis niloticus]
gene11655	NC_022210.1	LG12	gi|542197348|ref|XP_003445635.2|	0.76625	1.63123	0.625752	2.65e-13	5.85e-05	2.47e-08	3.65e-05	#NAME?	down	PREDICTED: L-serine dehydratase/L-threonine deaminase-like [Oreochromis niloticus]
gene11656	NC_022210.1	LG12	gi|542197350|ref|XP_005473232.1|	5.01756	14.861	12.2032	17.5298	15.6858	18.4605	5.68e-09	1.51662	up	PREDICTED: tetratricopeptide repeat protein 28 isoform X2 [Oreochromis niloticus]
gene11660	NC_022210.1	LG12	NA	0.251335	0.365467	0.568077	4.61225	3.47007	4.92323	9.05e-13	3.57352	up	NA
gene11661	NC_022210.1	LG12	gi|542197369|ref|XP_005473239.1|	0.0188293	0	0	0.145786	0.113131	0.000206616	0.0391687	4.79992	up	PREDICTED: dual specificity protein phosphatase 18-like [Oreochromis niloticus]
gene11664	NC_022210.1	LG12	gi|348516294|ref|XP_003445674.1|	0.397062	0.512608	0.0767553	1.21324	0.886602	1.01453	0.0410695	1.79145	up	PREDICTED: ubiquitin-conjugating enzyme E2 D4-like isoform 1 [Oreochromis niloticus]
gene11670	NC_022210.1	LG12	gi|542197397|ref|XP_003445628.2|	4.09449	3.39907	7.5077	0.263996	0.183588	2.3e-15	3.51e-10	-5.41373	down	PREDICTED: DNA-directed RNA polymerase III subunit RPC4-like [Oreochromis niloticus]
gene11672	NC_022210.1	LG12	gi|348530408|ref|XP_003452703.1|	7.1576	3.53742	5.83217	0.656995	0.522317	0.327913	6.44e-06	-3.34839	down	PREDICTED: glycerol-3-phosphate acyltransferase 4-like [Oreochromis niloticus]
gene11676	NC_022210.1	LG12	gi|542239945|ref|XP_003452672.2|	0.736457	1.12545	1.43e-06	9.4e-12	6.91e-11	4.29e-06	0.0149508	#NAME?	down	PREDICTED: E3 ubiquitin-protein ligase NEURL3-like [Oreochromis niloticus]
gene11678	NC_022210.1	LG12	NA	2.4e-32	1.38e-14	1.23e-18	0.145527	0.629626	1.44818	0.000865092	Inf	up	NA
gene11679	NC_022210.1	LG12	gi|348530348|ref|XP_003452673.1|	5.93e-11	4.11e-07	9.3e-05	1.31203	5.98e-14	0.34596	0.039035	Inf	up	PREDICTED: E3 ubiquitin-protein ligase NEURL3-like [Oreochromis niloticus]
gene11680	NC_022210.1	LG12	gi|542239953|ref|XP_005457476.1|	41.9091	43.7079	53.7904	20.5592	16.5232	16.1971	7.4e-08	-1.23447	down	PREDICTED: sorbin and SH3 domain-containing protein 2-like isoform X1 [Oreochromis niloticus]
gene11681	NC_022210.1	LG12	gi|542239967|ref|XP_005457483.1|	21.3892	24.2264	31.5206	12.1095	12.2696	11.8594	0.000358687	-0.990327	down	PREDICTED: PDZ and LIM domain protein 2-like isoform X2 [Oreochromis niloticus]
gene11683	NC_022210.1	LG12	gi|542239977|ref|XP_005457487.1|	6.71605	7.0253	6.11108	1.61599	1.96338	1.81688	0.0193897	-1.49205	down	PREDICTED: rab11 family-interacting protein 1-like isoform X1 [Oreochromis niloticus]
gene11685	NC_022210.1	LG12	gi|348530358|ref|XP_003452678.1|	1.11703	1.90636	1.1368	6.56378	7.94162	6.16368	8e-09	2.56222	up	PREDICTED: aspartate aminotransferase, cytoplasmic-like isoform X1 [Oreochromis niloticus]
gene11686	NC_022210.1	LG12	gi|542239985|ref|XP_005457490.1|	76.4814	116.045	97.1858	30.2165	27.4755	34.5977	8.93e-11	-1.58573	down	PREDICTED: beta-1 adrenergic receptor-like [Oreochromis niloticus]
gene11687	NC_022210.1	LG12	gi|542239987|ref|XP_005457491.1|	564.187	715.582	700.352	20.8353	19.6605	20.6195	9.81e-48	-4.06879	down	PREDICTED: AP2-associated protein kinase 1 isoform X2 [Oreochromis niloticus]
gene11691	NC_022210.1	LG12	gi|348530436|ref|XP_003452717.1|	2.0649	1.70135	1.59049	6.90705	6.95722	7.72044	3.24e-05	2.23049	up	PREDICTED: glutamine--fructose-6-phosphate aminotransferase [isomerizing] 1-like isoform X1 [Oreochromis niloticus]
gene11692	NC_022210.1	LG12	gi|542240003|ref|XP_003452682.2|	0.000171102	0.000221529	0.000147966	0.541428	1.36852	0.452219	6.36e-05	Inf	up	PREDICTED: anthrax toxin receptor 1-like [Oreochromis niloticus]
gene11694	NC_022210.1	LG12	gi|542240011|ref|XP_005457499.1|	4.84245	6.05416	6.05978	11.5766	9.77917	13.2953	0.000277725	1.3265	up	PREDICTED: KAT8 regulatory NSL complex subunit 3-like isoform X2 [Oreochromis niloticus]
gene11702	NC_022210.1	LG12	gi|348530444|ref|XP_003452721.1|	20.3087	21.1068	19.4618	37.0848	36.704	40.4597	5.18e-06	1.12977	up	PREDICTED: bridging integrator 3-like [Oreochromis niloticus]
gene11705	NC_022210.1	LG12	gi|542240045|ref|XP_005457513.1|	4.54885	6.49934	5.96311	11.1875	7.46571	8.83397	0.00077219	1.00579	up	PREDICTED: rho-related BTB domain-containing protein 2 isoform X1 [Oreochromis niloticus]
gene11711	NC_022210.1	LG12	gi|348530390|ref|XP_003452694.1|	13.7364	8.38378	13.2897	2.81794	1.15295	3.81586	3e-05	-2.09798	down	PREDICTED: ectonucleoside triphosphate diphosphohydrolase 4 isoform X1 [Oreochromis niloticus]
gene11712	NC_022210.1	LG12	gi|348530392|ref|XP_003452695.1|	12.6168	17.247	15.4705	2.43086	3.57073	2.79526	3.85e-06	-2.28085	down	PREDICTED: uncharacterized protein LOC100707646 [Oreochromis niloticus]
gene11715	NC_022210.1	LG12	gi|554824071|ref|XP_005922703.1|	4.81014	4.66488	2.74937	0.327734	0.00218616	0.505712	6.97e-08	-3.68264	down	PREDICTED: uncharacterized protein C9orf85 homolog [Haplochromis burtoni]
gene11716	NC_022210.1	LG12	gi|348530454|ref|XP_003452726.1|	11.0261	13.6085	16.007	5.43507	5.28966	5.50687	1.54e-06	-1.32796	down	PREDICTED: alpha/beta hydrolase domain-containing protein 17B-like [Oreochromis niloticus]
gene11719	NC_022210.1	LG12	gi|348530400|ref|XP_003452699.1|	2.78e-05	6.41e-06	8.84e-05	5.30774	3.90121	6.96392	3.87e-43	Inf	up	PREDICTED: Krueppel-like factor 9-like [Oreochromis niloticus]
gene11721	NC_022210.1	LG12	gi|542240102|ref|XP_003452731.2|	6.80904	4.30311	7.91306	1.11736	2.20152	1.81337	0.000374291	-1.84969	down	PREDICTED: chymotrypsin-like elastase family member 2A-like [Oreochromis niloticus]
gene11722	NC_022210.1	LG12	gi|348530402|ref|XP_003452700.1|	6.48e-58	1.37e-06	7.55e-58	0.254801	0.116319	0.0674344	0.000340419	Inf	up	PREDICTED: beta,beta-carotene 9&apos;,10&apos;-oxygenase-like [Oreochromis niloticus]
gene11725	NC_022210.1	LG12	gi|542240111|ref|XP_005457533.1|	1.31938	0.000652961	2.4e-05	7.37225	4.88095	9.01381	2.58e-15	4.21416	up	PREDICTED: heat shock protein beta-11-like [Oreochromis niloticus]
gene11727	NC_022210.1	LG12	gi|542240119|ref|XP_005457536.1|	42.2385	43.8741	36.5342	74.3975	76.5016	76.8273	0.000118246	0.839647	up	PREDICTED: rhotekin-like isoform X1 [Oreochromis niloticus]
gene11730	NC_022210.1	LG12	gi|348530412|ref|XP_003452705.1|	8.65072	10.7264	14.5188	1.83173	1.30331	3.43932	0.00551511	-2.23793	down	PREDICTED: lysM and putative peptidoglycan-binding domain-containing protein 3-like [Oreochromis niloticus]
gene11732	NC_022210.1	LG12	gi|348530334|ref|XP_003452666.1|	51.7402	79.583	72.5737	9.2031	7.56679	6.96968	2.21e-21	-2.98001	down	PREDICTED: arrestin domain-containing protein 3 isoformX1 [Oreochromis niloticus]
gene11736	NC_022210.1	LG12	NA	1.07845	0.977843	1.81614	0.16697	0.129095	2.09e-47	0.00324659	-3.60379	down	NA
gene11742	NC_022210.1	LG12	gi|348530430|ref|XP_003452714.1|	306.459	372.125	367.361	76.4965	67.3396	64.3576	1.47e-24	-2.24594	down	PREDICTED: protein FAM172A-like isoform X1 [Oreochromis niloticus]
gene11743	NC_022210.1	LG12	NA	1.21e-06	1.43e-05	7.08e-06	0.161935	0.768899	0.963358	0.00133055	Inf	up	NA
gene11744	NC_022210.1	LG12	gi|348530340|ref|XP_003452669.1|	64.5382	91.3736	80.5745	14.1638	13.7153	13.264	2.2e-23	-2.58797	down	PREDICTED: nuclear receptor subfamily 2 group F member 1-A-like isoform X1 [Oreochromis niloticus]
gene11747	NC_022210.1	LG12	gi|542240196|ref|XP_005457569.1|	107.155	133.043	108.549	24.0798	23.7453	26.5346	1.8e-12	-1.58389	down	PREDICTED: arrestin domain-containing protein 3-like [Oreochromis niloticus]
gene11748	NC_022210.1	LG12	gi|542240198|ref|XP_005457570.1|	0.254473	3.23e-06	1.89688	3.1324	3.62426	3.67068	0.00846864	2.40836	up	PREDICTED: arrestin domain-containing protein 3-like [Oreochromis niloticus]
gene11753	NC_022210.1	LG12	gi|542197426|ref|XP_005473262.1|	1.98e-13	0.0725282	0.15513	0.323659	0.645261	0.474788	0.0205866	2.81692	up	PREDICTED: uncharacterized protein LOC102077157 [Oreochromis niloticus]
gene11756	NC_022210.1	LG12	gi|583979014|ref|XP_006784842.1|	6.73725	4.93642	4.84593	24.9924	19.3698	32.2877	1.18e-09	2.29524	up	PREDICTED: arrestin domain-containing protein 3-like [Neolamprologus brichardi]
gene11760	NC_022210.1	LG12	gi|542197435|ref|XP_005473266.1|	1.98847	2.5346	2.6093	7.04914	8.76079	8.60667	0.000169157	1.89028	up	PREDICTED: zinc finger BED domain-containing protein 4-like isoform X1 [Oreochromis niloticus]
gene11764	NC_022210.1	LG12	gi|542197457|ref|XP_005473276.1|	1.06834	1.94913	1.54718	0.0372818	0.427658	0.0841004	0.000199436	-2.91198	down	PREDICTED: drebrin-like protein A-like [Oreochromis niloticus]
gene11767	NC_022210.1	LG12	gi|542197478|ref|XP_005473286.1|	31.281	29.167	27.6045	43.5311	35.875	44.5949	0.000709587	0.740043	up	PREDICTED: transmembrane protein 161B-like [Oreochromis niloticus]
gene11770	NC_022210.1	LG12	gi|542197480|ref|XP_003456124.2|	24.1359	30.6645	26.2123	11.7567	13.793	10.1153	5.43e-05	-1.10354	down	PREDICTED: ras GTPase-activating protein 1-like [Oreochromis niloticus]
gene11773	NC_022210.1	LG12	NA	0.323679	5.44e-11	0.608732	4.83e-11	1.26e-14	1.32e-17	0.0167692	#NAME?	down	NA
gene11776	NC_022210.1	LG12	gi|542197493|ref|XP_005473290.1|	6.55646	7.02968	7.35695	3.43988	3.68073	2.68041	0.0197916	-1.07953	down	PREDICTED: DNA repair protein XRCC4-like isoform X1 [Oreochromis niloticus]
gene11777	NC_022210.1	LG12	gi|348537240|ref|XP_003456103.1|	9.50064	8.07907	11.1605	1.91267	2.3456	1.85339	1.98e-05	-2.2371	down	PREDICTED: protein kish-A-like [Oreochromis niloticus]
gene11785	NC_022210.1	LG12	gi|348537264|ref|XP_003456115.1|	0.037273	0.0592985	0.618265	0.186231	0.398356	0.479383	0.0410988	3.5302	up	PREDICTED: single-stranded DNA-binding protein 2-like [Oreochromis niloticus]
gene11786	NC_022210.1	LG12	gi|399497820|emb|CCF55068.1|	0.645129	0.616879	2.04706	3.49672	2.93337	4.03968	1.91e-05	1.71096	up	putative male specific protein [Oreochromis niloticus]
gene11787	NC_022210.1	LG12	NA	0.019441	8.75e-17	5.06e-09	0.157301	0.799904	0.511765	0.00156445	Inf	up	NA
gene11788	NC_022210.1	LG12	gi|348528450|ref|XP_003451730.1|	3.65282	2.95612	1.28734	18.3412	14.9882	18.2523	7.12e-32	2.72957	up	PREDICTED: transcobalamin-1-like isoformX1 [Oreochromis niloticus]
gene11789	NC_022210.1	LG12	gi|542197514|ref|XP_005473296.1|	0.221517	0.628429	0.337168	4.3914	4.2978	6.2686	1.62e-05	3.69295	up	PREDICTED: gastric intrinsic factor-like [Oreochromis niloticus]
gene11791	NC_022210.1	LG12	gi|542197523|ref|XP_005473298.1|	0.33443	3.1e-06	0.245081	4.67206	4.42274	4.18378	1.02e-07	4.52981	up	PREDICTED: kinesin-like protein KIF2A-like isoform X1 [Oreochromis niloticus]
gene11792	NC_022210.1	LG12	gi|348528444|ref|XP_003451727.1|	49.8027	57.6614	59.6655	98.1981	90.7079	109.264	3.83e-07	1.11152	up	PREDICTED: probable dimethyladenosine transferase-like isoform X1 [Oreochromis niloticus]
gene11794	NC_022210.1	LG12	NA	1.80528	1.64255	2.43031	9.10811	4.83727	7.37378	3.64e-06	2.00358	up	NA
gene11798	NC_022210.1	LG12	gi|542197542|ref|XP_005473306.1|	0.235835	0.343015	0.280469	3.84622	1.51703	3.54412	0.00073091	3.49302	up	PREDICTED: poly(A) RNA polymerase GLD2-like isoform X2 [Oreochromis niloticus]
gene11800	NC_022210.1	LG12	gi|583977756|ref|XP_006784224.1|	9.04184	9.49063	10.9719	21.3468	16.5382	21.702	2.65e-05	1.22653	up	PREDICTED: metaxin-3-like isoform X1 [Neolamprologus brichardi]
gene11802	NC_022210.1	LG12	gi|348528440|ref|XP_003451725.1|	0.183066	0.350566	0.0900582	1.94355	1.32262	1.72625	0.0299958	2.45167	up	PREDICTED: serine incorporator 5-like isoform X1 [Oreochromis niloticus]
gene11803	NC_022210.1	LG12	gi|542197560|ref|XP_003451806.2|	3.19753	0.217394	1.10554	3.65e-05	0.000116893	1.13e-05	0.00531369	#NAME?	down	PREDICTED: cyclin-dependent kinase 7-like [Oreochromis niloticus]
gene11807	NC_022210.1	LG12	gi|348528601|ref|XP_003451805.1|	0.16452	3.86e-82	5.83e-30	0.372714	0.386693	1.08877	0.0461882	3.46165	up	PREDICTED: endoplasmic reticulum aminopeptidase 2-like [Oreochromis niloticus]
gene11808	NC_022210.1	LG12	gi|348528599|ref|XP_003451804.1|	0.123294	3.96e-45	1.31e-28	1.91343	2.95314	2.39298	6.8e-10	6.90667	up	PREDICTED: RGM domain family member B-like [Oreochromis niloticus]
gene11810	NC_022210.1	LG12	gi|348528597|ref|XP_003451803.1|	0.0768327	0.00404224	0.00786437	0.70899	0.333687	0.544601	0.000917614	4.95264	up	PREDICTED: protein limb expression 1-like [Oreochromis niloticus]
gene11811	NC_022210.1	LG12	gi|542197576|ref|XP_005473316.1|	16.4562	17.4126	17.0997	35.3459	38.5345	33.4075	1.98e-05	1.0581	up	PREDICTED: ectopic P granules protein 5 homolog isoform X1 [Oreochromis niloticus]
gene11813	NC_022210.1	LG12	gi|542197588|ref|XP_005473321.1|	1.62234	1.15246	0.887182	4.66883	2.78848	4.27976	0.00268492	1.73184	up	PREDICTED: alcohol dehydrogenase [NADP(+)] A isoform X1 [Oreochromis niloticus]
gene11814	NC_022210.1	LG12	gi|348528430|ref|XP_003451720.1|	7.48e-09	3.37e-65	1.34e-44	0.919987	1.2846	0.579169	0.000286568	Inf	up	PREDICTED: transitional endoplasmic reticulum ATPase-like [Oreochromis niloticus]
gene11818	NC_022210.1	LG12	gi|348528426|ref|XP_003451718.1|	2.51602	4.31406	5.42423	15.1782	10.1204	13.5952	1.39e-09	1.7834	up	PREDICTED: tuftelin-interacting protein 11-like isoform X1 [Oreochromis niloticus]
gene11819	NC_022210.1	LG12	gi|542198004|ref|XP_005473484.1|	6.13692	6.39469	6.14457	15.8642	12.6687	16.4205	2.46e-07	1.35935	up	PREDICTED: SRR1-like protein-like [Oreochromis niloticus]
gene11820	NC_022210.1	LG12	gi|583977795|ref|XP_006784243.1|	6.1109	5.82303	4.43412	14.8867	14.4394	17.2007	4.98e-09	1.60911	up	PREDICTED: clustered mitochondria protein homolog [Neolamprologus brichardi]
gene11823	NC_022210.1	LG12	gi|583977813|ref|XP_006784252.1|	5.18e-36	1.12e-13	9.05e-65	0.809555	1.10263	0.11859	0.00525934	Inf	up	PREDICTED: lymphocyte antigen 6D-like [Neolamprologus brichardi]
gene11825	NC_022210.1	LG12	gi|348528424|ref|XP_003451717.1|	0.236632	0.070397	0.10309	1.83157	1.85141	1.95452	4.47e-06	3.97599	up	PREDICTED: T-box transcription factor TBX5-like isoform X1 [Oreochromis niloticus]
gene11827	NC_022210.1	LG12	gi|542197642|ref|XP_005473346.1|	1.76e-05	8.23e-06	0.34603	13.1295	5.04314	12.9774	2.73e-16	7.09912	up	PREDICTED: two pore calcium channel protein 1-like isoform X2 [Oreochromis niloticus]
gene11828	NC_022210.1	LG12	gi|542197640|ref|XP_003451793.2|	10.5758	14.7511	9.32277	25.3892	23.8423	15.7104	0.00136997	1.2043	up	PREDICTED: sodium/potassium/calcium exchanger 6, mitochondrial-like [Oreochromis niloticus]
gene11831	NC_022210.1	LG12	gi|542198008|ref|XP_005473486.1|	0.364964	0.0616947	0.31202	2.45737	3.43916	3.81325	0.00308857	3.80921	up	PREDICTED: transmembrane protein 248-like [Oreochromis niloticus]
gene11837	NC_022210.1	LG12	gi|348528416|ref|XP_003451713.1|	1.02e-05	2.71e-06	1.35e-22	1.18216	1.27636	2.58256	1.35e-10	Inf	up	PREDICTED: putative claudin-24-like [Oreochromis niloticus]
gene11839	NC_022210.1	LG12	gi|348528413|ref|XP_003451712.1|	0.122786	1.38e-09	0.290327	1.22743	1.15244	2.17068	0.000755515	3.6558	up	PREDICTED: galactosylceramide sulfotransferase-like [Oreochromis niloticus]
gene11841	NC_022210.1	LG12	gi|348528407|ref|XP_003451709.1|	1.5e-05	6.76e-05	0.103749	1.16321	1.14858	1.10013	0.000198228	5.23751	up	PREDICTED: P2X purinoceptor 2-like isoform X1 [Oreochromis niloticus]
gene11846	NC_022210.1	LG12	gi|348528401|ref|XP_003451706.1|	82.9464	108.176	98.5194	17.5242	12.3426	20.3112	1.37e-26	-2.55211	down	PREDICTED: BTB/POZ domain-containing adapter for CUL3-mediated RhoA degradation protein 3-like [Oreochromis niloticus]
gene11850	NC_022210.1	LG12	gi|348528557|ref|XP_003451783.1|	0.0790204	0	3.81e-07	1.7909	0.882833	1.781	0.00141462	Inf	up	PREDICTED: mevalonate kinase-like [Oreochromis niloticus]
gene11851	NC_022210.1	LG12	gi|542197707|ref|XP_005473369.1|	20.7144	17.2064	17.3355	6.91352	11.3128	8.42451	0.0407637	-0.619259	down	PREDICTED: protein FAM222A-like isoform X2 [Oreochromis niloticus]
gene11852	NC_022210.1	LG12	gi|348528555|ref|XP_003451782.1|	75.1103	103.684	99.0599	28.8529	18.2843	26.4231	7.43e-15	-1.87358	down	PREDICTED: transient receptor potential cation channel subfamily V member 4 [Oreochromis niloticus]
gene11853	NC_022210.1	LG12	gi|348528393|ref|XP_003451702.1|	6.44022	5.90116	6.68324	24.3766	23.981	26.7373	3.49e-07	2.02238	up	PREDICTED: glycolipid transfer protein-like isoform X1 [Oreochromis niloticus]
gene11854	NC_022210.1	LG12	gi|542197728|ref|XP_005473378.1|	15.1697	22.3381	24.6999	10.2063	6.3136	9.75114	0.0176059	-0.719459	down	PREDICTED: trichoplein keratin filament-binding protein-like isoform X2 [Oreochromis niloticus]
gene11855	NC_022210.1	LG12	gi|542197713|ref|XP_005473371.1|	96.7022	123.563	105.139	147.333	122.402	126.635	9.31e-06	0.965176	up	PREDICTED: ARF GTPase-activating protein GIT2-like isoform X2 [Oreochromis niloticus]
gene11856	NC_022210.1	LG12	gi|542197736|ref|XP_005473381.1|	25.8448	28.0616	28.5926	58.0925	39.3372	59.8494	0.007474	0.66098	up	PREDICTED: ankyrin repeat domain-containing protein 13A [Oreochromis niloticus]
gene11857	NC_022210.1	LG12	NA	0.243611	0.0988237	0.169418	2.31835	3.83092	2.0953	3.01e-10	4.12387	up	NA
gene11859	NC_022210.1	LG12	gi|498956468|ref|XP_004544614.1|	25.3605	27.1656	25.938	17.4493	16.861	20.6866	0.000170453	-0.929011	down	PREDICTED: small G protein signaling modulator 1-like isoform X3 [Maylandia zebra]
gene11863	NC_022210.1	LG12	gi|542198010|ref|XP_005473487.1|	0.821815	0.227637	0.886938	1.89271	1.78077	1.66682	0.0114393	1.77624	up	PREDICTED: LOW QUALITY PROTEIN: polyubiquitin-C-like [Oreochromis niloticus]
gene11866	NC_022210.1	LG12	gi|542198010|ref|XP_005473487.1|	0.671175	0.909994	0.532444	4.29379	3.56967	3.29001	0.0103613	2.24294	up	PREDICTED: LOW QUALITY PROTEIN: polyubiquitin-C-like [Oreochromis niloticus]
gene11870	NC_022210.1	LG12	gi|542197756|ref|XP_005473388.1|	0.746101	0.827063	0.45549	3.98759	5.50295	2.51948	0.000385256	2.97641	up	PREDICTED: ubiquitin carboxyl-terminal hydrolase 30-like isoform X1 [Oreochromis niloticus]
gene11872	NC_022210.1	LG12	gi|348528378|ref|XP_003451695.1|	98.6026	104.595	97.9252	436.419	377.684	390.939	1.27e-16	2.11218	up	PREDICTED: D-amino-acid oxidase-like isoform X1 [Oreochromis niloticus]
gene11874	NC_022210.1	LG12	gi|542197767|ref|XP_005473393.1|	72.2678	73.6075	76.3652	209.437	555.704	277.711	0.000687953	-0.859224	down	PREDICTED: microtubule-associated protein futsch-like isoform X2 [Oreochromis niloticus]
gene11882	NC_022210.1	LG12	gi|542197781|ref|XP_005473396.1|	22.3725	21.3545	20.0956	3.09783	3.80705	3.41257	1.23e-10	-2.57	down	PREDICTED: chemokine-like receptor 1-like [Oreochromis niloticus]
gene11886	NC_022210.1	LG12	gi|542197795|ref|XP_005473402.1|	149.299	167.232	168.735	11.5532	17.3304	8.60697	6.03e-58	-3.73935	down	PREDICTED: phosphoinositide-3-kinase-interacting protein 1-like [Oreochromis niloticus]
gene11887	NC_022210.1	LG12	gi|542197797|ref|XP_005473403.1|	138.44	171.658	172.594	5.92305	4.70208	5.43539	3.22e-69	-4.97489	down	PREDICTED: thyroid adenoma-associated protein homolog isoform X1 [Oreochromis niloticus]
gene11893	NC_022210.1	LG12	gi|542197824|ref|XP_005473415.1|	2.44709	3.63817	3.2653	10.7317	11.1824	11.3177	0.00519174	1.16672	up	PREDICTED: RNA-binding protein EWS-like isoform X2 [Oreochromis niloticus]
gene11894	NC_022210.1	LG12	gi|348528516|ref|XP_003451763.1|	9.03369	8.93615	9.28831	3.77532	3.59488	4.7111	0.00120555	-1.09353	down	PREDICTED: GAS2-like protein 1-like [Oreochromis niloticus]
gene11896	NC_022210.1	LG12	gi|348528360|ref|XP_003451686.1|	24.971	35.022	29.8234	163.646	123.788	175.184	2.01e-24	2.27566	up	PREDICTED: ras-like protein family member 10B-like isoform X1 [Oreochromis niloticus]
gene11898	NC_022210.1	LG12	gi|583978001|ref|XP_006784345.1|	13.4967	6.81589	9.09398	27.8116	23.5054	23.7057	0.00144351	1.09058	up	PREDICTED: trichohyalin-like isoform X1 [Neolamprologus brichardi]
gene11900	NC_022210.1	LG12	gi|542197860|ref|XP_005473430.1|	0.184757	1.12e-21	1.23e-13	1.83972	0.0860331	1.47736	0.0265117	3.77656	up	PREDICTED: transcobalamin-2-like isoform X1 [Oreochromis niloticus]
gene11904	NC_022210.1	LG12	gi|498956875|ref|XP_004544681.1|	1072.15	1841.42	2057.93	80.4233	129.536	89.3648	1.11e-05	-1.54625	down	PREDICTED: ankyrin-1-like [Maylandia zebra]
gene11906	NC_022210.1	LG12	gi|542197874|ref|XP_005473435.1|	10.1741	15.1045	13.7829	3.80341	4.38014	5.17985	0.00333081	-1.28561	down	PREDICTED: transcription factor COE2-like isoform X4 [Oreochromis niloticus]
gene11909	NC_022210.1	LG12	gi|348528502|ref|XP_003451756.1|	0.485102	0.582086	0.949535	3.06829	3.95237	3.36473	4.25e-05	2.48006	up	PREDICTED: U4/U6.U5 tri-snRNP-associated protein 2 [Oreochromis niloticus]
gene11915	NC_022210.1	LG12	gi|542197905|ref|XP_005473445.1|	39.0853	54.0038	49.0383	6.9533	6.70223	6.91492	1.8e-14	-2.68719	down	PREDICTED: TRAF-type zinc finger domain-containing protein 1-like isoform X1 [Oreochromis niloticus]
gene11917	NC_022210.1	LG12	gi|348528338|ref|XP_003451675.1|	8.4987	6.5195	6.32859	16.0464	16.8829	18.3132	0.000291683	1.28108	up	PREDICTED: bifunctional methylenetetrahydrofolate dehydrogenase/cyclohydrolase, mitochondrial-like [Oreochromis niloticus]
gene11919	NC_022210.1	LG12	gi|542197918|ref|XP_005473450.1|	15.2043	19.6126	15.8583	49.2672	48.1437	28.312	4.4e-06	1.4575	up	PREDICTED: membrane-associated phosphatidylinositol transfer protein 2-like isoform X3 [Oreochromis niloticus]
gene11920	NC_022210.1	LG12	NA	0.454279	0.00288022	0.800581	3.81e-06	3.06e-17	0.000326295	0.0113129	#NAME?	down	NA
gene11923	NC_022210.1	LG12	gi|348528490|ref|XP_003451750.1|	9.62231	8.2388	9.32538	2.39009	3.11618	3.31523	0.00103512	-1.39425	down	PREDICTED: RILP-like protein 2-like isoform X1 [Oreochromis niloticus]
gene11925	NC_022210.1	LG12	gi|348528330|ref|XP_003451671.1|	0	0.0567778	0.054202	0.913808	0.837536	0.883714	0.00778654	5.16312	up	PREDICTED: huntingtin-interacting protein 1-related protein [Oreochromis niloticus]
gene11928	NC_022210.1	LG12	gi|542197943|ref|XP_005473460.1|	443.773	514.783	519.711	268.044	215.158	261.881	0.00142456	-0.873698	down	PREDICTED: arginine/serine-rich coiled-coil protein 2-like isoform X2 [Oreochromis niloticus]
gene11929	NC_022210.1	LG12	gi|542197950|ref|XP_005473463.1|	19.6732	11.4912	18.6279	6.11479	1.07332	0.287271	0.0018932	-3.13254	down	PREDICTED: uncharacterized protein LOC100698689 isoform X2 [Oreochromis niloticus]
gene11930	NC_022210.1	LG12	gi|542197953|ref|XP_005473464.1|	0.000301827	3.59e-05	3.17e-07	0.389668	0.105564	0.495936	0.00035688	Inf	up	PREDICTED: zinc finger CCHC domain-containing protein 8-like isoform X1 [Oreochromis niloticus]
gene11932	NC_022210.1	LG12	gi|542197964|ref|XP_005473469.1|	3.14708	2.9642	3.00058	23.6768	15.3897	21.9729	5.2e-21	2.721	up	PREDICTED: leucine-rich repeat-containing protein 43-like isoform X2 [Oreochromis niloticus]
gene11934	NC_022210.1	LG12	NA	54.216	22.7489	53.9915	125.899	127.773	138.737	2.84e-10	1.53045	up	NA
gene11935	NC_022210.1	LG12	gi|542198016|ref|XP_005473490.1|	4.00349	4.16314	5.84267	10.3164	7.60503	14.358	0.00755954	1.29935	up	PREDICTED: MLX-interacting protein-like [Oreochromis niloticus]
gene11938	NC_022210.1	LG12	gi|348528328|ref|XP_003451670.1|	1.51221	4.05876	2.97405	2.79992	4.00149	6.19179	5.45e-05	2.72208	up	PREDICTED: 26S proteasome non-ATPase regulatory subunit 9-like [Oreochromis niloticus]
gene11939	NC_022210.1	LG12	gi|348528468|ref|XP_003451739.1|	61.737	66.4335	68.7876	12.1647	10.3839	10.4111	4.97e-18	-2.4671	down	PREDICTED: general transcription factor IIH subunit 3-like [Oreochromis niloticus]
gene11941	NC_022210.1	LG12	gi|542197978|ref|XP_005473473.1|	40.7333	52.6051	56.5751	45.9546	33.1396	43.4202	1.67e-05	0.984849	up	PREDICTED: kinesin-like protein KIF24-like [Oreochromis niloticus]
gene11942	NC_022210.1	LG12	gi|542197980|ref|XP_005473474.1|	7.24924	8.74732	8.81533	4.09475	3.55232	2.54637	0.0270159	-1.33572	down	PREDICTED: ubiquitin-associated protein 2-like isoform X1 [Oreochromis niloticus]
gene11943	NC_022210.1	LG12	gi|498957528|ref|XP_004544789.1|	8.11163	2.33576	3.77628	12.6512	9.75718	9.19881	0.00661249	2.20249	up	PREDICTED: proprotein convertase subtilisin/kexin type 5-like [Maylandia zebra]
gene11944	NC_022210.1	LG12	gi|348528458|ref|XP_003451734.1|	9.78074	4.84158	9.47061	25.5263	21.83	28.0961	1.15e-09	2.10815	up	PREDICTED: riboflavin kinase-like isoform X1 [Oreochromis niloticus]
gene11951	NC_022210.1	LG12	gi|542225757|ref|XP_005452083.1|	764.983	1319.16	1337.57	478.589	357.815	468.681	0.000128379	-1.1211	down	PREDICTED: uncharacterized protein LOC100711299 isoform X1 [Oreochromis niloticus]
gene11953	NC_022210.1	LG12	gi|542225766|ref|XP_005452087.1|	4.4293	2.88726	4.47844	16.7877	15.7015	22.5611	7.64e-12	2.37655	up	PREDICTED: LOW QUALITY PROTEIN: vacuolar protein sorting-associated protein 13A-like [Oreochromis niloticus]
gene11954	NC_022210.1	LG12	gi|542226163|ref|XP_005452237.1|	63.204	75.7046	75.0923	34.0749	26.9804	35.0917	3.61e-05	-0.978707	down	PREDICTED: guanine nucleotide-binding protein G(q) subunit alpha-like [Oreochromis niloticus]
gene11956	NC_022210.1	LG12	gi|348517254|ref|XP_003446149.1|	0.809777	2.52171	2.42616	7.30478	15.3601	15.8364	1.11e-05	2.93761	up	PREDICTED: WD repeat-containing protein 31-like [Oreochromis niloticus]
gene11957	NC_022210.1	LG12	gi|348517150|ref|XP_003446098.1|	0.23465	0.0607758	0.352032	3.88301	1.60815	3.18599	0.00128638	3.95262	up	PREDICTED: BRI3-binding protein-like isoform X1 [Oreochromis niloticus]
gene11958	NC_022210.1	LG12	gi|542225772|ref|XP_005452089.1|	427.072	478.074	475.116	258.497	230.095	254.485	0.00738589	-0.682253	down	PREDICTED: sperm-tail PG-rich repeat-containing protein 2-like isoform X1 [Oreochromis niloticus]
gene11959	NC_022210.1	LG12	NA	0.507802	0.177021	0.466883	3.89e-06	0.000260381	5.9e-10	0.00224053	#NAME?	down	NA
gene11960	NC_022210.1	LG12	gi|542225787|ref|XP_005452095.1|	8.01969	10.5662	7.81648	2.94592	1.45469	1.6794	1.57e-09	-2.17124	down	PREDICTED: netrin receptor UNC5C-like isoform X1 [Oreochromis niloticus]
gene11961	NC_022210.1	LG12	gi|542225793|ref|XP_005452098.1|	194.26	270.6	237.52	124.385	136.389	106.896	6.28e-06	-0.987819	down	PREDICTED: bone morphogenetic protein receptor type-1B-like isoform X1 [Oreochromis niloticus]
gene11962	NC_022210.1	LG12	gi|348517152|ref|XP_003446099.1|	178.841	277.837	277.184	32.5319	31.3912	28.2572	1.52e-14	-2.37227	down	PREDICTED: PDZ and LIM domain protein 5 [Oreochromis niloticus]
gene11970	NC_022210.1	LG12	gi|348517274|ref|XP_003446159.1|	3.30896	2.71238	4.15726	1.58209	1.65476	1.70366	0.0447706	-1.00565	down	PREDICTED: LMBR1 domain-containing protein 2-B-like isoform X1 [Oreochromis niloticus]
gene11971	NC_022210.1	LG12	gi|348517276|ref|XP_003446160.1|	3.34504	4.14114	4.7879	14.2003	9.4948	11.8355	3.62e-06	1.49733	up	PREDICTED: Golgi membrane protein 1-like isoform X1 [Oreochromis niloticus]
gene11978	NC_022210.1	LG12	NA	138.437	121.108	135.844	2.50812	1.1659	1.95304	3.09e-104	-5.61233	down	NA
gene11980	NC_022210.1	LG12	gi|348517286|ref|XP_003446165.1|	12.8813	14.1085	13.1975	6.88059	6.4421	6.44946	0.000199663	-1.17121	down	PREDICTED: heterogeneous nuclear ribonucleoprotein K-like [Oreochromis niloticus]
gene11982	NC_022210.1	LG12	gi|542225857|ref|XP_005452121.1|	39.2017	44.3852	48.2622	22.6319	22.3469	21.7942	0.0025958	-0.876895	down	PREDICTED: kinesin-like protein KIF27-like isoform X1 [Oreochromis niloticus]
gene11984	NC_022210.1	LG12	gi|348517290|ref|XP_003446167.1|	28.7176	24.5429	31.7217	7.4723	7.11876	8.20325	1.11e-06	-1.56711	down	PREDICTED: ubiquilin-1-like [Oreochromis niloticus]
gene11985	NC_022210.1	LG12	gi|348517292|ref|XP_003446168.1|	20.6088	29.2407	27.8571	11.486	10.2603	8.67656	8.45e-11	-1.54779	down	PREDICTED: probable gluconokinase-like isoform X1 [Oreochromis niloticus]
gene11986	NC_022210.1	LG12	gi|542225883|ref|XP_005452132.1|	25.5496	26.882	28.678	8.50666	8.28284	8.12405	4.86e-12	-1.60308	down	PREDICTED: FERM domain-containing protein 3-like [Oreochromis niloticus]
gene11990	NC_022210.1	LG12	gi|348517166|ref|XP_003446106.1|	122.841	141.516	158.464	112.765	70.2687	108.167	0.00586793	-0.645281	down	PREDICTED: transducin-like enhancer protein 1-like isoform X1 [Oreochromis niloticus]
gene11991	NC_022210.1	LG12	gi|348517168|ref|XP_003446107.1|	49.0181	67.0402	65.8961	16.4652	19.0021	19.8114	1.99e-10	-1.53607	down	PREDICTED: mothers against decapentaplegic homolog 4-like isoform 1 [Oreochromis niloticus]
gene11992	NC_022210.1	LG12	gi|348517300|ref|XP_003446172.1|	0.278522	0.1706	0.107965	2.3072	1.39856	2.74778	0.00725759	3.67461	up	PREDICTED: RNA-binding E3 ubiquitin-protein ligase MEX3C-like [Oreochromis niloticus]
gene11994	NC_022210.1	LG12	gi|348517174|ref|XP_003446110.1|	0.45788	0.958572	1.78747	1.37e-06	0.153189	0.000134753	0.000744856	-4.23127	down	PREDICTED: protein fem-1 homolog C-like [Oreochromis niloticus]
gene11998	NC_022210.1	LG12	gi|498970054|ref|XP_004547305.1|	1.78387	2.51985	3.2002	49.3983	27.9185	45.8063	6.56e-06	3.20824	up	PREDICTED: serine-rich coiled-coil domain-containing protein 1-like isoform X1 [Maylandia zebra]
gene11999	NC_022210.1	LG12	NA	0.485973	1.14e-05	0.355037	1.39467	1.68206	1.27555	0.00281	2.49802	up	NA
gene12003	NC_022210.1	LG12	gi|542225935|ref|XP_005452153.1|	174.387	220.507	208.645	91.5981	89.2804	85.3388	2.55e-05	-1.09634	down	PREDICTED: SWI/SNF-related matrix-associated actin-dependent regulator of chromatin subfamily A containing DEAD/H box 1A-like [Oreochromis niloticus]
gene12009	NC_022210.1	LG12	gi|348517180|ref|XP_003446113.1|	6.32939	11.1871	8.83955	7.21e-05	0.31662	1.02641	0.00176838	-4.11765	down	PREDICTED: tetraspanin-3-like [Oreochromis niloticus]
gene12010	NC_022210.1	LG12	gi|348517314|ref|XP_003446179.1|	19.8318	24.4693	28.6869	9.84642	10.7726	10.8402	0.00484818	-0.833274	down	PREDICTED: mitogen-activated protein kinase 4-like isoform X1 [Oreochromis niloticus]
gene12013	NC_022210.1	LG12	gi|348517182|ref|XP_003446114.1|	31.145	47.1904	45.3774	254.523	204.697	142.308	3.13e-11	3.22521	up	PREDICTED: mesoderm induction early response protein 3-like isoform X1 [Oreochromis niloticus]
gene12014	NC_022210.1	LG12	gi|548338841|ref|XP_005722056.1|	1.96721	1.34425	1.90793	4.68332	4.76389	6.13197	0.00528343	1.70481	up	PREDICTED: serine/threonine-protein kinase PLK2-like isoform X1 [Pundamilia nyererei]
gene12015	NC_022210.1	LG12	gi|348517322|ref|XP_003446183.1|	92.9766	91.5482	124.095	35.084	42.6329	51.0429	2.18e-09	-1.31002	down	PREDICTED: protein FAM173B-like isoform X1 [Oreochromis niloticus]
gene12016	NC_022210.1	LG12	gi|542225966|ref|XP_003446115.2|	64.5262	112.922	100.126	0.93876	0.0192095	0.000145014	1.24e-36	-8.48995	down	PREDICTED: ras-related protein Rab-3C-like isoform X1 [Oreochromis niloticus]
gene12017	NC_022210.1	LG12	gi|542225971|ref|XP_005452165.1|	41.3474	40.9169	47.2207	26.5486	22.7242	25.7067	0.000421297	-0.797368	down	PREDICTED: cAMP-specific 3&apos;,5&apos;-cyclic phosphodiesterase 4D-like isoform X2 [Oreochromis niloticus]
gene12019	NC_022210.1	LG12	gi|542225997|ref|XP_005452177.1|	0.000558292	5.66e-05	0.000629968	2.65853	2.90967	3.73903	4.25e-09	Inf	up	PREDICTED: elongation of very long chain fatty acids protein 7-like isoform X2 [Oreochromis niloticus]
gene12020	NC_022210.1	LG12	gi|348517186|ref|XP_003446116.1|	4.56787	4.14745	3.85715	13.2662	13.7502	13.2117	1.94e-07	1.72273	up	PREDICTED: DNA excision repair protein ERCC-8-like isoform X1 [Oreochromis niloticus]
gene12022	NC_022210.1	LG12	gi|348517190|ref|XP_003446118.1|	20.5387	23.2916	22.5556	12.6361	10.7992	12.2886	0.0024184	-0.760336	down	PREDICTED: small integral membrane protein 15-like [Oreochromis niloticus]
gene12023	NC_022210.1	LG12	gi|554816463|ref|XP_005919025.1|	2.87e-39	0.0462358	4.06e-10	3.26749	3.2904	3.8098	3.9e-16	9.55003	up	PREDICTED: zinc finger SWIM domain-containing protein 6-like isoform X1 [Haplochromis burtoni]
gene12027	NC_022210.1	LG12	gi|542226017|ref|XP_005452183.1|	67.254	84.0003	78.6456	32.4421	33.3548	35.3422	1.11e-06	-1.06586	down	PREDICTED: COBW domain-containing protein 2-like isoform X1 [Oreochromis niloticus]
gene12028	NC_022210.1	LG12	gi|542226013|ref|XP_005452181.1|	0.32744	0.123197	0.0961767	7.22878	4.92097	7.46615	1.12e-17	5.32193	up	PREDICTED: dedicator of cytokinesis protein 8-like isoform X1 [Oreochromis niloticus]
gene12030	NC_022210.1	LG12	gi|542226027|ref|XP_005452188.1|	16.7014	18.7266	21.1355	28.2732	27.6462	29.8267	0.0261645	0.699267	up	PREDICTED: Fanconi anemia group C protein homolog [Oreochromis niloticus]
gene12032	NC_022210.1	LG12	gi|542226029|ref|XP_005452189.1|	10.2329	7.44095	9.10921	20.0332	14.8994	10.6236	0.0281383	0.797446	up	PREDICTED: uncharacterized protein LOC100700470 isoform X1 [Oreochromis niloticus]
gene12035	NC_022210.1	LG12	gi|542226043|ref|XP_005452195.1|	1.40139	1.61e-11	0.50962	3.27e-06	1.41e-08	3.41e-19	0.029492	#NAME?	down	PREDICTED: 5-hydroxytryptamine receptor 1A-alpha-like [Oreochromis niloticus]
gene12037	NC_022210.1	LG12	gi|348517206|ref|XP_003446126.1|	31.3163	31.3212	34.8503	14.6355	15.6097	18.4169	0.00431487	-0.839431	down	PREDICTED: regulator of G-protein signaling 7-binding protein A-like [Oreochromis niloticus]
gene12038	NC_022210.1	LG12	gi|542226046|ref|XP_003446192.2|	1.13014	1.39727	0.590721	0.000123066	1.64e-17	0.0167898	2.63e-05	#NAME?	down	PREDICTED: complement component C7-like [Oreochromis niloticus]
gene12040	NC_022210.1	LG12	gi|348517210|ref|XP_003446128.1|	20.2188	14.5803	20.3829	28.7257	34.3103	27.1775	0.0113938	0.838498	up	PREDICTED: succinyl-CoA:3-ketoacid coenzyme A transferase 1, mitochondrial-like [Oreochromis niloticus]
gene12041	NC_022210.1	LG12	gi|348517212|ref|XP_003446129.1|	17.7353	22.948	39.0245	0.564334	1.50119	0.411018	2.34e-09	-5.03195	down	PREDICTED: UPF0600 protein C5orf51 homolog [Oreochromis niloticus]
gene12042	NC_022210.1	LG12	gi|348517342|ref|XP_003446193.1|	6.38437	11.0527	2.25973	0.82721	2.03e-06	1.22614	0.00890461	-3.36006	down	PREDICTED: F-box only protein 4-like [Oreochromis niloticus]
gene12045	NC_022210.1	LG12	gi|542226053|ref|XP_005452196.1|	26.8354	26.8308	25.703	5.03094	4.5065	3.96261	1.31e-09	-2.61494	down	PREDICTED: zinc finger protein 131-like isoform X1 [Oreochromis niloticus]
gene12046	NC_022210.1	LG12	gi|348517346|ref|XP_003446195.1|	42.2376	42.2044	49.856	13.2182	8.96499	7.92039	1.91e-22	-2.20828	down	PREDICTED: serine/threonine-protein kinase NIM1-like isoform X1 [Oreochromis niloticus]
gene12049	NC_022210.1	LG12	gi|348517350|ref|XP_003446197.1|	0.0444582	0	0	2.12714	2.18894	2.22122	1.66e-05	Inf	up	PREDICTED: ephrin-A5b-like isoform X1 [Oreochromis niloticus]
gene12050	NC_022210.1	LG12	gi|348517352|ref|XP_003446198.1|	203.391	314.161	299.149	65.0373	52.5235	65.5818	3.09e-11	-1.43887	down	PREDICTED: F-box/LRR-repeat protein 17-like isoform X1 [Oreochromis niloticus]
gene12051	NC_022210.1	LG12	gi|348517354|ref|XP_003446199.1|	41.2454	51.9325	48.4085	14.783	14.6484	12.7663	2.42e-10	-1.60075	down	PREDICTED: thioredoxin-like protein AAED1-like isoform X1 [Oreochromis niloticus]
gene12052	NC_022210.1	LG12	gi|542226080|ref|XP_005452205.1|	38.801	41.4091	42.7617	3.71395	3.89981	3.11009	0.00317939	-2.10609	down	PREDICTED: dual specificity protein phosphatase CDC14A-like isoform X1 [Oreochromis niloticus]
gene12055	NC_022210.1	LG12	gi|348517221|ref|XP_003446133.1|	3.24571	3.4847	6.40792	0.367787	0.472912	0.556177	0.00919794	-2.60946	down	PREDICTED: UDP-N-acetylglucosamine/UDP-glucose/GDP-mannose transporter-like [Oreochromis niloticus]
gene12056	NC_022210.1	LG12	gi|27802629|gb|AAO21204.1|	4.9473	5.50831	4.71889	0.118301	0.150298	0.151489	4.5e-06	-5.36978	down	small inducible cytokine SCYA101 [Haplochromis chilotes]
gene12057	NC_022210.1	LG12	gi|542226109|ref|XP_003446137.2|	9.8946	11.0166	9.43778	0.236602	0.300596	0.302978	3.88e-10	-5.29038	down	PREDICTED: vasotocin-neurophysin VT 1-like [Oreochromis niloticus]
gene12059	NC_022210.1	LG12	gi|583989882|ref|XP_006790142.1|	9.45168	7.66142	9.2396	27.8915	22.3142	27.5993	3.42e-15	1.90075	up	PREDICTED: leucine zipper putative tumor suppressor 3-like [Neolamprologus brichardi]
gene12060	NC_022210.1	LG12	gi|348517233|ref|XP_003446139.1|	53.5941	63.1775	68.9212	12.7836	14.0012	12.4088	6.77e-19	-2.11639	down	PREDICTED: histone-lysine N-methyltransferase SMYD1-like isoformX2 [Oreochromis niloticus]
gene12065	NC_022210.1	LG12	gi|542226129|ref|XP_005452223.1|	3.70224	3.31914	3.09081	7.75577	6.60193	7.27195	5.63e-05	1.24011	up	PREDICTED: prostaglandin E2 receptor EP4 subtype-like [Oreochromis niloticus]
gene12070	NC_022210.1	LG12	gi|348517373|ref|XP_003446208.1|	4e-15	0.000329332	0.000153363	1.04791	0.211566	0.876068	2.86e-05	Inf	up	PREDICTED: chondroitin sulfate N-acetylgalactosaminyltransferase 1-like [Oreochromis niloticus]
gene12077	NC_022210.1	LG12	gi|348527302|ref|XP_003451158.1|	0.405701	0.188676	0.326454	2.7232	2.11616	3.41031	5.1e-07	3.28834	up	PREDICTED: SH2B adapter protein 3-like isoform X1 [Oreochromis niloticus]
gene12078	NC_022210.1	LG12	gi|542198043|ref|XP_005473502.1|	0.54767	0.358582	0.414052	3.62933	2.80309	2.72143	7.18e-07	2.87741	up	PREDICTED: sesquipedalian-1-like [Oreochromis niloticus]
gene12081	NC_022210.1	LG12	gi|583989481|ref|XP_006789946.1|	0.028711	0.144248	0.177373	1.73177	1.62318	2.09361	3.67e-05	4.29322	up	PREDICTED: dmX-like protein 1-like isoform X1 [Neolamprologus brichardi]
gene12082	NC_022210.1	LG12	gi|542198053|ref|XP_005473506.1|	32.1164	36.9735	34.3593	11.9556	8.86156	13.0763	1.5e-05	-1.67323	down	PREDICTED: semaphorin-6A isoform X2 [Oreochromis niloticus]
gene12083	NC_022210.1	LG12	gi|542198058|ref|XP_005473508.1|	12.3423	9.97589	7.64039	29.7278	26.7609	21.8572	0.0029898	1.51816	up	PREDICTED: COMM domain-containing protein 10-like [Oreochromis niloticus]
gene12085	NC_022210.1	LG12	gi|348527202|ref|XP_003451108.1|	12.3831	21.8883	14.7074	1.77061	4.28359	5.10065	0.0033312	-2.06833	down	PREDICTED: cysteine dioxygenase type 1-like [Oreochromis niloticus]
gene12090	NC_022210.1	LG12	gi|348527198|ref|XP_003451106.1|	0.670128	0.419656	1.74322	5.49125	7.70474	6.09993	7e-05	2.67548	up	PREDICTED: 28S ribosomal protein S36, mitochondrial-like [Oreochromis niloticus]
gene12092	NC_022210.1	LG12	gi|348527194|ref|XP_003451104.1|	0.000224495	0.715969	0.82286	3.83783	4.16329	3.10415	2.03e-05	3.26464	up	PREDICTED: betaine--homocysteine S-methyltransferase 1-like [Oreochromis niloticus]
gene12093	NC_022210.1	LG12	gi|348527192|ref|XP_003451103.1|	3.41392	2.88505	3.29017	21.8648	17.6666	14.9642	9.12e-08	2.88473	up	PREDICTED: lipoma HMGIC fusion partner-like 2 protein-like isoform X1 [Oreochromis niloticus]
gene12095	NC_022210.1	LG12	gi|498969354|ref|XP_004547135.1|	0.606702	0.547451	0.579526	1.66876	1.87012	1.81496	0.0297022	1.8447	up	PREDICTED: homeobox protein orthopedia B-like isoform X1 [Maylandia zebra]
gene12097	NC_022210.1	LG12	gi|348527184|ref|XP_003451099.1|	14.2624	13.6274	19.4353	4.69639	7.71467	8.34114	0.0362279	-0.870244	down	PREDICTED: creatine kinase U-type, mitochondrial-like isoform X1 [Oreochromis niloticus]
gene12098	NC_022210.1	LG12	gi|498969322|ref|XP_004547127.1|	134.032	198.573	175.286	15.5576	14.2437	10.9964	2.06e-31	-3.34579	down	PREDICTED: ras-specific guanine nucleotide-releasing factor 2-like isoform X1 [Maylandia zebra]
gene12102	NC_022210.1	LG12	gi|348527180|ref|XP_003451097.1|	8.23486	12.9894	14.6789	4.22915	3.38634	3.85703	0.000117578	-1.34755	down	PREDICTED: ly6/PLAUR domain-containing protein 2-like isoform X1 [Oreochromis niloticus]
gene12103	NC_022210.1	LG12	gi|348527178|ref|XP_003451096.1|	1.51805	0.897289	1.64725	0.0309818	0.046802	0.0440064	0.00137423	-5.72074	down	PREDICTED: prostate stem cell antigen-like [Oreochromis niloticus]
gene12105	NC_022210.1	LG12	NA	81.019	101.679	106.093	18.721	17.0019	19.6747	1.34e-17	-2.24227	down	NA
gene12108	NC_022210.1	LG12	gi|542198121|ref|XP_005473530.1|	22.5634	32.7404	34.2623	83.9176	52.6976	67.908	1.07e-09	1.88076	up	PREDICTED: izumo sperm-egg fusion protein 1-like isoform X1 [Oreochromis niloticus]
gene12109	NC_022210.1	LG12	gi|348527282|ref|XP_003451148.1|	39.6952	43.0286	48.0804	2.43e-19	4.84e-06	2.19e-09	8.24e-97	#NAME?	down	PREDICTED: dual specificity protein phosphatase 2-like [Oreochromis niloticus]
gene12111	NC_022210.1	LG12	gi|542198144|ref|XP_005473537.1|	9.10938	8.08592	11.5083	18.1824	20.7173	22.8057	1.31e-08	1.56264	up	PREDICTED: glycerol-3-phosphate acyltransferase 2, mitochondrial-like isoform X2 [Oreochromis niloticus]
gene12112	NC_022210.1	LG12	NA	2.27414	2.45347	2.65807	0.706501	0.635871	0.189688	0.0221844	-2.2681	down	NA
gene12114	NC_022210.1	LG12	gi|542198174|ref|XP_005473551.1|	2.90105	5.89293	7.47324	0.189872	0.224015	0.161761	0.00165237	-4.06663	down	PREDICTED: fumarylacetoacetate hydrolase domain-containing protein 2-like isoform X2 [Oreochromis niloticus]
gene12119	NC_022210.1	LG12	NA	0.234213	0.196907	0.186699	1.33673	2.53653	3.13622	0.00236434	3.57579	up	NA
gene12120	NC_022210.1	LG12	gi|542198195|ref|XP_005473560.1|	56.537	78.4331	76.9496	9.80148	8.90469	11.6323	2.69e-22	-2.39361	down	PREDICTED: solute carrier family 23 member 2-like isoform X2 [Oreochromis niloticus]
gene12121	NC_022210.1	LG12	gi|498969185|ref|XP_004547101.1|	0.515925	0.406532	0.360907	8.17597	6.26208	6.89051	2.57e-07	3.43021	up	PREDICTED: ras association domain-containing protein 2-like [Maylandia zebra]
gene12125	NC_022210.1	LG12	gi|348527270|ref|XP_003451142.1|	45.4751	60.9746	64.4401	506.963	377.966	529.68	5.08e-42	3.02636	up	PREDICTED: LETM1 domain-containing protein LETM2, mitochondrial-like [Oreochromis niloticus]
gene12126	NC_022210.1	LG12	gi|348527268|ref|XP_003451141.1|	0	0	0	7.6362	4.03296	6.60611	4.81e-05	Inf	up	PREDICTED: histone-lysine N-methyltransferase NSD3-like [Oreochromis niloticus]
gene12132	NC_022210.1	LG12	gi|542198407|ref|XP_005473640.1|	10.9428	12.607	12.6363	37.1661	26.4167	37.35	6.26e-10	1.67103	up	PREDICTED: platelet glycoprotein Ib beta chain-like [Oreochromis niloticus]
gene12134	NC_022210.1	LG12	gi|348527158|ref|XP_003451086.1|	24.8731	34.945	35.5758	2.35594	2.33516	1.7767	3.09e-18	-3.7599	down	PREDICTED: ubiquitin fusion degradation protein 1 homolog [Oreochromis niloticus]
gene12136	NC_022210.1	LG12	gi|348527154|ref|XP_003451084.1|	182.933	280.733	250.975	448.518	344.388	455.205	4.39e-05	0.923416	up	PREDICTED: 39S ribosomal protein L40, mitochondrial-like isoform X1 [Oreochromis niloticus]
gene12138	NC_022210.1	LG12	gi|348527150|ref|XP_003451082.1|	36.0063	60.4941	55.928	9.45132	10.2962	8.40617	1.26e-14	-2.1158	down	PREDICTED: 60S ribosomal protein L6-like [Oreochromis niloticus]
gene12139	NC_022210.1	LG12	gi|657812412|ref|XP_008333591.1|	38.7068	44.4309	67.558	97.1026	74.3123	99.4733	7e-16	1.75103	up	PREDICTED: dynein light chain 2, cytoplasmic-like [Cynoglossus semilaevis]
gene12142	NC_022210.1	LG12	gi|542198251|ref|XP_005473582.1|	40.0532	50.2186	54.3411	8.76519	7.9335	9.24716	4.27e-06	-1.92825	down	PREDICTED: voltage-dependent anion-selective channel protein 2-like isoform X2 [Oreochromis niloticus]
gene12143	NC_022210.1	LG12	gi|348527142|ref|XP_003451078.1|	2.27e-05	1.39e-05	2.24e-05	0.315196	1.43123	0.0204194	0.0269717	Inf	up	PREDICTED: inhibitor of nuclear factor kappa-B kinase subunit beta [Oreochromis niloticus]
gene12144	NC_022210.1	LG12	gi|498969091|ref|XP_004547069.1|	0.251928	0.214681	0.525656	2.79476	1.18592	2.25346	0.000102922	2.6723	up	PREDICTED: tissue-type plasminogen activator-like isoform X1 [Maylandia zebra]
gene12145	NC_022210.1	LG12	gi|542198261|ref|XP_003451076.2|	9.16e-83	0	9.82e-66	0.178723	0.987494	0.256074	0.00462847	Inf	up	PREDICTED: B-cell linker protein-like [Oreochromis niloticus]
gene12146	NC_022210.1	LG12	gi|542198263|ref|XP_005473585.1|	1.14e-78	0	9.92e-63	4.29909	2.29685	5.26826	7.9e-21	Inf	up	PREDICTED: clathrin heavy chain 1-like isoform X2 [Oreochromis niloticus]
gene12148	NC_022210.1	LG12	gi|542198273|ref|XP_005473589.1|	0.0364926	1.61e-06	0.0582411	10.5701	6.533	10.1749	2.08e-28	9.43174	up	PREDICTED: somatomedin-B and thrombospondin type-1 domain-containing protein-like isoform X1 [Oreochromis niloticus]
gene12150	NC_022210.1	LG12	gi|542198278|ref|XP_005473591.1|	6.12663	5.89628	6.17104	14.8386	14.2551	19.3588	1.89e-05	1.12311	up	PREDICTED: phosphatidylinositol 4-kinase alpha-like isoform X1 [Oreochromis niloticus]
gene12152	NC_022210.1	LG12	gi|542198283|ref|XP_005473593.1|	0.273	0.287233	0.77878	4.81211	7.19106	6.38207	5.32e-08	4.36531	up	PREDICTED: hypermethylated in cancer 2 protein-like [Oreochromis niloticus]
gene12153	NC_022210.1	LG12	gi|542198411|ref|XP_005473642.1|	0.0631678	1.52e-07	3.03e-05	0.258163	0.884588	1.04647	0.000908201	5.17079	up	PREDICTED: G-protein coupled receptor 183-like [Oreochromis niloticus]
gene12154	NC_022210.1	LG12	gi|348527256|ref|XP_003451135.1|	0.000100322	9.36e-06	9.46e-07	0.696434	9.88e-06	0.865475	0.0079906	Inf	up	PREDICTED: protease-associated domain-containing protein 1-like [Oreochromis niloticus]
gene12156	NC_022210.1	LG12	gi|542198286|ref|XP_005473594.1|	47.0543	46.6457	52.3403	13.6034	10.9433	14.6268	7.73e-12	-1.63935	down	PREDICTED: transcription factor BTF3-like isoform X1 [Oreochromis niloticus]
gene12158	NC_022210.1	LG12	gi|542198291|ref|XP_005473596.1|	871.509	894.505	865.373	38.8805	31.0848	33.956	5.88e-52	-4.71366	down	PREDICTED: rho guanine nucleotide exchange factor 28-like isoform X1 [Oreochromis niloticus]
gene12159	NC_022210.1	LG12	gi|542198307|ref|XP_005473604.1|	723.824	873.758	896.939	3.73039	2.04064	0.121224	1.19e-162	-7.92859	down	PREDICTED: leukemia inhibitory factor receptor-like isoform X2 [Oreochromis niloticus]
gene12168	NC_022210.1	LG12	gi|348527238|ref|XP_003451126.1|	86.5137	101.384	94.2637	47.7317	42.7163	49.1799	8.24e-05	-0.877854	down	PREDICTED: polyadenylate-binding protein-interacting protein 1-like [Oreochromis niloticus]
gene12171	NC_022210.1	LG12	gi|348527118|ref|XP_003451066.1|	0.523313	0.607803	0.000204565	4.84e-21	7.3e-37	1.97e-71	0.00605109	#NAME?	down	PREDICTED: NADH dehydrogenase [ubiquinone] iron-sulfur protein 4, mitochondrial-like [Oreochromis niloticus]
gene12172	NC_022210.1	LG12	gi|542198338|ref|XP_005473612.1|	8.10672	9.50665	8.62851	13.3912	11.0794	14.8239	0.00377346	0.827689	up	PREDICTED: ADP-ribosylation factor-like protein 15-like isoform X1 [Oreochromis niloticus]
gene12173	NC_022210.1	LG12	gi|348527116|ref|XP_003451065.1|	2.98e-15	7.42e-26	1.68e-07	0.22628	0.173631	1.89e-11	0.0143698	Inf	up	PREDICTED: sorting nexin-18-like [Oreochromis niloticus]
gene12174	NC_022210.1	LG12	gi|498968951|ref|XP_004547033.1|	8.8668	11.9028	16.8382	0.398361	1.05519	0.396995	4.12e-06	-2.59631	down	PREDICTED: chondroitin sulfate proteoglycan 4-like [Maylandia zebra]
gene12175	NC_022210.1	LG12	gi|542198356|ref|XP_005473621.1|	12.9855	11.3105	12.2856	18.4929	18.7699	20.1193	0.000869736	0.838978	up	PREDICTED: probable isoprenylcysteine alpha-carbonyl methylesterase ICME-like isoform X1 [Oreochromis niloticus]
gene12179	NC_022210.1	LG12	gi|348527228|ref|XP_003451121.1|	0.904771	0.0138772	1.92519	0.000129274	3.16e-07	1.92e-13	0.00298376	#NAME?	down	PREDICTED: E3 ubiquitin-protein ligase KCMF1-like [Oreochromis niloticus]
gene12180	NC_022210.1	LG12	gi|542198383|ref|XP_005473633.1|	7.82433	2.49153	9.47446	2.30286	0.0819435	0.00409748	0.0148161	-2.61891	down	PREDICTED: sodium-dependent phosphate transporter 2-like isoform X6 [Oreochromis niloticus]
gene12182	NC_022210.1	LG12	gi|348527110|ref|XP_003451062.1|	0.147694	6.48e-06	1.07784	2.24297	3.17463	2.73934	0.000977423	3.07403	up	PREDICTED: uncharacterized protein LOC100693895 [Oreochromis niloticus]
gene12183	NC_022210.1	LG12	gi|542198388|ref|XP_003451119.2|	0.40336	0.989721	0.236463	12.8731	9.01776	12.911	3.67e-19	4.16315	up	PREDICTED: proepiregulin-like isoform X1 [Oreochromis niloticus]
gene12184	NC_022210.1	LG12	gi|348527108|ref|XP_003451061.1|	1.16e-30	1.33e-52	7.96e-43	4.56298	5.58103	1.09888	1.74e-06	Inf	up	PREDICTED: amphiregulin-like [Oreochromis niloticus]
gene12185	NC_022210.1	LG12	gi|348527222|ref|XP_003451118.1|	10.9629	7.77375	14.3601	0.00881894	1.24e-06	3.58547	0.000215771	-2.94187	down	PREDICTED: granzyme K-like [Oreochromis niloticus]
gene12186	NC_022210.1	LG12	NA	9.66443	8.60506	15.0407	2.58889	2.57092	3.32812	0.00274077	-1.69556	down	NA
gene12196	NC_022210.1	LG12	gi|348535712|ref|XP_003455343.1|	0.0505616	0.0387694	0.0556289	1.07916	1.0523	1.09647	0.0147919	3.64032	up	PREDICTED: sia-alpha-2,3-Gal-beta-1,4-GlcNAc-R:alpha 2,8-sialyltransferase-like [Oreochromis niloticus]
gene12199	NC_022210.1	LG12	gi|542246273|ref|XP_005459820.1|	58.4543	51.6741	53.6389	142.398	138.835	133.597	1.79e-14	1.73922	up	PREDICTED: coiled-coil domain-containing protein 158-like isoform X1 [Oreochromis niloticus]
gene12200	NC_022210.1	LG12	gi|542246291|ref|XP_005459828.1|	3.40847	3.16713	2.62343	45.926	45.4757	36.4775	5.4e-14	3.66585	up	PREDICTED: putative protein FAM47C-like [Oreochromis niloticus]
gene12202	NC_022210.1	LG12	NA	0.0981457	0.0426308	2.93e-10	5.86268	6.33321	7.2938	2.41e-19	7.39907	up	NA
gene12203	NC_022210.1	LG12	gi|542246304|ref|XP_005459834.1|	1.27371	0.537416	1.16151	73.2848	57.0049	75.5734	1.42e-76	6.35811	up	PREDICTED: serine/threonine-protein phosphatase with EF-hands 2-like isoform X1 [Oreochromis niloticus]
gene12205	NC_022210.1	LG12	gi|542246312|ref|XP_003455309.2|	10.4533	7.79953	13.461	0.0542491	0.604069	0.215557	5.11e-10	-6.62437	down	PREDICTED: long-chain-fatty-acid--CoA ligase ACSBG2-like isoform X1 [Oreochromis niloticus]
gene12211	NC_022210.1	LG12	gi|499050313|ref|XP_004575680.1|	61.9438	71.8699	72.3002	16.0595	12.7605	16.8719	2.11e-14	-1.64438	down	PREDICTED: selenocysteine insertion sequence-binding protein 2-like isoform X1 [Maylandia zebra]
gene12212	NC_022210.1	LG12	gi|348535650|ref|XP_003455312.1|	0.946967	1.08617	1.44788	20.8707	15.2564	23.3321	2.35e-23	4.43436	up	PREDICTED: major facilitator superfamily domain-containing protein 10-like isoform X1 [Oreochromis niloticus]
gene12213	NC_022210.1	LG12	gi|542246329|ref|XP_003455313.2|	40.78	52.8675	56.4581	102.858	89.5278	99.5258	6.46e-07	1.10961	up	PREDICTED: zinc finger protein 462-like [Oreochromis niloticus]
gene12214	NC_022210.1	LG12	NA	13.9457	14.1011	5.96776	0	0	0	0.000198693	#NAME?	down	NA
gene12215	NC_022210.1	LG12	gi|734604277|ref|XP_010729183.1|	1093.89	1298.86	1133.33	489.596	443.804	409.952	7.23e-05	-1.05562	down	PREDICTED: 4-hydroxybenzoate polyprenyltransferase, mitochondrial [Larimichthys crocea]
gene12216	NC_022210.1	LG12	gi|542246333|ref|XP_005459843.1|	7.1961	14.156	8.71285	0	0.134592	8.62e-58	1.38e-05	#NAME?	down	PREDICTED: ghrelin O-acyltransferase-like [Oreochromis niloticus]
gene12219	NC_022210.1	LG12	gi|542246343|ref|XP_005459847.1|	89.6754	95.9177	88.7957	24.3567	20.6107	25.5206	1.65e-15	-1.75954	down	PREDICTED: tyrosine-protein kinase JAK2-like isoform X2 [Oreochromis niloticus]
gene12224	NC_022210.1	LG12	gi|542246359|ref|XP_005459852.1|	0.0197352	1.1e-28	4.3e-41	2.31063	1.62897	3.04875	9.8e-21	8.8858	up	PREDICTED: cyclin-G-associated kinase isoform X1 [Oreochromis niloticus]
gene12225	NC_022210.1	LG12	gi|542246351|ref|XP_005459849.1|	53.0861	77.2551	72.9977	9.33401	14.0533	15.3531	0.0002422	1.06501	up	PREDICTED: calphotin-like isoform X2 [Oreochromis niloticus]
gene12226	NC_022210.1	LG12	gi|542246363|ref|XP_005459854.1|	89.4844	118.849	112.306	32.8477	29.7405	30.7501	4.26e-07	-1.20082	down	PREDICTED: LOW QUALITY PROTEIN: endoplasmic reticulum aminopeptidase 1 [Oreochromis niloticus]
gene12227	NC_022210.1	LG12	gi|348535710|ref|XP_003455342.1|	4.41443	5.58438	6.4071	0.746511	0.95016	1.11e-46	6.86e-07	-2.90729	down	PREDICTED: N-acetylated-alpha-linked acidic dipeptidase-like protein-like [Oreochromis niloticus]
gene12229	NC_022210.1	LG12	gi|542246378|ref|XP_005459861.1|	5.6779	5.97855	5.48153	8.05372	10.5942	7.91735	0.0355095	0.790709	up	PREDICTED: coiled-coil domain-containing protein 84-like [Oreochromis niloticus]
gene12230	NC_022210.1	LG12	gi|542246374|ref|XP_005459859.1|	2.26e-10	0.00184443	1.88e-13	1.8522	2.39123	1.48633	7.71e-17	Inf	up	PREDICTED: zinc finger protein 568-like isoform X1 [Oreochromis niloticus]
gene12231	NC_022210.1	LG12	gi|542246372|ref|XP_005459858.1|	1.88846	1.32075	1.88199	6.535	5.96839	7.27296	2.95e-06	1.79774	up	PREDICTED: zinc finger protein 184-like [Oreochromis niloticus]
gene12233	NC_022210.1	LG12	gi|542246387|ref|XP_005459865.1|	0.446862	0.272265	0.000289298	0.000284383	1.07e-08	5.57e-35	0.0169592	#NAME?	down	PREDICTED: growth arrest-specific protein 1-like [Oreochromis niloticus]
gene12234	NC_022210.1	LG12	gi|542250069|ref|XP_005461273.1|	2.97e-26	5.54e-25	0.0134742	1.23451	0.222982	0.330378	0.00412773	Inf	up	PREDICTED: uncharacterized protein LOC102079069 [Oreochromis niloticus]
gene12235	NC_022210.1	LG12	gi|542246380|ref|XP_005459862.1|	0.000138299	0.0489954	0.121815	2.64872	0.597364	1.60579	0.000247173	4.70443	up	PREDICTED: threonine--tRNA ligase, cytoplasmic-like isoform X2 [Oreochromis niloticus]
gene12236	NC_022210.1	LG12	gi|348535672|ref|XP_003455323.1|	6.60145	2.63062	3.02753	8.65492	10.3712	7.29712	0.0246171	1.17564	up	PREDICTED: transmembrane protein 8B-like isoform X1 [Oreochromis niloticus]
gene12244	NC_022210.1	LG12	gi|348535680|ref|XP_003455327.1|	9.12e-14	2.51e-34	1.32e-11	2.47515	0.00064508	0.854594	0.00750868	Inf	up	PREDICTED: cyclin-O-like isoform X1 [Oreochromis niloticus]
gene12246	NC_022210.1	LG12	gi|542246425|ref|XP_005459877.1|	0.549132	4.7448	7.58875	39.3591	23.7474	36.8366	3.56e-11	3.39424	up	PREDICTED: cell division cycle protein 20 homolog B-like isoform X1 [Oreochromis niloticus]
gene12253	NC_022210.1	LG12	gi|542198416|ref|XP_005473643.1|	0.00135151	0.000133703	0.591057	0.730381	2.64975	1.23341	0.014835	3.1881	up	PREDICTED: T-cell acute lymphocytic leukemia protein 2-like [Oreochromis niloticus]
gene12259	NC_022210.1	LG12	gi|348533480|ref|XP_003454233.1|	7.49124	7.63613	8.01788	1.49872	1.67992	1.30008	8.48e-05	-2.10687	down	PREDICTED: mitochondrial-processing peptidase subunit alpha [Oreochromis niloticus]
gene12260	NC_022210.1	LG12	gi|348533436|ref|XP_003454211.1|	3.08589	2.77236	4.42981	0.355171	0.518206	0.45334	0.000841588	-2.64143	down	PREDICTED: 72 kDa inositol polyphosphate 5-phosphatase-like [Oreochromis niloticus]
gene12261	NC_022210.1	LG12	gi|348533478|ref|XP_003454232.1|	0.634658	0.505003	0.248704	4.87899	5.50082	4.89026	4.11e-09	3.7241	up	PREDICTED: gamma-crystallin M2-like [Oreochromis niloticus]
gene12262	NC_022210.1	LG12	gi|542198445|ref|XP_005473653.1|	1.32621	1.02909	1.57254	0.0544782	2.49e-05	0.265702	0.0155037	-4.06541	down	PREDICTED: neurogenic locus notch protein homolog [Oreochromis niloticus]
gene12265	NC_022210.1	LG12	gi|499032162|ref|XP_004566784.1|	19.8093	20.3191	21.112	31.108	27.6391	31.0727	0.0153127	0.672776	up	PREDICTED: serine-rich adhesin for platelets-like [Maylandia zebra]
gene12266	NC_022210.1	LG12	gi|548425606|ref|XP_005743151.1|	50.7008	39.6435	54.9917	174.955	142.944	142.842	2.76e-27	2.35973	up	PREDICTED: potassium channel subfamily T member 1-like isoform X5 [Pundamilia nyererei]
gene12269	NC_022210.1	LG12	gi|348533472|ref|XP_003454229.1|	7.31376	8.30231	10.7288	1.31281	2.58147	1.20695	3.25e-09	-2.03739	down	PREDICTED: versicolorin reductase-like [Oreochromis niloticus]
gene12270	NC_022210.1	LG12	gi|348533470|ref|XP_003454228.1|	20.7295	26.1607	23.4652	3.34768	3.35071	2.89726	1.07e-25	-2.52317	down	PREDICTED: peptidyl-prolyl cis-trans isomerase-like 3-like [Oreochromis niloticus]
gene12273	NC_022210.1	LG12	gi|348533466|ref|XP_003454226.1|	289.893	318.417	310.587	78.9091	62.9364	71.9642	7.22e-17	-1.84334	down	PREDICTED: reticulon-4 receptor-like [Oreochromis niloticus]
gene12275	NC_022210.1	LG12	gi|348533422|ref|XP_003454204.1|	0.106585	1.69e-05	0.1307	2.38214	1.96304	2.34932	2.3e-13	5.0998	up	PREDICTED: proline dehydrogenase 1, mitochondrial-like isoform X1 [Oreochromis niloticus]
gene12279	NC_022210.1	LG12	gi|348533464|ref|XP_003454225.1|	2.19491	1.90647	2.78141	4.28712	6.52595	6.20188	1.77e-05	1.40799	up	PREDICTED: calcium-binding protein 7-like [Oreochromis niloticus]
gene12282	NC_022210.1	LG12	gi|348533460|ref|XP_003454223.1|	7.85688	9.82098	10.0543	2.05344	1.95854	2.0503	0.00905398	-1.83991	down	PREDICTED: calcineurin B homologous protein 3-like [Oreochromis niloticus]
gene12283	NC_022210.1	LG12	gi|348533416|ref|XP_003454201.1|	499.814	532.914	588.836	11.5131	8.02926	6.39399	8.04e-101	-5.71955	down	PREDICTED: F-box/WD repeat-containing protein 8-like [Oreochromis niloticus]
gene12285	NC_022210.1	LG12	gi|348533454|ref|XP_003454220.1|	45.9905	85.6201	70.686	11.7273	6.80705	13.7231	4.41e-08	-2.28292	down	PREDICTED: UPF0454 protein C12orf49 homolog isoform X1 [Oreochromis niloticus]
gene12288	NC_022210.1	LG12	gi|542198498|ref|XP_005473669.1|	0.0753327	0.0367938	0	0.959766	0.634343	0.545396	0.0076501	4.74437	up	PREDICTED: protein NipSnap homolog 1-like [Oreochromis niloticus]
gene12294	NC_022210.1	LG12	gi|348533408|ref|XP_003454197.1|	42.6869	48.9546	47.1072	14.2343	17.9462	14.9933	2.55e-06	-1.13583	down	PREDICTED: WD repeat and SOCS box-containing protein 2-like isoform X1 [Oreochromis niloticus]
gene12296	NC_022210.1	LG12	gi|348533448|ref|XP_003454217.1|	0.943921	0.540978	0.373099	2.72e-05	2.53e-05	1.4e-05	0.000448083	#NAME?	down	PREDICTED: phosphatidylethanolamine-binding protein 1-like [Oreochromis niloticus]
gene12299	NC_022210.1	LG12	gi|542198531|ref|XP_005473681.1|	2.17543	2.56496	2.52758	9.52925	9.67383	10.2301	2.09e-07	2.14448	up	PREDICTED: serine/arginine repetitive matrix protein 4-like [Oreochromis niloticus]
gene12301	NC_022210.1	LG12	gi|348533401|ref|XP_003454194.1|	2.6728	3.25229	3.11372	0.100836	0.115068	2.85e-05	0.000401441	-3.95623	down	PREDICTED: heat shock protein beta-1-like [Oreochromis niloticus]
gene12302	NC_022210.1	LG12	gi|33324537|gb|AAQ08006.1|	0.0314956	0.0132834	3.54e-72	0.685368	1.44023	0.867634	0.000553959	6.74393	up	X-box binding protein 1 [Oreochromis mossambicus]
gene12303	NC_022210.1	LG12	gi|348533399|ref|XP_003454193.1|	0.000420694	4.08e-11	0.0974339	0.443762	0.889435	0.564876	0.00312643	4.73957	up	PREDICTED: E3 ubiquitin-protein ligase ZNRF3-like isoform X1 [Oreochromis niloticus]
gene12304	NC_022210.1	LG12	gi|348533476|ref|XP_003454231.1|	0.379757	0.209811	0.0418761	1.24153	0.972772	0.835604	0.0481773	2.53982	up	PREDICTED: 2-methoxy-6-polyprenyl-1,4-benzoquinol methylase, mitochondrial-like [Oreochromis niloticus]
gene12305	NC_022210.1	LG12	gi|542198541|ref|XP_005473683.1|	34.921	32.9758	43.6108	4.73666	3.61249	3.83019	1.11e-17	-2.53294	down	PREDICTED: kremen protein 1-like isoform X1 [Oreochromis niloticus]
gene12309	NC_022210.1	LG12	gi|499032229|ref|XP_004566817.1|	0.061991	0.170855	0.00150885	5.56973	4.04385	6.09704	8.72e-15	6.59338	up	PREDICTED: nuclear factor 7, ovary-like [Maylandia zebra]
gene12310	NC_022210.1	LG12	gi|348514009|ref|XP_003444533.1|	23.0185	36.4875	31.2516	9.44193	8.00264	8.56904	4.18e-06	-1.34987	down	PREDICTED: nuclear factor 7, brain-like [Oreochromis niloticus]
gene12311	NC_022210.1	LG12	NA	2.4e-11	1.14e-14	3.45e-15	9.15e-06	0.341535	0.732783	0.0118141	Inf	up	NA
gene12317	NC_022210.1	LG12	NA	9.2e-07	0.588315	0.0031209	0.375211	1.36853	1.01851	0.0205923	2.69557	up	NA
gene12321	NC_022210.1	LG12	gi|642112016|emb|CDQ70359.1|	29.4047	41.6674	41.6715	15.7381	16.1642	14.1955	0.00254851	-0.839402	down	unnamed protein product [Oncorhynchus mykiss]
gene12324	NC_022210.1	LG12	gi|348514025|ref|XP_003444541.1|	19.7963	24.6953	25.0707	2.69744	2.07116	1.19029	8.03e-14	-3.05969	down	PREDICTED: cytoskeleton-associated protein 2-like [Oreochromis niloticus]
gene12329	NC_022210.1	LG12	gi|542224226|ref|XP_005451503.1|	4.44796	8.85186	8.93975	0.174434	0.305682	0.277865	3.67e-07	-3.34047	down	PREDICTED: uncharacterized protein LOC102077561 isoform X1 [Oreochromis niloticus]
gene12331	NC_022210.1	LG12	NA	97.6637	121.333	109.154	3.93258	1.71502	4.22271	2.55e-85	-5.01259	down	NA
gene12335	NC_022210.1	LG12	gi|348514039|ref|XP_003444548.1|	2.90476	0.304509	2.09379	22.937	30.7552	19.1004	5.73e-15	3.87053	up	PREDICTED: protein-lysine 6-oxidase-like [Oreochromis niloticus]
gene12340	NC_022210.1	LG12	gi|348514047|ref|XP_003444552.1|	0.00147712	0.322477	0.0129096	1.19274	1.41854	1.45377	0.000818231	3.88791	up	PREDICTED: putative histone-lysine N-methyltransferase PRDM6-like [Oreochromis niloticus]
gene12341	NC_022210.1	LG12	NA	3.12674	5.31841	6.2144	33.4346	21.9283	27.5758	7.72e-12	2.88237	up	NA
gene12342	NC_022210.1	LG12	gi|542224254|ref|XP_005451515.1|	3.32102	4.4078	5.69929	0.311519	0.189722	9.53e-06	2.24e-05	-4.57193	down	PREDICTED: GTPase IMAP family member 8-like [Oreochromis niloticus]
gene12343	NC_022210.1	LG12	gi|542224252|ref|XP_005451514.1|	14.0925	17.1262	12.5895	0.809658	1.45601	1.22672	3.59e-10	-3.40098	down	PREDICTED: GTPase IMAP family member 8-like [Oreochromis niloticus]
gene12344	NC_022210.1	LG12	gi|348514049|ref|XP_003444553.1|	61.107	67.5887	68.3276	8.27542	7.73208	8.40355	4.36e-28	-2.75563	down	PREDICTED: centrosomal protein of 120 kDa-like isoform X1 [Oreochromis niloticus]
gene12345	NC_022210.1	LG12	gi|542224267|ref|XP_005451520.1|	15.0637	11.4172	11.8094	61.7407	53.1808	67.4777	9.64e-05	1.64728	up	PREDICTED: zinc finger protein 608-like [Oreochromis niloticus]
gene12347	NC_022210.1	LG12	gi|542224271|ref|XP_005451522.1|	3.8435	1.34392	5.01157	0.495301	6.02e-05	0.583365	0.00222596	-3.11129	down	PREDICTED: uncharacterized protein C5orf48 homolog [Oreochromis niloticus]
gene12351	NC_022210.1	LG12	gi|542224276|ref|XP_005451524.1|	10.4397	7.64766	7.83692	15.0799	15.249	14.9096	0.000914933	1.11258	up	PREDICTED: protein HIRA-like isoform X1 [Oreochromis niloticus]
gene12353	NC_022210.1	LG12	gi|542224281|ref|XP_005451526.1|	79.848	96.4667	98.6199	16.0767	16.1908	18.7568	6.24e-19	-2.11483	down	PREDICTED: tetratricopeptide repeat protein 16-like isoform X1 [Oreochromis niloticus]
gene12354	NC_022210.1	LG12	gi|348514061|ref|XP_003444559.1|	0.230832	0.3223	0.447159	5.14792	3.99152	8.46319	2.82e-06	4.07363	up	PREDICTED: transmembrane protein 8C-like isoform X1 [Oreochromis niloticus]
gene12355	NC_022210.1	LG12	gi|348514063|ref|XP_003444560.1|	2.84004	2.4764	3.71932	1.3113	0.57022	0.488248	0.0278013	-2.06183	down	PREDICTED: ADAMTS-like protein 2-like isoform X1 [Oreochromis niloticus]
gene12361	NC_022210.1	LG12	NA	1.93e-08	1.56e-08	2.46e-06	5.58e-08	0.27861	0.404644	0.0065586	Inf	up	NA
gene12362	NC_022210.1	LG12	gi|542224566|ref|XP_005451629.1|	0.000178804	4.28e-05	0.00028874	0.179457	0.51229	3.01e-05	0.0328166	Inf	up	PREDICTED: granzyme K-like [Oreochromis niloticus]
gene12365	NC_022210.1	LG12	gi|542224570|ref|XP_005451631.1|	0.227708	4.76e-05	0.199709	0.96193	2.40559	1.51111	3.71e-05	3.62158	up	PREDICTED: natterin-4-like [Oreochromis niloticus]
gene12366	NC_022210.1	LG12	gi|542224313|ref|XP_005451539.1|	4.91487	2.51862	5.00629	1.15787	0.000387732	0.255207	0.00699077	-2.67014	down	PREDICTED: probable peptidyl-tRNA hydrolase-like isoform X2 [Oreochromis niloticus]
gene12369	NC_022210.1	LG12	NA	26.714	27.8053	32.0067	3.6673	6.61494	6.02657	1.86e-09	-2.10658	down	NA
gene12370	NC_022210.1	LG12	gi|542224325|ref|XP_005451542.1|	16.3814	23.5525	18.1765	4.71353	4.57144	4.25247	1.46e-07	-2.19583	down	PREDICTED: spermatid perinuclear RNA-binding protein-like isoform X1 [Oreochromis niloticus]
gene12379	NC_022210.1	LG12	NA	1.53064	4.5492	4.42804	0.944498	2.21494	0.535163	0.0418196	2.80896	up	NA
gene12381	NC_022210.1	LG12	NA	1.50144	0.478642	1.86364	8.15885	12.7682	14.9532	0.000566892	3.4286	up	NA
gene12383	NC_022210.1	LG12	gi|542224341|ref|XP_003444573.2|	33.4541	52.6586	45.1059	16.5338	21.3562	16.786	0.00148438	-1.12416	down	PREDICTED: derlin-2-like isoform X1 [Oreochromis niloticus]
gene12384	NC_022210.1	LG12	gi|348513947|ref|XP_003444502.1|	0.0716999	0	0.111045	2.69491	2.7142	1.43803	0.00250873	6.34231	up	PREDICTED: SWI/SNF-related matrix-associated actin-dependent regulator of chromatin subfamily B member 1-like isoform 1 [Oreochromis niloticus]
gene12388	NC_022210.1	LG12	gi|542224572|ref|XP_005451632.1|	3.41995	6.55831	2.59371	3.47583	2.70326	2.33941	0.0288876	2.23821	up	PREDICTED: outer dense fiber protein 2-like [Oreochromis niloticus]
gene12390	NC_022210.1	LG12	gi|542224364|ref|XP_005451554.1|	51.0527	74.9822	65.0687	17.5731	19.5364	16.5459	2.66e-19	-2.3625	down	PREDICTED: serine/threonine-protein kinase N2-like isoform X1 [Oreochromis niloticus]
gene12391	NC_022210.1	LG12	NA	22.7764	39.8446	41.8618	64.3353	25.6628	167.069	1.48e-07	4.26874	up	NA
gene12392	NC_022210.1	LG12	gi|542224354|ref|XP_005451552.1|	6.97848	21.8973	7.12624	31.4658	18.1322	33.534	0.000808137	2.98098	up	PREDICTED: probable palmitoyltransferase ZDHHC12-like isoform X2 [Oreochromis niloticus]
gene12398	NC_022210.1	LG12	gi|542224383|ref|XP_005451560.1|	28.7106	2.62111	26.079	52.7796	79.1194	71.6461	0.00111409	3.1449	up	PREDICTED: annexin A3-like isoform X2 [Oreochromis niloticus]
gene12400	NC_022210.1	LG12	gi|348514105|ref|XP_003444581.1|	1.45403	1.4703	1.00199	7.75024	7.2241	12.093	0.0191688	2.79676	up	PREDICTED: extracellular matrix protein FRAS1 [Oreochromis niloticus]
gene12410	NC_022210.1	LG12	gi|542224575|ref|XP_005451633.1|	0.00013981	0.00120527	0.000364445	6.79689	3.0857	3.22565	4.87e-16	Inf	up	PREDICTED: fibroblast growth factor 5-like [Oreochromis niloticus]
gene12411	NC_022210.1	LG12	gi|542224402|ref|XP_005451566.1|	55.578	88.7851	90.6304	12.4094	10.5939	19.9443	1.95e-14	-2.49191	down	PREDICTED: uncharacterized protein C4orf22 homolog [Oreochromis niloticus]
gene12413	NC_022210.1	LG12	gi|348513969|ref|XP_003444513.1|	2.31233	1.13588	0.0598279	8.49707	11.5779	14.4923	0.00160236	3.83835	up	PREDICTED: cGMP-dependent protein kinase 2-like isoform X1 [Oreochromis niloticus]
gene12418	NC_022210.1	LG12	gi|542224421|ref|XP_005451572.1|	23.9168	34.2729	48.2049	209.288	370.622	368.633	0.0163648	1.22696	up	PREDICTED: WD repeat and FYVE domain-containing protein 3 isoform X1 [Oreochromis niloticus]
gene12421	NC_022210.1	LG12	gi|542224429|ref|XP_005451575.1|	5.52339	4.17638	4.58188	2.02689	1.46976	5.15036	0.00943898	-2.60013	down	PREDICTED: iporin-like isoform X1 [Oreochromis niloticus]
gene12422	NC_022210.1	LG12	gi|542224443|ref|XP_005451582.1|	4.78045	5.19775	5.45374	12.8983	11.8808	14.8337	3.06e-05	1.49178	up	PREDICTED: putative mediator of RNA polymerase II transcription subunit 26-like [Oreochromis niloticus]
gene12425	NC_022210.1	LG12	gi|348514127|ref|XP_003444592.1|	0.911351	2.19234	1.52093	0.207546	0	0	0.0160141	-4.75044	down	PREDICTED: SEC14-like protein 2-like [Oreochromis niloticus]
gene12430	NC_022210.1	LG12	gi|348513981|ref|XP_003444519.1|	6.18413	8.70676	5.54174	12.2988	8.3634	13.249	0.030747	1.01215	up	PREDICTED: STAM-binding protein-like A-like [Oreochromis niloticus]
gene12432	NC_022210.1	LG12	gi|319996687|ref|NP_001188433.1|	0.156951	0.152134	0.296199	1.02286	1.80413	1.75788	0.0295998	3.8037	up	yippee-like c [Oryzias latipes]
gene12439	NC_022210.1	LG12	NA	0.0289607	0.183371	0.13407	1.42008	1.70395	2.14694	5.82e-05	4.19493	up	NA
gene12442	NC_022210.1	LG12	gi|525344676|ref|NP_001266696.1|	0.34654	0.118137	0	1.43275	2.07328	1.16213	0.0303612	3.86004	up	DM-related transcriptional factor Dmrt2 [Oreochromis niloticus]
gene12446	NC_022210.1	LG12	NA	0.0894907	1.56198	0.933578	5.82e-10	0.00262682	4.39e-08	0.00472945	#NAME?	down	NA
gene12448	NC_022210.1	LG12	NA	1.01e-37	1.22e-16	6.02e-09	1.58201	1.0406	1.23437	1.76e-05	Inf	up	NA
gene12449	NC_022210.1	LG12	gi|542224516|ref|XP_005451609.1|	4.96783	2.6128	3.26516	32.2296	20.3555	29.9773	1.7e-19	3.00088	up	PREDICTED: KN motif and ankyrin repeat domain-containing protein 1 isoform X1 [Oreochromis niloticus]
gene12450	NC_022210.1	LG12	gi|542224514|ref|XP_003444529.2|	6.10128	6.68723	7.23009	26.2634	21.1556	26.444	1.31e-06	1.67211	up	PREDICTED: fructose-1,6-bisphosphatase 1-like [Oreochromis niloticus]
gene12451	NC_022210.1	LG12	NA	0.0126208	0.0014638	4.19e-16	0.706409	1.92e-06	1.08253	0.00877309	Inf	up	NA
gene12453	NC_022210.1	LG12	gi|348514005|ref|XP_003444531.1|	1.11597	1.7459	1.45286	10.5017	6.30815	36.2117	0.000198234	3.17695	up	PREDICTED: cathepsin L1-like [Oreochromis niloticus]
gene12455	NC_022210.1	LG12	NA	4.39e-15	1.35e-06	9.5e-07	8.95e-05	0.450932	0.142073	0.043556	Inf	up	NA
gene12461	NC_022210.1	LG12	gi|348519621|ref|XP_003447328.1|	2.1e-11	3.11e-20	1e-08	0.73645	0.404306	0.323987	0.00186145	Inf	up	PREDICTED: granzyme K-like [Oreochromis niloticus]
gene12462	NC_022210.1	LG12	gi|542224545|ref|XP_005451620.1|	64.1313	88.7702	87.2863	21.8898	19.7638	20.3442	2.09e-17	-2.02343	down	PREDICTED: GTPase IMAP family member 4-like [Oreochromis niloticus]
gene12466	NC_022210.1	LG12	gi|348514007|ref|XP_003444532.1|	0.221662	0.395513	3.96e-07	2.0086	3.27527	3.35312	3.99e-08	3.86225	up	PREDICTED: actin, cytoplasmic 1-like [Oreochromis niloticus]
gene12470	NC_022210.1	LG12	NA	73.9698	91.9628	97.5968	10.4532	10.8761	8.90477	1.76e-24	-2.27635	down	NA
gene12473	NC_022210.1	LG12	gi|542247064|ref|XP_005460121.1|	16.4847	17.7752	18.4729	29.7103	29.205	31.332	6.81e-06	1.14737	up	PREDICTED: rhabdoid tumor deletion region protein 1-like isoform X2 [Oreochromis niloticus]
gene12474	NC_022210.1	LG12	NA	9.11262	4.51823	5.1012	2.35146	1.92744	1.05585	0.0164502	-1.70419	down	NA
gene12475	NC_022210.1	LG12	gi|542247067|ref|XP_005460122.1|	14.2057	21.9335	20.5157	6.67305	6.53109	4.94815	0.000344451	-1.38066	down	PREDICTED: dematin-like [Oreochromis niloticus]
gene12484	NC_022210.1	LG12	gi|542247099|ref|XP_003455544.2|	1.47525	1.41907	1.44649	4.73875	5.38331	3.77244	0.00104896	1.77732	up	PREDICTED: 8-oxo-dGDP phosphatase NUDT18-like isoform X1 [Oreochromis niloticus]
gene12485	NC_022210.1	LG12	gi|348536120|ref|XP_003455545.1|	119.748	178.468	171.271	41.9581	45.8522	43.3082	6e-12	-1.65798	down	PREDICTED: succinate dehydrogenase assembly factor 1, mitochondrial-like isoform X1 [Oreochromis niloticus]
gene12487	NC_022210.1	LG12	gi|348536122|ref|XP_003455546.1|	9.81e-13	9.38e-18	2.98e-17	1.89243	1.05379	0.995072	2.64e-06	Inf	up	PREDICTED: DNA excision repair protein ERCC-6-like isoform X1 [Oreochromis niloticus]
gene12489	NC_022210.1	LG12	gi|542247107|ref|XP_005460136.1|	19.5152	17.0226	20.5025	23.8405	20.9623	25.035	0.0244285	0.642336	up	PREDICTED: 2-oxoglutarate dehydrogenase, mitochondrial isoform X2 [Oreochromis niloticus]
gene12490	NC_022210.1	LG12	gi|542247122|ref|XP_005460143.1|	43.2936	65.1211	57.232	32.2731	29.7121	33.7917	0.00137307	-0.81246	down	PREDICTED: zinc finger MIZ domain-containing protein 2-like isoform X1 [Oreochromis niloticus]
gene12492	NC_022210.1	LG12	gi|542247129|ref|XP_003455550.2|	21.9952	21.1588	24.3472	41.6741	37.0258	39.8393	3.25e-06	1.04115	up	PREDICTED: chromaffin granule amine transporter isoform X1 [Oreochromis niloticus]
gene12496	NC_022210.1	LG12	NA	129.385	203.772	179.068	44.6092	48.4879	47.883	1.75e-10	-1.65595	down	NA
gene12504	NC_022210.1	LG12	gi|542247168|ref|XP_005460161.1|	31.775	14.7439	28.362	0.462438	1.24e-09	0.358039	4.52e-11	-5.54484	down	PREDICTED: kazal-type serine protease inhibitor domain-containing protein 1-like [Oreochromis niloticus]
gene12506	NC_022210.1	LG12	gi|542247170|ref|XP_005460162.1|	8.09597	7.2001	8.42078	1.85042	2.66683	1.55452	0.00061892	-1.69453	down	PREDICTED: glutamate receptor ionotropic, NMDA 1-like [Oreochromis niloticus]
gene12509	NC_022210.1	LG12	gi|542247178|ref|XP_005460166.1|	280.761	316.425	353.626	133.123	90.7279	123.068	8.42e-13	-1.54032	down	PREDICTED: hamartin-like isoform X1 [Oreochromis niloticus]
gene12513	NC_022210.1	LG12	gi|348536154|ref|XP_003455562.1|	9.59113	8.94262	8.31501	33.7617	25.797	35.7235	2.6e-12	1.83697	up	PREDICTED: uncharacterized protein FLJ46082 homolog isoform X1 [Oreochromis niloticus]
gene12518	NC_022210.1	LG12	gi|348536162|ref|XP_003455566.1|	0.798881	0.627707	1.1227	1.68929	2.59114	2.2206	0.019225	1.57683	up	PREDICTED: probable lipid phosphate phosphatase PPAPDC3-like [Oreochromis niloticus]
gene12519	NC_022210.1	LG12	gi|348536102|ref|XP_003455536.1|	17.1775	26.3222	17.57	4.25052	4.43856	4.03301	1.8e-06	-2.14846	down	PREDICTED: glutathione S-transferase theta-1-like [Oreochromis niloticus]
gene12523	NC_022210.1	LG12	gi|348536104|ref|XP_003455537.1|	12.0145	13.323	21.7512	4.55604	3.22053	5.63904	0.000185067	-1.77379	down	PREDICTED: noelin-like [Oreochromis niloticus]
gene12524	NC_022210.1	LG12	gi|542247221|ref|XP_003455569.2|	73.6393	84.3869	99.3668	15.5812	15.6272	13.348	1.44e-21	-2.21255	down	PREDICTED: formin-binding protein 1-like [Oreochromis niloticus]
gene12531	NC_022210.1	LG12	gi|542247234|ref|XP_005460186.1|	2.29274	1.39003	0.297405	11.5483	11.371	11.6895	6.11e-10	3.40627	up	PREDICTED: transcription termination factor 1-like [Oreochromis niloticus]
gene12532	NC_022210.1	LG12	gi|542247239|ref|XP_005460188.1|	4.41985	5.91746	4.55331	13.3009	10.3358	13.1461	0.00184834	1.46792	up	PREDICTED: G-protein-signaling modulator 2-like [Oreochromis niloticus]
gene12536	NC_022210.1	LG12	gi|542247247|ref|XP_005460191.1|	3.65e-29	3.1e-20	3.76e-26	0.322695	1.43086	0.975193	1.19e-06	Inf	up	PREDICTED: fibrinogen C domain-containing protein 1-like [Oreochromis niloticus]
gene12542	NC_022210.1	LG12	gi|548485823|ref|XP_005749250.1|	294.392	244.334	377.913	220.318	211.12	201.402	0.0261094	-0.913438	down	PREDICTED: dynamin-1-like isoform X2 [Pundamilia nyererei]
gene12543	NC_022210.1	LG12	gi|542247269|ref|XP_005460201.1|	91.9583	129.522	112.791	34.7881	30.2743	26.3697	2.69e-05	-1.04726	down	PREDICTED: rap guanine nucleotide exchange factor 1-like [Oreochromis niloticus]
Tilapia_newGene_2611	NC_022210.1	LG12	NA	0.00521153	0.516142	0.477294	1.1e-06	0.000157522	3.44e-07	0.00331262	#NAME?	down	NA
Tilapia_newGene_2613	NC_022210.1	LG12	NA	0.160154	0.724854	0.0739227	3.41069	3.50166	2.49008	2.49e-05	3.77702	up	NA
Tilapia_newGene_2614	NC_022210.1	LG12	NA	0.785404	1.15051	1.2475	10.9117	11.122	10.603	4.04e-18	3.36036	up	NA
Tilapia_newGene_2625	NC_022210.1	LG12	NA	0	0	0.0532125	0.663517	0.13674	1.13593	0.0202246	5.45347	up	NA
Tilapia_newGene_2626	NC_022210.1	LG12	NA	0.0144097	0.806134	0.703478	2.23174	1.6876	1.89786	0.0339104	2.0019	up	NA
Tilapia_newGene_2627	NC_022210.1	LG12	NA	185.433	256.36	216.661	6.15921	4.21736	3.14415	5.96e-82	-5.47558	down	NA
Tilapia_newGene_2628	NC_022210.1	LG12	NA	59.2367	90.9804	76.3456	50.5524	35.5598	43.9549	0.000990049	-0.891822	down	NA
Tilapia_newGene_2632	NC_022210.1	LG12	NA	10.9176	19.9987	7.92293	28.0979	27.5363	26.8408	0.00480007	1.26449	up	NA
Tilapia_newGene_2633	NC_022210.1	LG12	NA	28.8905	35.4292	40.5697	8.81207	7.87199	5.99378	4.09e-17	-1.87302	down	NA
Tilapia_newGene_2635	NC_022210.1	LG12	NA	0.489923	0.515923	1.61591	0.000206569	6.16e-05	5.13e-05	0.000535818	#NAME?	down	NA
gene12546	NC_022211.1	LG13	gi|348501424|ref|XP_003438269.1|	2.17e-07	3.28e-05	5.86e-21	3.56934	4.27648	4.05597	1.58e-49	Inf	up	PREDICTED: uncharacterized oxidoreductase C663.06c-like [Oreochromis niloticus]
gene12547	NC_022211.1	LG13	gi|542198564|ref|XP_005473692.1|	28.286	32.1722	26.1329	38.5405	30.9703	39.4781	0.000776856	0.889572	up	PREDICTED: nephrocystin-1-like isoform X1 [Oreochromis niloticus]
gene12550	NC_022211.1	LG13	NA	8.65809	5.60654	9.02435	24.7552	22.0139	28.4426	6.68e-12	2.09931	up	NA
gene12551	NC_022211.1	LG13	NA	2.89599	2.7597	1.21031	4.16305	4.17682	2.95532	0.00112171	1.08854	up	NA
gene12552	NC_022211.1	LG13	gi|542198572|ref|XP_003438366.2|	7.5e-06	0.0688069	0.00403668	2.63e-24	0.405367	0.505008	0.0399235	4.13658	up	PREDICTED: 28S ribosomal protein S5, mitochondrial-like [Oreochromis niloticus]
gene12553	NC_022211.1	LG13	gi|542214655|ref|XP_005447929.1|	4.58369	4.61645	5.20677	18.6733	13.4713	18.6158	2.49e-09	2.26424	up	PREDICTED: glioma tumor suppressor candidate region gene 1 protein-like [Oreochromis niloticus]
gene12554	NC_022211.1	LG13	gi|542198574|ref|XP_005473695.1|	9.88429	12.7035	12.2382	22.9867	11.6633	20.5939	0.0183353	0.925516	up	PREDICTED: sodium/calcium exchanger 1-like [Oreochromis niloticus]
gene12556	NC_022211.1	LG13	gi|542198839|ref|XP_005473791.1|	13.5655	12.7871	14.1966	21.4665	19.0591	22.7635	9.29e-07	1.07436	up	PREDICTED: THUMP domain-containing protein 2-like [Oreochromis niloticus]
gene12557	NC_022211.1	LG13	gi|498995423|ref|XP_004553491.1|	3.64177	4.52695	2.47452	49.7228	29.3017	42.6618	3.77e-07	2.20014	up	PREDICTED: mitogen-activated protein kinase kinase kinase kinase 3-like isoform X5 [Maylandia zebra]
gene12559	NC_022211.1	LG13	gi|348501440|ref|XP_003438277.1|	0.860317	1.24789	0.94853	5.66e-66	1.59e-105	6.12e-45	1.03e-06	#NAME?	down	PREDICTED: sialin [Oreochromis niloticus]
gene12562	NC_022211.1	LG13	gi|542198588|ref|XP_005473700.1|	0.57046	0.380744	0.0248174	4.97998	3.77781	4.55449	1.62e-22	4.03759	up	PREDICTED: probable ATP-dependent RNA helicase DDX43 [Oreochromis niloticus]
gene12565	NC_022211.1	LG13	gi|348501622|ref|XP_003438368.1|	126.134	148.833	153.103	38.0701	34.7721	34.7681	5.89e-13	-1.57021	down	PREDICTED: CB1 cannabinoid receptor-interacting protein 1-like isoform X1 [Oreochromis niloticus]
gene12566	NC_022211.1	LG13	gi|542198598|ref|XP_005473704.1|	8.94665	15.9292	8.7882	13.0041	18.8384	16.4688	4.66e-06	1.25541	up	PREDICTED: calcineurin subunit B type 1-like isoform X2 [Oreochromis niloticus]
gene12567	NC_022211.1	LG13	gi|348501626|ref|XP_003438370.1|	9.44e-59	2.43e-41	5.01e-24	0.00349276	0.82744	1.46521	0.00151983	Inf	up	PREDICTED: RNA-binding protein PNO1-like [Oreochromis niloticus]
gene12570	NC_022211.1	LG13	gi|348501630|ref|XP_003438372.1|	18.3822	21.6738	16.9248	28.4969	20.9457	28.0874	0.00405586	0.749299	up	PREDICTED: nuclear nucleic acid-binding protein C1D-like [Oreochromis niloticus]
gene12580	NC_022211.1	LG13	gi|542198622|ref|XP_005473711.1|	0.291998	0.375015	0.446762	2.253	2.42164	1.51802	0.010254	2.6289	up	PREDICTED: aftiphilin-like isoform X1 [Oreochromis niloticus]
gene12581	NC_022211.1	LG13	gi|548378099|ref|XP_005733762.1|	0.0130294	0.804984	0.615314	1.78894	3.3122	2.29559	0.00176838	2.57108	up	PREDICTED: galectin-related protein-like isoform X1 [Pundamilia nyererei]
gene12582	NC_022211.1	LG13	gi|548378095|ref|XP_005733761.1|	71.4898	84.1909	119.844	17.0958	15.5849	15.8008	2.42e-06	-1.35785	down	PREDICTED: ABC transporter G family member 20-like [Pundamilia nyererei]
gene12583	NC_022211.1	LG13	NA	82.3249	106.977	109.681	30.9386	33.2714	29.345	1.93e-08	-1.23015	down	NA
gene12587	NC_022211.1	LG13	gi|542198639|ref|XP_005473718.1|	83.6335	111.389	122.51	2.38491	0.745847	1.35147	4.91e-63	-5.28817	down	PREDICTED: WD repeat-containing and planar cell polarity effector protein fritz homolog isoform X1 [Oreochromis niloticus]
gene12589	NC_022211.1	LG13	gi|542198654|ref|XP_003438284.2|	52.5787	76.5704	69.4285	134.449	95.9832	151.739	7.5e-05	0.915244	up	PREDICTED: EH domain-binding protein 1 isoform X1 [Oreochromis niloticus]
gene12594	NC_022211.1	LG13	gi|348501456|ref|XP_003438285.1|	0.494978	0.756895	0.488824	13.1562	10.5181	9.41945	5.7e-19	4.29497	up	PREDICTED: contactin-associated protein-like 4-like [Oreochromis niloticus]
gene12600	NC_022211.1	LG13	gi|542198691|ref|XP_005473738.1|	0.421263	0.684496	0.384943	14.2326	11.8026	15.83	1.39e-35	4.94758	up	PREDICTED: transmembrane protein 41A-B-like [Oreochromis niloticus]
gene12602	NC_022211.1	LG13	gi|542198694|ref|XP_005473739.1|	88.2793	104.626	91.5794	41.4022	44.3303	46.6075	3.31e-05	-0.912216	down	PREDICTED: protein BEAN1-like isoform X1 [Oreochromis niloticus]
gene12607	NC_022211.1	LG13	gi|348501658|ref|XP_003438386.1|	0.712109	0.712815	5.52e-06	0.000669874	3.78e-05	0.000234307	0.00171252	#NAME?	down	PREDICTED: homeobox protein Hox-D4b [Oreochromis niloticus]
gene12611	NC_022211.1	LG13	gi|348501468|ref|XP_003438291.1|	328.709	293.76	278.065	4.52703	7.78733	13.618	1.76e-91	-4.94083	down	PREDICTED: cadherin-11-like isoform X1 [Oreochromis niloticus]
gene12616	NC_022211.1	LG13	gi|542198718|ref|XP_005473745.1|	1.37476	0.53799	0.457642	1.4991	3.69964	3.73783	0.00281054	2.47621	up	PREDICTED: 1-phosphatidylinositol 4,5-bisphosphate phosphodiesterase beta-1-like isoform X1 [Oreochromis niloticus]
gene12617	NC_022211.1	LG13	gi|348501662|ref|XP_003438388.1|	6.44066	9.22021	8.32459	15.3926	16.2815	17.5942	1.95e-05	1.18652	up	PREDICTED: beta-soluble NSF attachment protein-like [Oreochromis niloticus]
gene12618	NC_022211.1	LG13	gi|348501664|ref|XP_003438389.1|	3.16304	1.04354	0.711493	6.08577	3.0648	4.22328	0.0175132	1.50912	up	PREDICTED: cell division cycle 5-like protein-like [Oreochromis niloticus]
gene12624	NC_022211.1	LG13	gi|542198852|ref|XP_005473797.1|	4.26e-06	0.000196766	2.69e-07	4.65e-05	0.344768	0.797577	0.0101005	Inf	up	PREDICTED: uncharacterized protein LOC102082544 [Oreochromis niloticus]
gene12625	NC_022211.1	LG13	gi|542198738|ref|XP_005473753.1|	0.212408	0.000241675	0.113521	1.33732	1.28641	0.323111	0.00239867	3.36429	up	PREDICTED: uncharacterized protein LOC102077158 [Oreochromis niloticus]
gene12627	NC_022211.1	LG13	gi|348501482|ref|XP_003438298.1|	7.76e-09	0.149999	0.0596748	0.671296	0.518347	0.733179	0.0336587	2.97889	up	PREDICTED: RNA-binding protein 45-like isoform X1 [Oreochromis niloticus]
gene12628	NC_022211.1	LG13	gi|348501670|ref|XP_003438392.1|	0.578819	0.0636584	0.21977	5.62378	4.42705	4.1531	5.85e-11	4.91625	up	PREDICTED: zinc finger CCCH domain-containing protein 15-like isoformX1 [Oreochromis niloticus]
gene12630	NC_022211.1	LG13	gi|348501484|ref|XP_003438299.1|	932.187	774.213	719.155	92.271	53.7449	86.1081	2.57e-34	-2.76828	down	PREDICTED: dual specificity protein phosphatase 19-like isoform X1 [Oreochromis niloticus]
gene12631	NC_022211.1	LG13	gi|348501676|ref|XP_003438395.1|	760.597	1365.4	1174.58	299.797	235.116	266.845	2.13e-07	-2.02373	down	PREDICTED: nck-associated protein 1-like isoformX2 [Oreochromis niloticus]
gene12638	NC_022211.1	LG13	gi|348501488|ref|XP_003438301.1|	36.3055	39.8477	39.9734	8.88564	9.46833	18.016	2.35e-10	-1.41689	down	PREDICTED: endothelial PAS domain-containing protein 1 isoform X1 [Oreochromis niloticus]
gene12640	NC_022211.1	LG13	gi|542198799|ref|XP_005473778.1|	23.5183	30.0641	30.8755	36.8848	31.0018	38.7402	0.00298376	0.87076	up	PREDICTED: attractin-like protein 1-like isoform X3 [Oreochromis niloticus]
gene12641	NC_022211.1	LG13	NA	4.2e-33	1.28e-41	0.0936192	0.941596	0.464284	0.641624	0.00339457	4.89249	up	NA
gene12642	NC_022211.1	LG13	gi|542198802|ref|XP_005473779.1|	0.089893	0.164746	0.0433096	2.55445	4.0896	1.45651	2.67e-05	5.36567	up	PREDICTED: GDNF family receptor alpha-1-like isoform X2 [Oreochromis niloticus]
gene12643	NC_022211.1	LG13	gi|542198805|ref|XP_005473780.1|	2.39e-09	2.87e-07	9.88e-05	3.04016	2.88298	2.02111	3.42e-27	Inf	up	PREDICTED: coiled-coil domain-containing protein 172-like isoform X2 [Oreochromis niloticus]
gene12644	NC_022211.1	LG13	gi|542198811|ref|XP_005473782.1|	127.683	255.669	236.208	71.15	58.7924	58.9896	0.00018715	-1.51069	down	PREDICTED: uncharacterized protein LOC102080399 [Oreochromis niloticus]
gene12646	NC_022211.1	LG13	gi|542198814|ref|XP_005473783.1|	1.27864	0.800758	1.69859	3.02393	3.91028	1.84783	0.000150872	2.16708	up	PREDICTED: pro-neuregulin-3, membrane-bound isoform-like isoform X1 [Oreochromis niloticus]
gene12651	NC_022211.1	LG13	gi|542198825|ref|XP_005473786.1|	19.3805	30.1928	24.4822	1.86008	2.03505	2.7552	4.25e-21	-3.1943	down	PREDICTED: SET domain-containing protein 4-like isoform X1 [Oreochromis niloticus]
gene12652	NC_022211.1	LG13	gi|348501696|ref|XP_003438405.1|	1.78571	5.06923	5.13357	0.884395	0.264737	0.0822318	0.0067369	-3.47097	down	PREDICTED: quinone oxidoreductase-like protein 1-like isoform 2 [Oreochromis niloticus]
gene12653	NC_022211.1	LG13	gi|542198831|ref|XP_005473789.1|	38.2512	55.9804	63.1223	16.419	13.1745	15.1	0.000359319	-1.29829	down	PREDICTED: intersectin-1 [Oreochromis niloticus]
gene12655	NC_022211.1	LG13	NA	1.07659	0.638155	0.353155	9.30037	5.03852	5.99573	0.000102688	3.2401	up	NA
gene12657	NC_022211.1	LG13	gi|542198837|ref|XP_005473790.1|	0.889622	2.67567	2.56673	2.15e-39	2.38e-21	2.2e-34	3.07e-05	#NAME?	down	PREDICTED: uncharacterized protein LOC102081707 [Oreochromis niloticus]
gene12659	NC_022211.1	LG13	gi|542198976|ref|XP_005473842.1|	3.48e-42	7.38e-77	0.140101	11.6494	8.37834	8.97003	1.44e-22	7.91707	up	PREDICTED: uncharacterized protein LOC102080734 [Oreochromis niloticus]
gene12661	NC_022211.1	LG13	NA	4.57459	3.95552	6.67206	29.3063	29.535	21.5412	1.87e-08	2.40029	up	NA
gene12662	NC_022211.1	LG13	gi|542198866|ref|XP_005473803.1|	1.12085	2.34191	1.18442	8.85e-05	0.000156901	5.11e-06	0.00153134	#NAME?	down	PREDICTED: 5-hydroxytryptamine receptor 7-like [Oreochromis niloticus]
gene12663	NC_022211.1	LG13	gi|548429339|ref|XP_005743650.1|	17.5001	25.9417	25.5596	4.99246	3.60529	5.70398	0.00151278	-1.90161	down	PREDICTED: brefeldin A-inhibited guanine nucleotide-exchange protein 3-like isoform X1 [Pundamilia nyererei]
gene12668	NC_022211.1	LG13	gi|542198881|ref|XP_005473809.1|	0.0600003	1.37e-25	3.08e-09	1.42489	2.28759	2.18364	0.000115682	Inf	up	PREDICTED: probable E3 ubiquitin-protein ligase HECTD2 [Oreochromis niloticus]
gene12671	NC_022211.1	LG13	gi|542198887|ref|XP_003455729.2|	0.912261	0.425332	0.209525	10.2001	7.71928	10.7256	1.99e-15	4.38449	up	PREDICTED: fibroblast growth factor-binding protein 3-like [Oreochromis niloticus]
gene12673	NC_022211.1	LG13	gi|542226176|ref|XP_005452242.1|	1.5231	11.5815	3.29902	17.2503	14.622	14.5215	4.87e-05	1.81709	up	PREDICTED: uncharacterized protein LOC102077985 [Oreochromis niloticus]
gene12677	NC_022211.1	LG13	gi|542198897|ref|XP_005473814.1|	0.560695	0.255048	0.520635	3.12911	1.91864	2.1327	0.0032007	2.59698	up	PREDICTED: cytochrome P450 26C1-like [Oreochromis niloticus]
gene12679	NC_022211.1	LG13	gi|542198899|ref|XP_005473815.1|	0.159469	0.111241	0.258352	0.860564	0.618297	0.838798	0.0247436	2.34575	up	PREDICTED: TBC1 domain family member 12-like isoform X1 [Oreochromis niloticus]
gene12680	NC_022211.1	LG13	gi|542198904|ref|XP_005473817.1|	24.1806	38.0605	32.2884	9.23085	9.16833	9.77985	9.71e-10	-1.70602	down	PREDICTED: uncharacterized protein LOC102077225 [Oreochromis niloticus]
gene12687	NC_022211.1	LG13	gi|542198916|ref|XP_005473823.1|	7.55847	6.85377	7.8695	3.2168	3.9723	3.00047	0.00075418	-1.13249	down	PREDICTED: uncharacterized protein LOC102077762 [Oreochromis niloticus]
gene12688	NC_022211.1	LG13	gi|348536510|ref|XP_003455739.1|	3.11837	5.76157	4.47424	2.59334	1.72581	2.47171	0.0486742	-0.945282	down	PREDICTED: kinesin-like protein KIF11-like [Oreochromis niloticus]
gene12689	NC_022211.1	LG13	gi|348536508|ref|XP_003455738.1|	57.1507	46.0936	40.8626	29.9062	21.0255	27.996	0.0116484	-0.850714	down	PREDICTED: E3 SUMO-protein ligase EGR2-like [Oreochromis niloticus]
gene12691	NC_022211.1	LG13	gi|542198922|ref|XP_005473825.1|	32.8334	33.268	32.695	1.72158	2.43913	0.899402	8.31e-36	-4.09255	down	PREDICTED: protein ZNF365-like isoform X1 [Oreochromis niloticus]
gene12693	NC_022211.1	LG13	gi|542198937|ref|XP_003455736.2|	3.2624	5.87248	1.63698	0.000173309	0.000364617	7.65e-06	5.29e-09	#NAME?	down	PREDICTED: zinc transporter 6-like isoform X1 [Oreochromis niloticus]
gene12696	NC_022211.1	LG13	NA	0.452478	0.406356	0.177311	9.79924	8.65529	5.17223	3.77e-11	4.72638	up	NA
gene12697	NC_022211.1	LG13	gi|499040164|ref|XP_004570710.1|	0.0698409	0.101751	0.0438833	0.381355	0.683597	0.209602	0.0279254	2.90165	up	PREDICTED: forkhead box protein G1-like [Maylandia zebra]
gene12700	NC_022211.1	LG13	gi|348536484|ref|XP_003455726.1|	3.80213	4.6499	3.70986	1.86836	1.01932	1.82325	0.0231856	-1.22812	down	PREDICTED: echinoderm microtubule-associated protein-like 6-like [Oreochromis niloticus]
gene12705	NC_022211.1	LG13	NA	0.565476	1.18475	0.0876228	2.95e-08	1.71e-10	2.04e-28	0.00151686	#NAME?	down	NA
gene12709	NC_022211.1	LG13	NA	0.805796	0.353466	1.61659	2.88e-13	1.47e-69	4.91e-06	1.75e-05	#NAME?	down	NA
gene12710	NC_022211.1	LG13	gi|542252599|ref|XP_005462257.1|	7.26752	6.89472	10.7792	3.73067	5.16082	2.40117	0.013978	-1.39505	down	PREDICTED: multimerin-2-like [Oreochromis niloticus]
gene12717	NC_022211.1	LG13	gi|542252728|ref|XP_005462310.1|	3.33184	1.12064	4.6398	3.5e-25	1.42903	0.716978	0.0389061	-2.03516	down	PREDICTED: uncharacterized protein LOC100711424 [Oreochromis niloticus]
gene12718	NC_022211.1	LG13	gi|348540074|ref|XP_003457513.1|	281.608	458.443	431.374	163.723	119.604	143.735	4.08e-06	-1.19061	down	PREDICTED: glutamate dehydrogenase 1, mitochondrial [Oreochromis niloticus]
gene12720	NC_022211.1	LG13	NA	4.66478	7.76735	1.43136	1.37327	1.14e-06	0.902856	0.0400808	-2.51137	down	NA
gene12721	NC_022211.1	LG13	gi|548428958|ref|XP_005743598.1|	76.9715	89.3458	93.516	35.2495	33.9695	37.3342	6.94e-08	-1.17221	down	PREDICTED: serine/arginine repetitive matrix protein 2-like isoform X3 [Pundamilia nyererei]
gene12727	NC_022211.1	LG13	gi|499049631|ref|XP_004575349.1|	0.672179	3.22994	4.31547	4.12e-11	0.614621	0.709184	0.0355708	-2.42869	down	PREDICTED: monoacylglycerol lipase ABHD12-like isoform X3 [Maylandia zebra]
gene12728	NC_022211.1	LG13	NA	8.1e-38	3.36e-26	1.43e-15	0.148774	0.103283	0.123488	0.00385551	Inf	up	NA
gene12729	NC_022211.1	LG13	gi|348540112|ref|XP_003457532.1|	0.0772779	0.374967	0.140198	1.04133	1.26219	1.25754	0.000369268	2.76978	up	PREDICTED: DNA replication complex GINS protein PSF1-like isoformX1 [Oreochromis niloticus]
gene12730	NC_022211.1	LG13	gi|542252644|ref|XP_005462274.1|	8.86025	12.7961	10.1773	3.50495	5.98959	2.22133	0.00301568	-1.17542	down	PREDICTED: ninein-like protein-like [Oreochromis niloticus]
gene12731	NC_022211.1	LG13	gi|348540076|ref|XP_003457514.1|	1.6e-08	2.59e-06	0.157248	1.62188	0.0536736	1.69514	0.0115916	4.60999	up	PREDICTED: apoptosis-inducing factor 2-like [Oreochromis niloticus]
gene12733	NC_022211.1	LG13	NA	0.326914	2.69e-05	0.084262	1.28923	1.65041	1.28436	2.74e-06	3.4693	up	NA
gene12734	NC_022211.1	LG13	gi|542252736|ref|XP_005462314.1|	1.13e-16	2.23e-15	2.54e-08	0.349647	0.34126	0.413316	5.8e-06	Inf	up	PREDICTED: visual system homeobox 1-like [Oreochromis niloticus]
gene12737	NC_022211.1	LG13	gi|47208890|emb|CAF87187.1|	0.98375	0.826209	0.840076	7.71395	6.57847	8.16397	2.02e-20	3.22454	up	unnamed protein product, partial [Tetraodon nigroviridis]
gene12738	NC_022211.1	LG13	gi|542252738|ref|XP_005462315.1|	4.82851	6.72664	5.78414	0.378059	1.04563	1.05233	1.79e-10	-2.40164	down	PREDICTED: zinc finger protein 160-like [Oreochromis niloticus]
gene12741	NC_022211.1	LG13	gi|348540088|ref|XP_003457520.1|	20.5322	22.6756	23.0659	7.50087	8.03993	7.03207	9.57e-07	-1.36148	down	PREDICTED: synapse differentiation-inducing gene protein 1-like isoform X1 [Oreochromis niloticus]
gene12742	NC_022211.1	LG13	gi|542252740|ref|XP_005462316.1|	0.0043558	1.70057	1.81677	9.29e-25	5.76e-12	8.01e-21	0.000260487	#NAME?	down	PREDICTED: splicing factor 3A subunit 2-like [Oreochromis niloticus]
gene12745	NC_022211.1	LG13	gi|542252742|ref|XP_005462317.1|	8.82099	6.82522	4.65002	12.2114	16.0304	8.40139	0.00586927	1.12829	up	PREDICTED: zinc finger protein 318-like [Oreochromis niloticus]
gene12746	NC_022211.1	LG13	gi|348540118|ref|XP_003457535.1|	7.32225	16.4433	18.8518	5.37052	4.85759	6.0927	1.42e-06	1.51447	up	PREDICTED: serine/threonine-protein phosphatase 2A 56 kDa regulatory subunit delta isoform [Oreochromis niloticus]
gene12748	NC_022211.1	LG13	gi|542252677|ref|XP_005462287.1|	132.884	175.477	158.837	1.59349	2.09527	1.35539	1.07e-127	-6.43927	down	PREDICTED: leucine-rich repeat-containing protein 73-like isoform X1 [Oreochromis niloticus]
gene12749	NC_022211.1	LG13	gi|542252692|ref|XP_005462294.1|	14.2392	17.9177	18.8595	22.0786	20.993	19.6025	0.00342596	0.724846	up	PREDICTED: protein delta homolog 2-like isoform X1 [Oreochromis niloticus]
gene12754	NC_022211.1	LG13	gi|542252706|ref|XP_005462300.1|	530.307	806.906	747.516	35.2194	37.5416	33.5156	1.78e-59	-3.76266	down	PREDICTED: nuclear receptor coactivator 4-like isoform X1 [Oreochromis niloticus]
gene12755	NC_022211.1	LG13	gi|542252713|ref|XP_005462303.1|	15.7203	17.9957	15.5351	22.6924	18.9203	19.0693	0.0170767	0.58772	up	PREDICTED: zinc finger protein 135-like [Oreochromis niloticus]
gene12757	NC_022211.1	LG13	gi|542252719|ref|XP_005462306.1|	6.10983	2.63	2.16157	8.55326	7.32453	7.12727	7.77e-06	1.45915	up	PREDICTED: E3 ubiquitin-protein ligase parkin-like isoform X1 [Oreochromis niloticus]
gene12759	NC_022211.1	LG13	gi|542252724|ref|XP_005462308.1|	17.2399	18.1642	16.0911	31.9619	26.0932	30.8696	0.00110611	0.891614	up	PREDICTED: E3 ubiquitin-protein ligase UBR2 isoform X1 [Oreochromis niloticus]
gene12761	NC_022211.1	LG13	gi|499049729|ref|XP_004575398.1|	0.000427225	4.05722	0.8918	2.77e-09	8.37e-14	1.71e-12	0.0262539	#NAME?	down	PREDICTED: potassium voltage-gated channel subfamily G member 3-like [Maylandia zebra]
gene12767	NC_022211.1	LG13	NA	219.667	277.749	264.485	120.953	101.992	116.013	2.88e-10	-1.49949	down	NA
gene12769	NC_022211.1	LG13	gi|542238970|ref|XP_005457099.1|	183.615	234.135	213.386	139.886	115.301	142.154	0.000449925	-0.79173	down	PREDICTED: regulating synaptic membrane exocytosis protein 1-like isoform X1 [Oreochromis niloticus]
gene12771	NC_022211.1	LG13	gi|348529692|ref|XP_003452347.1|	47.2553	53.5799	53.2854	5.46496	6.90517	5.73855	7.12e-65	-4.23564	down	PREDICTED: opioid growth factor receptor-like protein 1-like [Oreochromis niloticus]
gene12773	NC_022211.1	LG13	gi|542239062|ref|XP_005457134.1|	1280.1	1944.91	1754.46	460.142	397.934	426.577	0.0156559	-0.749301	down	PREDICTED: stromal membrane-associated protein 1-like [Oreochromis niloticus]
gene12774	NC_022211.1	LG13	gi|348529696|ref|XP_003452349.1|	13.1943	14.1915	13.9039	21.94	24.3013	21.3717	0.00652883	0.843725	up	PREDICTED: neutral amino acid transporter A-like [Oreochromis niloticus]
gene12775	NC_022211.1	LG13	gi|542238994|ref|XP_005457109.1|	4.11e-05	0.00202916	0.150897	10.6222	12.0407	12.5555	7.77e-15	7.99086	up	PREDICTED: SERTA domain-containing protein 2-like isoform X1 [Oreochromis niloticus]
gene12777	NC_022211.1	LG13	gi|554879406|ref|XP_005949515.1|	0.75598	0.138262	9.84e-06	53.0111	27.8922	47.1023	6.46e-29	6.64631	up	PREDICTED: polycomb group RING finger protein 6-like isoform X1 [Haplochromis burtoni]
gene12784	NC_022211.1	LG13	gi|542239019|ref|XP_005457118.1|	55.5352	71.2469	69.8909	34.1909	30.2819	30.9772	2.16e-06	-1.12468	down	PREDICTED: poly(A) polymerase gamma-like [Oreochromis niloticus]
gene12786	NC_022211.1	LG13	gi|348529714|ref|XP_003452358.1|	0.0547307	0.0590489	1.27e-17	0.775403	1.13375	0.40381	0.0127681	5.51256	up	PREDICTED: transmembrane protein 229b-like [Oreochromis niloticus]
gene12792	NC_022211.1	LG13	gi|348529736|ref|XP_003452369.1|	2.3776	1.2723	1.66917	7.57323	7.1043	4.3911	0.0246604	1.79559	up	PREDICTED: tumor-associated calcium signal transducer 2-like isoform X1 [Oreochromis niloticus]
gene12793	NC_022211.1	LG13	gi|542239068|ref|XP_005457137.1|	0.198892	0.233484	0.0704648	0.0366192	8.75e-46	3.53e-72	0.0393304	-3.94865	down	PREDICTED: fibrillin-2-like [Oreochromis niloticus]
gene12797	NC_022211.1	LG13	gi|542239053|ref|XP_003452364.2|	2.05911	1.26593	1.46686	13.5473	6.41159	8.0562	3.26e-05	2.49957	up	PREDICTED: tetratricopeptide repeat protein 7A [Oreochromis niloticus]
gene12800	NC_022211.1	LG13	gi|542239059|ref|XP_005457133.1|	0.621176	3.47572	0.981474	0.155433	0.00137652	2.6e-53	0.0207971	-4.90064	down	PREDICTED: suppressor of cytokine signaling 5-like [Oreochromis niloticus]
gene12801	NC_022211.1	LG13	gi|410900366|ref|XP_003963667.1|	3.608	1.91885	4.18357	0.643531	0.423933	0.196405	0.0124027	-2.17455	down	PREDICTED: rho-related GTP-binding protein RhoQ-like [Takifugu rubripes]
gene12802	NC_022211.1	LG13	gi|542256741|ref|XP_005463872.1|	41.3928	39.4987	40.3044	19.8917	20.4629	18.4994	2.48e-06	-1.12505	down	PREDICTED: tetratricopeptide repeat protein 40-like isoform X2 [Oreochromis niloticus]
gene12808	NC_022211.1	LG13	NA	4.16e-51	1.07e-47	0.22548	1.68266	1.6975	0.875935	0.0033312	4.24113	up	NA
gene12811	NC_022211.1	LG13	gi|542256765|ref|XP_005463880.1|	3.69358	3.80225	5.05366	27.5844	26.476	27.8613	1.74e-17	2.72835	up	PREDICTED: serine/threonine-protein kinase 32C-like isoform X1 [Oreochromis niloticus]
gene12813	NC_022211.1	LG13	gi|542256771|ref|XP_003458742.2|	75.7919	88.1001	99.4821	51.2762	46.5335	52.0518	0.00440744	-0.64457	down	PREDICTED: threo-3-hydroxyaspartate ammonia-lyase-like [Oreochromis niloticus]
gene12817	NC_022211.1	LG13	gi|348507489|ref|XP_003441288.1|	5.44521	3.78426	5.93181	0.268249	0.00620238	0.0685742	0.00414716	-3.62043	down	PREDICTED: opsin-3-like [Oreochromis niloticus]
gene12818	NC_022211.1	LG13	gi|348507487|ref|XP_003441287.1|	0.970242	0.771707	2.64418	1.8e-29	0.442299	0.000532195	0.0180718	-3.18333	down	PREDICTED: E3 ubiquitin-protein ligase TRIM21-like [Oreochromis niloticus]
gene12822	NC_022211.1	LG13	gi|542198988|ref|XP_005473848.1|	4.95513	4.34262	4.09985	10.9008	9.79336	9.39829	1.82e-05	1.29352	up	PREDICTED: cytochrome P450 1B1 isoform X1 [Oreochromis niloticus]
gene12823	NC_022211.1	LG13	gi|542199013|ref|XP_005473858.1|	25.6063	26.911	26.9434	4.80186	5.07257	4.38513	9.14e-22	-2.6049	down	PREDICTED: N-acylneuraminate-9-phosphatase-like isoform X2 [Oreochromis niloticus]
gene12824	NC_022211.1	LG13	gi|348507167|ref|XP_003441128.1|	0.696808	0.185392	0.034663	4.4368	4.29113	4.46648	4.88e-13	3.95578	up	PREDICTED: DNA-directed RNA polymerase I subunit RPA2 isoform 1 [Oreochromis niloticus]
gene12825	NC_022211.1	LG13	gi|542199019|ref|XP_003441127.2|	0.610792	0.954894	1.40349	5.15408	1.93219	6.03844	0.00490841	2.32482	up	PREDICTED: tubulin--tyrosine ligase-like [Oreochromis niloticus]
gene12826	NC_022211.1	LG13	gi|542199021|ref|XP_005473859.1|	124.527	132.394	151.764	21.8492	18.6199	19.6085	2.3e-28	-2.41755	down	PREDICTED: fidgetin-like protein 1-like isoform X1 [Oreochromis niloticus]
gene12827	NC_022211.1	LG13	gi|542199027|ref|XP_005473862.1|	0.550343	1.69867	1.12914	3.5378	3.63067	4.02572	0.000317471	1.78191	up	PREDICTED: DNA-binding protein Ikaros-like isoform X7 [Oreochromis niloticus]
gene12829	NC_022211.1	LG13	NA	2.58e-06	0.0771197	1.45e-05	33.193	30.6261	42.1403	5.63e-96	10.5767	up	NA
gene12830	NC_022211.1	LG13	gi|348507479|ref|XP_003441283.1|	14.7271	17.3131	16.6499	3.08418	4.0823	3.46344	7.38e-13	-2.05353	down	PREDICTED: brorin-like [Oreochromis niloticus]
gene12831	NC_022211.1	LG13	gi|348507477|ref|XP_003441282.1|	21.6089	17.2316	22.1595	2.62171	4.00296	2.59803	5.77e-11	-2.65948	down	PREDICTED: poly(rC)-binding protein 3-like [Oreochromis niloticus]
gene12834	NC_022211.1	LG13	gi|348507147|ref|XP_003441118.1|	0.00123237	0.00200645	0.00406747	5.63199	2.03654	1.24323	9.25e-05	Inf	up	PREDICTED: transmembrane 9 superfamily member 3 [Oreochromis niloticus]
gene12835	NC_022211.1	LG13	gi|348507143|ref|XP_003441116.1|	0.584124	0.742157	0.392289	6.01e-33	8.05e-16	2.84e-29	0.00194432	#NAME?	down	PREDICTED: thioredoxin-dependent peroxide reductase, mitochondrial-like isoform 1 [Oreochromis niloticus]
gene12836	NC_022211.1	LG13	gi|348507473|ref|XP_003441280.1|	53.5635	51.0183	62.5441	6.68252	10.1717	11.4585	7.6e-19	-2.49025	down	PREDICTED: sideroflexin-4-like [Oreochromis niloticus]
gene12837	NC_022211.1	LG13	gi|348507137|ref|XP_003441113.1|	44.0662	79.621	63.8116	12.9578	9.15813	11.7956	1.18e-07	-2.12067	down	PREDICTED: protein FAM45A-like [Oreochromis niloticus]
gene12839	NC_022211.1	LG13	NA	13.8615	13.1447	14.3404	4.32867	7.48286	7.36946	0.00024982	-1.06042	down	NA
gene12841	NC_022211.1	LG13	NA	0.789912	0.0432772	0.349484	2.98469	2.97758	2.26609	0.00145607	2.97792	up	NA
gene12842	NC_022211.1	LG13	gi|348507469|ref|XP_003441278.1|	0.0565991	0.0489646	0.194851	0.935714	0.64949	0.93306	0.00248306	3.42723	up	PREDICTED: rab11 family-interacting protein 2-like [Oreochromis niloticus]
gene12843	NC_022211.1	LG13	gi|542199082|ref|XP_005473882.1|	0.0549833	2.2e-06	2.77e-06	0.242101	0.154371	0.203351	0.0239917	3.69099	up	PREDICTED: protein FAM204A-like isoform X2 [Oreochromis niloticus]
gene12848	NC_022211.1	LG13	gi|348507461|ref|XP_003441274.1|	8.17e-09	6.38e-10	4.08e-09	0.330862	0.523173	0.404159	3.6e-11	Inf	up	PREDICTED: sphingosine-1-phosphate lyase 1 isoform X1 [Oreochromis niloticus]
gene12850	NC_022211.1	LG13	gi|542199104|ref|XP_005473888.1|	0.354908	0.230187	0.159816	0.458801	0.73172	0.98262	0.0164853	1.69406	up	PREDICTED: heparan-alpha-glucosaminide N-acetyltransferase-like isoform X1 [Oreochromis niloticus]
gene12851	NC_022211.1	LG13	gi|542199122|ref|XP_005473896.1|	6.82e-09	8.38e-05	1.37e-05	0.168353	3.89e-05	0.142311	0.00866636	Inf	up	PREDICTED: proto-oncogene tyrosine-protein kinase receptor Ret [Oreochromis niloticus]
gene12852	NC_022211.1	LG13	gi|348507457|ref|XP_003441272.1|	0.000470734	0.303501	0.137524	1.39875	1.52695	1.77402	1.09e-06	3.64051	up	PREDICTED: chondroitin sulfate N-acetylgalactosaminyltransferase 2 isoform X1 [Oreochromis niloticus]
gene12854	NC_022211.1	LG13	gi|542199132|ref|XP_005473900.1|	0.42709	0.184644	0.465576	1.02928	1.29209	1.19408	0.0158679	1.83743	up	PREDICTED: mini-chromosome maintenance complex-binding protein-like isoform X3 [Oreochromis niloticus]
gene12862	NC_022211.1	LG13	gi|542199146|ref|XP_005473903.1|	7.36958	8.52676	7.8983	11.3479	9.34136	14.0775	0.0210633	0.632151	up	PREDICTED: NAD-dependent protein deacetylase sirtuin-1-like [Oreochromis niloticus]
gene12863	NC_022211.1	LG13	gi|348507117|ref|XP_003441103.1|	0	0.000135682	0.0169483	2.54e-09	0.414877	0.561463	0.0108495	6.41615	up	PREDICTED: dnaJ homolog subfamily C member 12-like [Oreochromis niloticus]
gene12865	NC_022211.1	LG13	gi|542199152|ref|XP_005473905.1|	92.1851	72.905	120.783	36.5767	29.1112	30.297	8.28e-07	-1.61465	down	PREDICTED: probable E3 ubiquitin-protein ligase HERC4-like isoform X1 [Oreochromis niloticus]
gene12866	NC_022211.1	LG13	NA	0	9.89e-05	0.000127567	0.82077	0.558645	0.000172481	0.00313234	Inf	up	NA
gene12868	NC_022211.1	LG13	gi|542199161|ref|XP_005473909.1|	2.2758	9.27642	0.00849166	0.00534695	0.00508188	0.00554529	0.0204002	#NAME?	down	PREDICTED: protein FAM83H-like [Oreochromis niloticus]
gene12869	NC_022211.1	LG13	gi|348507441|ref|XP_003441264.1|	52.9494	54.8201	54.1045	13.5729	14.1307	15.2359	1.46e-20	-2.11843	down	PREDICTED: DNA mismatch repair protein Mlh1 isoform X1 [Oreochromis niloticus]
gene12871	NC_022211.1	LG13	gi|542199167|ref|XP_005473911.1|	116.536	153.291	152.36	28.4153	25.496	29.9117	6.73e-26	-2.28013	down	PREDICTED: leucine-rich repeat flightless-interacting protein 2-like isoform X2 [Oreochromis niloticus]
gene12875	NC_022211.1	LG13	gi|542199950|ref|XP_005474224.1|	28.5014	29.7328	39.0224	10.6075	9.76982	12.0636	5.77e-07	-1.37011	down	PREDICTED: cadherin-23-like [Oreochromis niloticus]
gene12876	NC_022211.1	LG13	gi|542199194|ref|XP_005473923.1|	27.9862	27.6313	38.8586	10.4416	5.41826	4.94851	0.00010089	-2.11681	down	PREDICTED: platelet receptor Gi24-like [Oreochromis niloticus]
gene12877	NC_022211.1	LG13	gi|542199192|ref|XP_005473922.1|	34.2534	45.9792	44.7742	19.2254	11.0454	11.0609	1.01e-09	-1.7365	down	PREDICTED: uncharacterized protein C10orf105-like [Oreochromis niloticus]
gene12879	NC_022211.1	LG13	gi|542199199|ref|XP_005473925.1|	3.474	6.415	2.89586	14.3814	12.4708	14.0971	2.23e-06	1.73306	up	PREDICTED: WD repeat-containing protein 11 isoform X2 [Oreochromis niloticus]
gene12880	NC_022211.1	LG13	gi|542199203|ref|XP_005473926.1|	242.2	324.554	306.129	203.28	171.09	202.856	0.000616557	-0.835734	down	PREDICTED: fibroblast growth factor receptor 2-like isoform X1 [Oreochromis niloticus]
gene12881	NC_022211.1	LG13	gi|542199221|ref|XP_005473935.1|	25.5933	29.5279	29.2422	18.2011	13.8642	12.5515	0.042306	-0.612623	down	PREDICTED: arginyl-tRNA--protein transferase 1-like isoform X2 [Oreochromis niloticus]
gene12882	NC_022211.1	LG13	gi|348507427|ref|XP_003441257.1|	0.946962	3.73371	1.57507	45.3011	36.552	48.0824	2.58e-25	4.446	up	PREDICTED: delta-1-pyrroline-5-carboxylate synthase-like isoform X1 [Oreochromis niloticus]
gene12883	NC_022211.1	LG13	gi|542199235|ref|XP_005473941.1|	6.22184	6.02875	12.2246	0.91824	1.06036	0.614155	2.82e-05	-3.26529	down	PREDICTED: E3 ubiquitin-protein ligase TRIM39-like [Oreochromis niloticus]
gene12885	NC_022211.1	LG13	gi|348507423|ref|XP_003441255.1|	114.138	125.206	129.758	52.5505	49.2861	49.7772	1.92e-07	-1.19047	down	PREDICTED: zinc-binding protein A33-like isoform X1 [Oreochromis niloticus]
gene12886	NC_022211.1	LG13	gi|542199244|ref|XP_005473945.1|	205.535	272.332	288.872	29.727	28.8701	29.1977	9.06e-36	-2.75018	down	PREDICTED: actin-binding LIM protein 1 isoform X3 [Oreochromis niloticus]
gene12888	NC_022211.1	LG13	gi|542199260|ref|XP_005473952.1|	3.74381	7.67265	3.64271	0.794989	1.14258	1.26361	0.00167674	-2.23835	down	PREDICTED: serum response factor-like isoform X1 [Oreochromis niloticus]
gene12891	NC_022211.1	LG13	gi|584008084|ref|XP_006799009.1|	47.7626	51.8184	54.6985	25.9509	27.8186	32.5646	0.00772715	-0.594532	down	PREDICTED: kinesin light chain 1-like isoform X1 [Neolamprologus brichardi]
gene12893	NC_022211.1	LG13	gi|584008081|ref|XP_006799008.1|	58.3194	110.498	75.6296	2.22611	1.68951	1.56176	2.78e-18	-5.34061	down	PREDICTED: phosphofurin acidic cluster sorting protein 1-like isoform X3 [Neolamprologus brichardi]
gene12895	NC_022211.1	LG13	gi|542199294|ref|XP_005473966.1|	132.773	197.789	161.381	38.6735	45.7289	44.8826	2.77e-13	-1.67549	down	PREDICTED: uncharacterized protein LOC102079309 [Oreochromis niloticus]
gene12896	NC_022211.1	LG13	gi|348507094|ref|XP_003441092.1|	89.5675	96.7373	92.0144	21.3334	22.8462	23.4635	8.4e-18	-1.86191	down	PREDICTED: kelch domain-containing protein 3-like isoform X1 [Oreochromis niloticus]
gene12898	NC_022211.1	LG13	gi|348507090|ref|XP_003441090.1|	2.60589	1.97581	3.5782	6.2e-121	0	0	0.00095255	#NAME?	down	PREDICTED: cancer-related nucleoside-triphosphatase-like [Oreochromis niloticus]
gene12900	NC_022211.1	LG13	gi|542199319|ref|XP_005473976.1|	55.2559	68.0068	65.5858	108.18	93.5696	116.083	2.66e-06	1.02282	up	PREDICTED: signal-induced proliferation-associated 1-like protein 2-like isoform X1 [Oreochromis niloticus]
gene12901	NC_022211.1	LG13	gi|542199329|ref|XP_005473981.1|	45.5857	57.4103	60.1608	15.3955	18.8809	16.0941	0.000229644	-0.896128	down	PREDICTED: disrupted in schizophrenia 1 protein-like isoform X1 [Oreochromis niloticus]
gene12903	NC_022211.1	LG13	gi|348507084|ref|XP_003441087.1|	54.2363	45.042	31.1096	71.513	81.4407	76.5127	4.5e-05	1.24993	up	PREDICTED: egl nine homolog 1-like isoform X1 [Oreochromis niloticus]
gene12906	NC_022211.1	LG13	gi|584026297|ref|XP_006807726.1|	3.51828	3.25651	3.03685	11.4243	10.393	13.4162	2.34e-10	1.94467	up	PREDICTED: lysosomal-trafficking regulator-like [Neolamprologus brichardi]
gene12907	NC_022211.1	LG13	gi|348507078|ref|XP_003441084.1|	0.73706	3.05e-07	6.7e-08	7.32027	7.07669	7.9231	8.11e-15	5.08288	up	PREDICTED: guanine nucleotide-binding protein G(I)/G(S)/G(O) subunit gamma-4-like [Oreochromis niloticus]
gene12909	NC_022211.1	LG13	NA	7.09658	6.54279	7.88787	1.23203	1.88883	1.29473	0.00015005	-2.24093	down	NA
gene12910	NC_022211.1	LG13	gi|348507397|ref|XP_003441242.1|	1.16017	1.24346	2.77914	0.229576	0.62202	0.131003	0.0407147	-2.33713	down	PREDICTED: geranylgeranyl pyrophosphate synthase-like isoform X1 [Oreochromis niloticus]
gene12915	NC_022211.1	LG13	NA	1.52e-17	3.29919	1.95719	1.05e-17	1.93e-75	3.1e-18	0.00328278	#NAME?	down	NA
gene12917	NC_022211.1	LG13	NA	1.71942	1.42727	1.21945	6.10724	6.05377	6.19235	0.000242107	2.15447	up	NA
gene12925	NC_022211.1	LG13	gi|542199393|ref|XP_005474004.1|	63.2689	68.7621	80.2087	24.6047	18.0148	23.5298	2.71e-13	-1.57906	down	PREDICTED: opsin-5-like isoform X2 [Oreochromis niloticus]
gene12927	NC_022211.1	LG13	gi|499018044|ref|XP_004559818.1|	7.8e-15	2.19e-15	7.47e-10	0.596726	2.28e-05	0.229441	0.0127119	Inf	up	PREDICTED: protein MEMO1-like isoform X1 [Maylandia zebra]
gene12931	NC_022211.1	LG13	gi|542199411|ref|XP_005474011.1|	6.96755	6.33734	7.60453	2.82888	2.9512	4.05331	0.00424219	-1.07364	down	PREDICTED: protein jagged-1b-like isoform X1 [Oreochromis niloticus]
gene12934	NC_022211.1	LG13	gi|542199429|ref|XP_005474018.1|	12.1559	14.9605	14.441	1.91962	2.19955	1.46754	4.32e-09	-2.62611	down	PREDICTED: serine palmitoyltransferase 3 isoform X2 [Oreochromis niloticus]
gene12936	NC_022211.1	LG13	gi|542199433|ref|XP_005474019.1|	55.2794	30.7011	75.4812	0.386057	0.39117	0.753355	1.7e-08	-4.71835	down	PREDICTED: threonine aspartase 1 [Oreochromis niloticus]
gene12939	NC_022211.1	LG13	gi|542199441|ref|XP_005474023.1|	1.64588	0.00015783	1.63017	0.130534	0.0306062	0.0114234	0.0303916	-4.06739	down	PREDICTED: uncharacterized protein LOC100692143 [Oreochromis niloticus]
gene12945	NC_022211.1	LG13	gi|542199954|ref|XP_003441223.2|	7.0056	5.28746	3.10667	9.91927	12.085	11.3118	0.00468175	1.18734	up	PREDICTED: cystatin-like [Oreochromis niloticus]
gene12949	NC_022211.1	LG13	gi|348507044|ref|XP_003441067.1|	0.674249	1.29783	0.865717	4.56854	3.21787	3.13629	0.00127706	2.22086	up	PREDICTED: sorting nexin-5-like [Oreochromis niloticus]
gene12951	NC_022211.1	LG13	gi|348507042|ref|XP_003441066.1|	9.48896	9.79553	9.22408	16.5858	19.7246	18.1578	2.94e-06	1.12946	up	PREDICTED: cofilin-2-like [Oreochromis niloticus]
gene12954	NC_022211.1	LG13	gi|348507038|ref|XP_003441064.1|	0.19067	0.307719	1.78e-27	2.61064	2.65138	2.05856	0.00190388	4.02728	up	PREDICTED: 39S ribosomal protein L14, mitochondrial-like [Oreochromis niloticus]
gene12958	NC_022211.1	LG13	gi|542199470|ref|XP_005474034.1|	9.17735	14.1951	9.91058	12.4929	17.9708	14.862	0.0278176	0.912282	up	PREDICTED: non-structural maintenance of chromosomes element 4 homolog A-like isoform X2 [Oreochromis niloticus]
gene12960	NC_022211.1	LG13	gi|542199487|ref|XP_005474042.1|	0.543736	0.252528	0.688907	6.54864	8.53544	5.80652	1.25e-07	3.86141	up	PREDICTED: netrin receptor UNC5B-like isoform X4 [Oreochromis niloticus]
gene12962	NC_022211.1	LG13	gi|542199489|ref|XP_005474043.1|	1.61518	0.217736	1.09782	8.93678	4.63317	9.92719	1.3e-05	3.06628	up	PREDICTED: proactivator polypeptide-like isoform X2 [Oreochromis niloticus]
gene12964	NC_022211.1	LG13	gi|542199502|ref|XP_005474047.1|	4.46433	4.66329	4.50367	15.5899	11.1973	9.10248	0.00128442	1.58184	up	PREDICTED: nucleolar and coiled-body phosphoprotein 1-like isoform X2 [Oreochromis niloticus]
gene12965	NC_022211.1	LG13	gi|542199495|ref|XP_003441058.2|	1.76883	1.11135	5.17628	27.1259	26.8469	32.9644	3.04e-22	3.62312	up	PREDICTED: calcium uptake protein 1, mitochondrial-like isoform X1 [Oreochromis niloticus]
gene12966	NC_022211.1	LG13	gi|542199504|ref|XP_005474048.1|	0.0600661	0.509407	0.164124	1.09964	1.90476	3.21403	0.000990846	3.1715	up	PREDICTED: calcium uniporter protein, mitochondrial-like isoform X2 [Oreochromis niloticus]
gene12970	NC_022211.1	LG13	gi|584011961|ref|XP_006800889.1|	77.8342	59.497	96.4729	21.7966	15.2998	15.1936	2.51e-10	-1.83068	down	PREDICTED: cAMP and cAMP-inhibited cGMP 3&apos;,5&apos;-cyclic phosphodiesterase 10A-like isoform X1 [Neolamprologus brichardi]
gene12971	NC_022211.1	LG13	gi|348507022|ref|XP_003441056.1|	1.2133	0.55234	1.86135	5.685	3.19207	5.33635	0.00710345	2.1091	up	PREDICTED: brachyury protein-like isoform X1 [Oreochromis niloticus]
gene12972	NC_022211.1	LG13	gi|542199529|ref|XP_005474058.1|	163.311	222.057	211.117	135.737	100.322	130.806	0.000771484	-0.738878	down	PREDICTED: proline-rich protein 18-like [Oreochromis niloticus]
gene12977	NC_022211.1	LG13	gi|542199544|ref|XP_003441203.2|	18.3952	22.164	21.4001	55.2668	39.9461	60.0004	1.54e-09	1.30163	up	PREDICTED: transmembrane protein 87A-like isoform X1 [Oreochromis niloticus]
gene12979	NC_022211.1	LG13	gi|542199552|ref|XP_005474068.1|	3.26624	1.19e-13	1.27e-23	1.88813	3.43	1.90238	0.0476787	1.73137	up	PREDICTED: zinc finger CCCH domain-containing protein 6-like isoform X1 [Oreochromis niloticus]
gene12980	NC_022211.1	LG13	gi|542199550|ref|XP_005474067.1|	0.239969	0.418564	0.206287	4.13341	4.64303	4.80741	5.04e-10	3.95242	up	PREDICTED: uncharacterized protein LOC102082890 [Oreochromis niloticus]
gene12982	NC_022211.1	LG13	gi|348507310|ref|XP_003441199.1|	246.179	369.824	306.225	52.9647	48.12	41.9168	8.27e-21	-2.62921	down	PREDICTED: golgin subfamily A member 4 isoform X1 [Oreochromis niloticus]
gene12985	NC_022211.1	LG13	gi|348507014|ref|XP_003441052.1|	0.5267	1.5389	1.3178	5.84213	9.34941	7.74801	0.0036773	2.91678	up	PREDICTED: F-box only protein 11-like isoform X1 [Oreochromis niloticus]
gene12986	NC_022211.1	LG13	gi|542199578|ref|XP_005474078.1|	23.9737	22.4749	24.0398	55.2854	39.8729	52.7387	2.1e-05	0.936945	up	PREDICTED: forkhead box protein N2-like isoform X1 [Oreochromis niloticus]
gene12990	NC_022211.1	LG13	gi|542199593|ref|XP_005474085.1|	23.3936	21.0646	23.2284	38.0245	35.0727	42.9244	3.31e-05	1.00017	up	PREDICTED: neurexin-1a isoform X1 [Oreochromis niloticus]
gene12996	NC_022211.1	LG13	gi|348507010|ref|XP_003441050.1|	5.80431	5.26768	5.23816	18.002	16.5801	17.6849	1.7e-12	1.84823	up	PREDICTED: 1-acyl-sn-glycerol-3-phosphate acyltransferase delta-like isoform X1 [Oreochromis niloticus]
gene12997	NC_022211.1	LG13	gi|584011860|ref|XP_006800839.1|	1.35249	2.15861	2.72313	9.80058	12.953	10.4305	4.81e-11	2.47263	up	PREDICTED: mitogen-activated protein kinase kinase kinase 4-like isoform X1 [Neolamprologus brichardi]
gene12998	NC_022211.1	LG13	gi|348507008|ref|XP_003441049.1|	0.335852	0.691733	0.56077	1.08733	3.25835	2.61593	0.00675565	2.30949	up	PREDICTED: potassium channel subfamily K member 1-like [Oreochromis niloticus]
gene13004	NC_022211.1	LG13	gi|542199648|ref|XP_005474109.1|	33.068	42.9245	43.338	23.9498	17.0146	25.7455	0.0355229	-0.659366	down	PREDICTED: collagen alpha-1(IX) chain-like isoform X1 [Oreochromis niloticus]
gene13007	NC_022211.1	LG13	gi|584011822|ref|XP_006800820.1|	46.4114	51.6984	49.8588	25.7173	26.3766	30.0417	0.000480697	-0.772055	down	PREDICTED: brain-specific angiogenesis inhibitor 3-like isoform X1 [Neolamprologus brichardi]
gene13009	NC_022211.1	LG13	gi|542199965|ref|XP_005474229.1|	984.929	1633.28	1392.89	37.1137	24.3574	25.3787	6.5e-24	-3.95178	down	PREDICTED: protein eyes shut homolog [Oreochromis niloticus]
gene13011	NC_022211.1	LG13	gi|542199669|ref|XP_005474118.1|	0.818855	1.93744	2.0123	23.4702	16.6621	23.5035	5.43e-08	2.58705	up	PREDICTED: PHD finger protein 3-like isoform X1 [Oreochromis niloticus]
gene13012	NC_022211.1	LG13	gi|348507002|ref|XP_003441046.1|	31.88	38.3204	39.7872	7.6148	11.0588	9.62563	1.02e-12	-1.89367	down	PREDICTED: isoaspartyl peptidase/L-asparaginase-like [Oreochromis niloticus]
gene13014	NC_022211.1	LG13	gi|348507270|ref|XP_003441179.1|	0.617715	0.289519	0.682725	9.0774	8.58696	6.10546	7.61e-15	3.93024	up	PREDICTED: DNA primase large subunit-like [Oreochromis niloticus]
gene13015	NC_022211.1	LG13	gi|348507000|ref|XP_003441045.1|	2.48099	0.123618	1.40644	44.4882	39.2894	40.7629	5.03e-62	5.01827	up	PREDICTED: ras-related protein Rab-23-like [Oreochromis niloticus]
gene13016	NC_022211.1	LG13	gi|348507268|ref|XP_003441178.1|	7.61336	8.2059	7.45903	13.5035	13.1	13.085	0.00416852	0.899838	up	PREDICTED: BAG family molecular chaperone regulator 2-like [Oreochromis niloticus]
gene13017	NC_022211.1	LG13	gi|542199680|ref|XP_005474121.1|	75.6109	65.2871	83.0896	31.4675	20.6333	27.2057	1.28e-08	-1.30915	down	PREDICTED: zinc finger protein 451-like isoform X1 [Oreochromis niloticus]
gene13019	NC_022211.1	LG13	gi|542199700|ref|XP_005474131.1|	6.71854	1.7104	7.61703	0.62988	1.53932	1.07803	0.0247436	-2.14869	down	PREDICTED: collagen alpha-1(IX) chain-like [Oreochromis niloticus]
gene13021	NC_022211.1	LG13	gi|542199702|ref|XP_005474132.1|	0.573804	1.44779	1.49899	6.41e-06	0.00041782	0.00786707	0.00437846	#NAME?	down	PREDICTED: collagen alpha-1(XXI) chain-like isoform X1 [Oreochromis niloticus]
gene13024	NC_022211.1	LG13	gi|542199714|ref|XP_005474137.1|	22.0144	32.8359	33.8496	17.5149	19.5768	19.0616	0.0050323	-0.823021	down	PREDICTED: GDNF family receptor alpha-like isoform X1 [Oreochromis niloticus]
gene13025	NC_022211.1	LG13	gi|542199718|ref|XP_005474139.1|	94.0984	101.734	91.2433	66.5546	39.5693	51.9195	4.06e-23	-2.37445	down	PREDICTED: orexin receptor type 2-like [Oreochromis niloticus]
gene13027	NC_022211.1	LG13	gi|542199726|ref|XP_005474143.1|	0.42388	0.269499	0.381633	6.34778	7.79087	6.9917	2.64e-10	3.4192	up	PREDICTED: flocculation protein FLO11-like isoform X1 [Oreochromis niloticus]
gene13030	NC_022211.1	LG13	gi|348507256|ref|XP_003441172.1|	0.766708	0.58735	1.09679	1.38307	1.16146	2.20996	0.0018738	2.00667	up	PREDICTED: transcription elongation factor B polypeptide 3-like isoform X1 [Oreochromis niloticus]
gene13034	NC_022211.1	LG13	gi|542199743|ref|XP_005474149.1|	3.78882	4.72055	7.8803	0.448872	0.305852	0.487424	1.15e-05	-3.67626	down	PREDICTED: F-box only protein 9-like isoform X3 [Oreochromis niloticus]
gene13035	NC_022211.1	LG13	gi|348507250|ref|XP_003441169.1|	103.814	132.923	127.009	49.9875	42.6096	50.4765	1.77e-08	-1.21388	down	PREDICTED: serine/threonine-protein kinase ICK isoform X1 [Oreochromis niloticus]
gene13038	NC_022211.1	LG13	gi|525342968|ref|NP_001266564.1|	4.1066	7.57697	7.94302	17.0524	11.3232	9.74978	0.0193135	1.05197	up	glutathione S-transferase [Oreochromis niloticus]
gene13039	NC_022211.1	LG13	gi|348506984|ref|XP_003441037.1|	20.7755	189.927	38.3542	0.321806	0.13418	0.689195	0.0318076	-5.77619	down	PREDICTED: transmembrane protein 14A-like [Oreochromis niloticus]
gene13040	NC_022211.1	LG13	gi|348507246|ref|XP_003441167.1|	0.236658	0.151572	9.85e-05	3.83996	3.31061	4.05675	1.3e-16	4.90134	up	PREDICTED: 1-acyl-sn-glycerol-3-phosphate acyltransferase epsilon-like [Oreochromis niloticus]
gene13051	NC_022211.1	LG13	gi|542199765|ref|XP_005474156.1|	0.496	0.297524	1.00566	2.22084	2.96343	1.44883	0.00106048	2.15395	up	PREDICTED: AP-3 complex subunit mu-1 isoform X2 [Oreochromis niloticus]
gene13058	NC_022211.1	LG13	gi|348507222|ref|XP_003441155.1|	1.3873	0.771104	2.70667	0.540017	0.715848	0.348858	0.0316316	-2.46748	down	PREDICTED: zinc finger protein 511-like isoform X1 [Oreochromis niloticus]
gene13060	NC_022211.1	LG13	gi|348507389|ref|XP_003441238.1|	0.0577403	3.48e-37	0.00369099	0.36149	0.242184	0.194133	0.0167321	3.85414	up	PREDICTED: fucose mutarotase-like isoform X1 [Oreochromis niloticus]
gene13061	NC_022211.1	LG13	gi|348507371|ref|XP_003441229.1|	0.00579724	0.00263983	0.00387599	0.397609	2.90421	0.600578	0.00437846	Inf	up	PREDICTED: enoyl-CoA hydratase, mitochondrial-like isoform 1 [Oreochromis niloticus]
gene13064	NC_022211.1	LG13	gi|542199817|ref|XP_005474174.1|	7.66117	11.5727	9.52547	4.45306	2.8995	4.68975	0.000328834	-1.1394	down	PREDICTED: peroxisomal N(1)-acetyl-spermine/spermidine oxidase-like [Oreochromis niloticus]
gene13067	NC_022211.1	LG13	NA	8.09e-19	5.95e-23	0.000413168	0.488437	0.309891	0.148963	0.00364426	Inf	up	NA
gene13068	NC_022211.1	LG13	gi|348507214|ref|XP_003441151.1|	11.4805	11.1745	10.16	27.9884	31.4225	31.8873	4.18e-10	1.63678	up	PREDICTED: ras association domain-containing protein 4-like isoform X1 [Oreochromis niloticus]
gene13071	NC_022211.1	LG13	gi|348507262|ref|XP_003441175.1|	1.34802	0.645366	1.35156	6.08479	5.63748	6.0821	4.05e-05	2.5988	up	PREDICTED: transmembrane protein 72-like [Oreochromis niloticus]
gene13073	NC_022211.1	LG13	gi|542199830|ref|XP_005474178.1|	34.1513	24.4183	26.3822	1.74071	1.52139	0.729385	2.88e-16	-3.66921	down	PREDICTED: DNA excision repair protein ERCC-6 isoform X1 [Oreochromis niloticus]
gene13075	NC_022211.1	LG13	gi|499006201|ref|XP_004556167.1|	3.96074	4.21732	4.71246	1.84194	2.26351	2.57424	0.0429475	-1.22059	down	PREDICTED: microtubule-associated protein futsch-like [Maylandia zebra]
gene13077	NC_022211.1	LG13	gi|542199858|ref|XP_005474191.1|	106.41	159.825	122.838	65.9535	51.0194	57.9616	1.03e-05	-1.1273	down	PREDICTED: WD repeat- and FYVE domain-containing protein 4 [Oreochromis niloticus]
gene13078	NC_022211.1	LG13	gi|348507206|ref|XP_003441147.1|	0.0760053	0.258831	0.125288	2.88684	4.21553	6.24527	0.000154834	5.27551	up	PREDICTED: leucine-rich repeat-containing protein 18-like isoform X1 [Oreochromis niloticus]
gene13079	NC_022211.1	LG13	gi|542199845|ref|XP_005474185.1|	18.9437	23.7445	18.9367	7.89538	9.64895	10.2241	0.000125545	-1.25044	down	PREDICTED: putative ZDHHC-type palmitoyltransferase 6-like isoform X1 [Oreochromis niloticus]
gene13084	NC_022211.1	LG13	gi|542199882|ref|XP_005474200.1|	0.647656	0.119719	0.765272	0.0882513	0.206183	2.36e-38	0.0421917	-2.76475	down	PREDICTED: bone morphogenetic protein 3B-like [Oreochromis niloticus]
gene13086	NC_022211.1	LG13	gi|348507194|ref|XP_003441141.1|	0.00191142	2.67e-05	8.6e-06	0.107607	0.000199918	0.102037	0.0183326	Inf	up	PREDICTED: anthrax toxin receptor 1-like isoform X1 [Oreochromis niloticus]
gene13089	NC_022211.1	LG13	gi|542199900|ref|XP_005474207.1|	1.37936	1.8825	1.56674	7.04439	6.09863	6.01879	1.16e-07	2.25668	up	PREDICTED: probable palmitoyltransferase ZDHHC16-like isoform X2 [Oreochromis niloticus]
gene13092	NC_022211.1	LG13	gi|348507188|ref|XP_003441138.1|	4.74432	7.14945	6.09194	17.9218	15.6693	17.1866	2.8e-07	1.6937	up	PREDICTED: probable E3 ubiquitin-protein ligase TRIM8-like isoform X1 [Oreochromis niloticus]
gene13093	NC_022211.1	LG13	gi|348507036|ref|XP_003441063.1|	0.0009945	4.55e-09	8.26e-11	0.0152567	0.207758	0.489008	0.0194902	Inf	up	PREDICTED: nucleoplasmin-like protein NO29-like [Oreochromis niloticus]
gene13097	NC_022211.1	LG13	gi|348507182|ref|XP_003441135.1|	0.461163	0.14868	0.232071	20.8647	14.8421	21.4353	1.38e-73	6.18633	up	PREDICTED: prominin-1-A-like [Oreochromis niloticus]
gene13098	NC_022211.1	LG13	gi|542199926|ref|XP_005474215.1|	2.32578	1.08778	0.788652	8.76898	6.2577	3.7794	0.00192276	2.06207	up	PREDICTED: Hermansky-Pudlak syndrome 6 protein homolog [Oreochromis niloticus]
gene13100	NC_022211.1	LG13	gi|542199929|ref|XP_005474216.1|	2.38892	2.5144	2.42082	10.188	9.18714	7.68792	6.5e-12	2.07577	up	PREDICTED: Kv channel-interacting protein 2-like isoform X2 [Oreochromis niloticus]
gene13103	NC_022211.1	LG13	gi|734597551|ref|XP_010742802.1|	53.0138	68.2892	65.904	21.3582	19.7759	21.7689	1.84e-06	-1.4219	down	PREDICTED: canalicular multispecific organic anion transporter 1 [Larimichthys crocea]
gene13109	NC_022211.1	LG13	NA	2.16e-18	3.87e-18	1.92e-13	6.86e-16	0.393289	0.416299	0.00842806	Inf	up	NA
gene13110	NC_022211.1	LG13	gi|542237522|ref|XP_005456543.1|	0.494114	0.365861	0.525046	0.000155314	0.000467165	1.9e-05	0.000811856	#NAME?	down	PREDICTED: neuropeptides capa receptor-like [Oreochromis niloticus]
gene13115	NC_022211.1	LG13	gi|554806759|ref|XP_005914305.1|	9.88122	0.547792	5.23099	2.56e-11	0.000310048	1.54e-05	0.000137246	#NAME?	down	PREDICTED: ankyrin repeat domain-containing protein 2-like [Haplochromis burtoni]
gene13118	NC_022211.1	LG13	gi|542237544|ref|XP_003452017.2|	57.784	65.6064	71.5097	26.7816	28.0369	31.2324	6.46e-06	-0.983122	down	PREDICTED: inactive heparanase-2 isoform X1 [Oreochromis niloticus]
gene13119	NC_022211.1	LG13	gi|542237548|ref|XP_003452018.2|	8.02e-10	0.13262	1.34e-06	1.33148	1.13937	1.26205	1.68e-05	5.09576	up	PREDICTED: metal transporter CNNM1-like [Oreochromis niloticus]
gene13127	NC_022211.1	LG13	gi|554806051|ref|XP_005913963.1|	0.436961	1.13067	1.01801	3.59609	7.46521	7.16519	2.18e-07	3.09155	up	PREDICTED: cartilage acidic protein 1-like isoform X2 [Haplochromis burtoni]
gene13128	NC_022211.1	LG13	gi|348529045|ref|XP_003452025.1|	31.3758	26.9395	28.2675	68.4114	50.0731	69.6608	6.93e-08	1.1578	up	PREDICTED: golgin subfamily A member 7B-like [Oreochromis niloticus]
gene13129	NC_022211.1	LG13	gi|348528933|ref|XP_003451970.1|	0.0224336	0.0380636	4.78e-112	0.630969	0.821835	0.596997	0.000169854	5.38327	up	PREDICTED: secreted frizzled-related protein 5-like isoform 3 [Oreochromis niloticus]
gene13130	NC_022211.1	LG13	gi|554806061|ref|XP_005913968.1|	166.784	192.195	221.849	39.5514	27.4275	20.5583	3.52e-21	-2.14095	down	PREDICTED: zinc finger matrin-type protein 4-like isoform X1 [Haplochromis burtoni]
gene13134	NC_022211.1	LG13	gi|542237582|ref|XP_005456565.1|	276.128	350.604	329.752	78.4643	77.9827	82.8054	1.17e-16	-1.783	down	PREDICTED: protein FAM178A-like isoform X1 [Oreochromis niloticus]
gene13135	NC_022211.1	LG13	gi|542237594|ref|XP_005456571.1|	29.6761	34.7016	35.9851	11.9739	20.8831	11.4254	6.34e-08	-1.58582	down	PREDICTED: WASH complex subunit FAM21C-like isoform X1 [Oreochromis niloticus]
gene13140	NC_022211.1	LG13	gi|542237620|ref|XP_005456582.1|	1.9385	1.70863	2.28121	0.929411	0.521651	0.707972	0.0222759	-1.60802	down	PREDICTED: methylcytosine dioxygenase TET3-like isoform X1 [Oreochromis niloticus]
gene13142	NC_022211.1	LG13	gi|348529055|ref|XP_003452030.1|	5.12e-25	2.68e-68	0.105787	3.30119	3.82655	4.88555	1.73e-19	6.99544	up	PREDICTED: transmembrane protein 150A-like [Oreochromis niloticus]
gene13148	NC_022211.1	LG13	gi|542237650|ref|XP_005456595.1|	1.17898	0.499438	0.337349	29.7474	18.7028	18.9848	1.9e-19	6.02892	up	PREDICTED: transmembrane protein 150A-like [Oreochromis niloticus]
gene13151	NC_022211.1	LG13	gi|657596125|ref|XP_008302750.1|	0.4012	0.371066	0.625642	9.96879	9.48544	20.0897	4.71e-07	4.91614	up	PREDICTED: LOW QUALITY PROTEIN: redox-regulatory protein FAM213A-like [Stegastes partitus]
gene13157	NC_022211.1	LG13	gi|542237665|ref|XP_005456599.1|	1.13627	2.71314	2.0479	5.83014	5.42054	9.7098	0.00516741	1.61576	up	PREDICTED: semaphorin-4G-like isoform X1 [Oreochromis niloticus]
gene13161	NC_022211.1	LG13	gi|542237675|ref|XP_005456602.1|	9.10579	7.3661	8.33692	15.9483	9.59817	15.7126	0.00711066	0.94335	up	PREDICTED: cystatin-like isoform X1 [Oreochromis niloticus]
gene13162	NC_022211.1	LG13	gi|542237679|ref|XP_005456604.1|	2.61086	2.59197	3.11915	28.9205	17.9755	29.8044	2.16e-21	2.99661	up	PREDICTED: EGF-containing fibulin-like extracellular matrix protein 1-like [Oreochromis niloticus]
gene13165	NC_022211.1	LG13	gi|542237855|ref|XP_005456672.1|	0.56316	0.22218	0.507684	2.28e-09	2.55e-18	1.99e-09	2.85e-05	#NAME?	down	PREDICTED: free fatty acid receptor 4-like [Oreochromis niloticus]
gene13167	NC_022211.1	LG13	gi|348529084|ref|XP_003452044.1|	1.37946	0.94906	0.894486	3.2612	3.15242	2.32365	0.0140096	1.48543	up	PREDICTED: myoferlin-like [Oreochromis niloticus]
gene13174	NC_022211.1	LG13	gi|348528967|ref|XP_003451986.1|	20.2577	21.8928	17.3239	0.274452	4.55e-06	1.34e-07	8.35e-56	-7.83818	down	PREDICTED: leucine-rich repeat, immunoglobulin-like domain and transmembrane domain-containing protein 1-like [Oreochromis niloticus]
gene13175	NC_022211.1	LG13	gi|348528969|ref|XP_003451987.1|	6.27637	10.0181	8.9428	9.98e-07	4.02e-13	3.23e-14	6.49e-33	#NAME?	down	PREDICTED: leucine-rich repeat, immunoglobulin-like domain and transmembrane domain-containing protein 2-like isoform X1 [Oreochromis niloticus]
gene13176	NC_022211.1	LG13	gi|542237707|ref|XP_005456614.1|	11.6485	5.44333	10.2492	2.16448	1.5549	1.70646	0.000145761	-2.42131	down	PREDICTED: cadherin-related family member 1-like isoform X1 [Oreochromis niloticus]
gene13177	NC_022211.1	LG13	gi|542237713|ref|XP_005456617.1|	11.0642	7.23969	8.74913	38.2907	31.1716	36.7462	1.7e-15	2.0381	up	PREDICTED: carbohydrate sulfotransferase 3-like isoform X2 [Oreochromis niloticus]
gene13178	NC_022211.1	LG13	gi|542237717|ref|XP_005456618.1|	6.79511	7.57282	9.0459	18.0893	14.9597	16.231	2e-09	1.43731	up	PREDICTED: paired box protein Pax-2-A-like isoform X3 [Oreochromis niloticus]
gene13179	NC_022211.1	LG13	gi|348528977|ref|XP_003451991.1|	0.839762	1.07e-08	7.52e-09	1.38081	1.1973	2.07506	0.000274657	2.57526	up	PREDICTED: CUE domain-containing protein 2-like isoform X1 [Oreochromis niloticus]
gene13183	NC_022211.1	LG13	gi|348528985|ref|XP_003451995.1|	8.57e-11	3.43e-17	1e-20	0.941737	2.08912	1.74965	1.6e-16	Inf	up	PREDICTED: dnaJ homolog subfamily B member 12-like isoform X1 [Oreochromis niloticus]
gene13184	NC_022211.1	LG13	gi|348528987|ref|XP_003451996.1|	4.37934	11.4357	10.3549	0	0	0	0.000359273	#NAME?	down	PREDICTED: DNA damage-inducible transcript 4 protein-like [Oreochromis niloticus]
gene13185	NC_022211.1	LG13	gi|348528989|ref|XP_003451997.1|	0.490233	0.262345	0.895278	12.7171	8.27904	12.5488	4.96e-24	4.55939	up	PREDICTED: testican-2-like isoform X1 [Oreochromis niloticus]
gene13190	NC_022211.1	LG13	gi|542237786|ref|XP_003452000.2|	3.23e-13	0.396769	0.264907	2.08e-15	1.19e-12	2.92e-10	0.00753723	#NAME?	down	PREDICTED: 40S ribosomal protein S24-like isoformX1 [Oreochromis niloticus]
gene13191	NC_022211.1	LG13	gi|542237794|ref|XP_005456647.1|	184.167	275.618	239.55	74.0608	64.9857	79.4884	0.000808035	-0.75262	down	PREDICTED: zinc finger MIZ domain-containing protein 1-like isoform X5 [Oreochromis niloticus]
gene13194	NC_022211.1	LG13	gi|348529009|ref|XP_003452007.1|	0.154646	0	0.00392349	7.37863	5.75763	9.10095	5.62e-12	7.54811	up	PREDICTED: zinc finger CCHC domain-containing protein 24-like [Oreochromis niloticus]
gene13204	NC_022211.1	LG13	gi|542237842|ref|XP_005456667.1|	1.60022	0.310286	2.09319	5.43e-09	0.119636	0.000335935	0.00087022	-4.88687	down	PREDICTED: histone-lysine N-methyltransferase SETDB1-B-like isoform X1 [Oreochromis niloticus]
gene13210	NC_022211.1	LG13	gi|542200009|ref|XP_005474248.1|	19.3457	12.3585	23.1695	29.9946	31.7892	35.3406	0.0101574	0.86015	up	PREDICTED: polymeric immunoglobulin receptor-like isoform X2 [Oreochromis niloticus]
gene13215	NC_022211.1	LG13	gi|542200007|ref|XP_005474247.1|	41.7733	52.9829	50.0385	15.1561	13.8309	16.2061	1.33e-12	-1.63081	down	PREDICTED: polymeric immunoglobulin receptor-like isoform X2 [Oreochromis niloticus]
gene13216	NC_022211.1	LG13	gi|542200588|ref|XP_005474463.1|	5.93066	5.30418	11.468	0.00667685	2.62515	2.93179	0.00878978	-1.95402	down	PREDICTED: polymeric immunoglobulin receptor-like [Oreochromis niloticus]
gene13222	NC_022211.1	LG13	gi|348501508|ref|XP_003438311.1|	0.210382	2.71e-46	0.00380962	0.679032	0.323234	0.572744	0.0129835	2.95823	up	PREDICTED: neuroendocrine convertase 2 isoform X1 [Oreochromis niloticus]
gene13223	NC_022211.1	LG13	gi|542200038|ref|XP_005474260.1|	3.23734	0.000808531	3.05796	4.73257	3.08161	5.05794	0.0476804	1.16168	up	PREDICTED: filensin-like isoform X1 [Oreochromis niloticus]
gene13226	NC_022211.1	LG13	gi|554806459|ref|XP_005914162.1|	158.905	126.439	162.011	81.5205	77.8533	94.0737	3.15e-05	-0.913998	down	PREDICTED: protocadherin-15-like isoform X1 [Haplochromis burtoni]
gene13229	NC_022211.1	LG13	gi|348501514|ref|XP_003438314.1|	161.913	265.418	227.016	172.582	153.909	166.399	0.0126297	-0.634137	down	PREDICTED: cGMP-dependent protein kinase 1-like isoformX2 [Oreochromis niloticus]
gene13237	NC_022211.1	LG13	NA	17.3476	16.0861	19.8445	67.5965	76.9307	67.71	1.12e-22	2.1267	up	NA
gene13240	NC_022211.1	LG13	gi|348501522|ref|XP_003438318.1|	6.27561	4.08967	5.61081	1.00704	0.491846	0.2306	6.88e-07	-2.6175	down	PREDICTED: glutathione S-transferase omega-1-like [Oreochromis niloticus]
gene13244	NC_022211.1	LG13	gi|348501724|ref|XP_003438419.1|	5.53766	2.65473	3.1999	0.0296047	0.00158016	0.000661321	2.37e-12	-8.74207	down	PREDICTED: swi5-dependent recombination DNA repair protein 1 homolog isoform X1 [Oreochromis niloticus]
gene13250	NC_022211.1	LG13	gi|542200112|ref|XP_005474289.1|	0.000680352	2.22e-06	0.000310465	1.16509	0.204245	0.324146	0.0063274	Inf	up	PREDICTED: VPS10 domain-containing receptor SorCS3-like [Oreochromis niloticus]
gene13252	NC_022211.1	LG13	gi|542200116|ref|XP_005474290.1|	0.255865	3.24e-07	4.32e-19	7.68213	6.47068	6.46154	2.08e-23	6.13005	up	PREDICTED: gamma-adducin-like isoform X1 [Oreochromis niloticus]
gene13254	NC_022211.1	LG13	gi|348501530|ref|XP_003438322.1|	24.9681	30.1218	28.3675	0.300818	0.140943	0.0530983	6.09e-64	-7.49661	down	PREDICTED: survival of motor neuron-related-splicing factor 30-like [Oreochromis niloticus]
gene13257	NC_022211.1	LG13	gi|348501534|ref|XP_003438324.1|	98.6622	115.183	123.999	0.644182	0.246502	0.328654	9.35e-142	-8.23025	down	PREDICTED: serine/threonine-protein phosphatase 2A 55 kDa regulatory subunit B delta isoform-like [Oreochromis niloticus]
gene13258	NC_022211.1	LG13	gi|542200128|ref|XP_005474293.1|	178.969	242.132	223.153	57.994	45.6704	69.7925	8.96e-17	-1.82367	down	PREDICTED: transcription factor COE3-like isoform X4 [Oreochromis niloticus]
gene13259	NC_022211.1	LG13	gi|348501740|ref|XP_003438427.1|	1.56672	1.02967	2.09413	7.84813	5.75152	7.96817	3.4e-11	2.29624	up	PREDICTED: methylated-DNA--protein-cysteine methyltransferase-like isoform X1 [Oreochromis niloticus]
gene13260	NC_022211.1	LG13	NA	0.000524681	6.31e-05	0.0501796	0.931114	1.22509	7.45e-08	0.0118995	5.57772	up	NA
gene13261	NC_022211.1	LG13	gi|348501544|ref|XP_003438329.1|	0.773123	2.31914	0.754485	3.68314	3.83823	8.49522	0.0143015	2.36802	up	PREDICTED: progonadoliberin-3 isoformX2 [Oreochromis niloticus]
gene13266	NC_022211.1	LG13	gi|542200158|ref|XP_005474304.1|	0.0833527	1.13e-89	0.0213139	0.198827	0.53069	0.169915	0.0393422	3.47222	up	PREDICTED: disintegrin and metalloproteinase domain-containing protein 12-like isoform X1 [Oreochromis niloticus]
gene13269	NC_022211.1	LG13	gi|348501754|ref|XP_003438434.1|	41.3231	41.9244	39.4056	78.9889	60.3321	75.2096	4.7e-06	1.07256	up	PREDICTED: LOW QUALITY PROTEIN: erythroid differentiation-related factor 1-like [Oreochromis niloticus]
gene13272	NC_022211.1	LG13	gi|542200166|ref|XP_005474306.1|	1.34816	2.0571	2.27925	5.32722	6.18893	6.45874	5.42e-08	1.8395	up	PREDICTED: YLP motif-containing protein 1-like isoform X2 [Oreochromis niloticus]
gene13276	NC_022211.1	LG13	gi|348501768|ref|XP_003438441.1|	9.29e-13	6.34e-10	2.2e-05	0.354909	0.0703029	1.3531	0.0103402	Inf	up	PREDICTED: protein FAM53B-like [Oreochromis niloticus]
gene13277	NC_022211.1	LG13	gi|498988669|ref|XP_004551822.1|	1.28e-12	3.25e-10	1.95e-13	0.331329	0.215394	0.229348	0.000193165	Inf	up	PREDICTED: NK1 transcription factor-related protein 2-like [Maylandia zebra]
gene13279	NC_022211.1	LG13	gi|542200188|ref|XP_003438444.2|	25.2467	27.2093	30.396	6.36837	8.35281	7.04987	1.61e-11	-1.7709	down	PREDICTED: G-protein coupled receptor 26-like isoform X1 [Oreochromis niloticus]
gene13284	NC_022211.1	LG13	gi|498988665|ref|XP_004551821.1|	51.7966	56.6023	54.554	24.4412	22.1504	20.8132	1.34e-06	-1.0977	down	PREDICTED: deleted in malignant brain tumors 1 protein-like [Maylandia zebra]
gene13285	NC_022211.1	LG13	gi|348501552|ref|XP_003438333.1|	2.13518	1.29267	0.93512	3.58565	2.9918	2.83626	0.00442764	1.27494	up	PREDICTED: angiotensinogen-like [Oreochromis niloticus]
gene13286	NC_022211.1	LG13	gi|348501554|ref|XP_003438334.1|	137.504	146.203	159.318	71.0214	63.8526	72.3073	6.55e-05	-0.89173	down	PREDICTED: conserved oligomeric Golgi complex subunit 2 isoform X1 [Oreochromis niloticus]
gene13287	NC_022211.1	LG13	gi|542200201|ref|XP_005474317.1|	7.55272	8.41041	8.21909	19.1724	11.7813	17.9061	6.27e-05	1.96134	up	PREDICTED: piggyBac transposable element-derived protein 5-like isoform X2 [Oreochromis niloticus]
gene13289	NC_022211.1	LG13	gi|348501780|ref|XP_003438447.1|	125.923	172.439	159.919	44.1639	43.8504	38.9541	1.68e-18	-1.90956	down	PREDICTED: progesterone-induced-blocking factor 1 [Oreochromis niloticus]
gene13292	NC_022211.1	LG13	gi|348501560|ref|XP_003438337.1|	46.8098	52.5107	51.5685	14.6152	17.8275	17.1408	2.18e-11	-1.60172	down	PREDICTED: mitotic-spindle organizing protein 1-like [Oreochromis niloticus]
gene13293	NC_022211.1	LG13	gi|542200214|ref|XP_005474321.1|	31.0311	33.9814	34.1602	55.775	51.4416	68.1115	4.81e-05	0.922874	up	PREDICTED: dachshund homolog 1-like isoform X1 [Oreochromis niloticus]
gene13298	NC_022211.1	LG13	gi|542200592|ref|XP_005474465.1|	305.524	374.544	435.22	182.833	171.697	150.077	5.13e-06	-1.05225	down	PREDICTED: ankyrin-3-like [Oreochromis niloticus]
gene13301	NC_022211.1	LG13	gi|542200225|ref|XP_005474324.1|	1.41268	1.29694	1.31888	3.26778	4.28997	5.85201	5.92e-05	2.38913	up	PREDICTED: protein FAM13B-like isoform X1 [Oreochromis niloticus]
gene13302	NC_022211.1	LG13	gi|348501564|ref|XP_003438339.1|	303.382	470.823	473.956	1.38575	1.50487	0.699983	8.1e-63	-7.7387	down	PREDICTED: phytanoyl-CoA hydroxylase-interacting protein-like isoform X1 [Oreochromis niloticus]
gene13303	NC_022211.1	LG13	gi|348501794|ref|XP_003438454.1|	191.99	355.462	322.892	13.363	5.32934	6.64446	6.06e-10	-2.86334	down	PREDICTED: protein bicaudal C homolog 1-like [Oreochromis niloticus]
gene13304	NC_022211.1	LG13	gi|348501566|ref|XP_003438340.1|	0.0357633	0.350953	0.384025	22.1487	18.9403	31.8091	1.23e-27	6.77003	up	PREDICTED: ubiquitin-conjugating enzyme E2 D4-like isoform 1 [Oreochromis niloticus]
gene13307	NC_022211.1	LG13	gi|542200241|ref|XP_005474330.1|	0.146219	0.123541	2.46e-22	12.785	9.65722	6.79429	8.19e-19	8.79648	up	PREDICTED: formin-2-like [Oreochromis niloticus]
gene13309	NC_022211.1	LG13	gi|498987465|ref|XP_004551531.1|	14.6932	14.4045	18.1699	61.8438	47.4471	62.0031	5.1e-16	1.9159	up	PREDICTED: ryanodine receptor 2-like isoform X1 [Maylandia zebra]
gene13312	NC_022211.1	LG13	gi|542200261|ref|XP_005474338.1|	0.0128808	0.0270386	0.10294	2.67036	2.18745	1.91327	2.04e-11	5.85822	up	PREDICTED: uncharacterized protein LOC102076745 isoform X1 [Oreochromis niloticus]
gene13314	NC_022211.1	LG13	gi|542200251|ref|XP_005474333.1|	0.417555	0.986257	2.15e-05	2.22597	3.76526	2.96128	1.09e-05	3.24258	up	PREDICTED: protein FAM149B1-like isoform X1 [Oreochromis niloticus]
gene13315	NC_022211.1	LG13	gi|348501576|ref|XP_003438345.1|	0.354257	0.165662	0.125303	2.30334	2.45136	1.85978	1.08e-10	3.54403	up	PREDICTED: dnaJ homolog subfamily C member 9-like [Oreochromis niloticus]
gene13322	NC_022211.1	LG13	gi|542200296|ref|XP_005474353.1|	42.3942	47.0272	51.5693	20.1994	22.3907	24.8573	2.84e-05	-0.945422	down	PREDICTED: wings apart-like protein homolog isoform X1 [Oreochromis niloticus]
gene13323	NC_022211.1	LG13	gi|542200304|ref|XP_005474357.1|	6.3243	4.79482	4.62648	1.10641	0.455398	0.520118	0.000191244	-2.8087	down	PREDICTED: serine protease HTRA1A [Oreochromis niloticus]
gene13324	NC_022211.1	LG13	gi|542200306|ref|XP_005474358.1|	53.5692	57.1546	63.4511	22.9845	20.4632	23.6848	3.24e-08	-1.22046	down	PREDICTED: pleckstrin homology domain-containing family A member 1-like isoform X2 [Oreochromis niloticus]
gene13325	NC_022211.1	LG13	gi|542200314|ref|XP_005474360.1|	23.9139	22.072	22.7534	8.30213	9.45015	8.83376	0.000268973	-1.21516	down	PREDICTED: phosphatase and actin regulator 2-like isoform X1 [Oreochromis niloticus]
gene13328	NC_022211.1	LG13	gi|498987347|ref|XP_004551503.1|	3.03148	7.11563	1.48937	0.00268633	0.506535	0.770454	0.0249126	-3.09674	down	PREDICTED: regulator of G-protein signaling 17-like isoform X1 [Maylandia zebra]
gene13330	NC_022211.1	LG13	gi|348501818|ref|XP_003438466.1|	9.84045	8.91838	9.11965	20.6165	17.3093	22.1611	8.59e-07	1.15783	up	PREDICTED: pecanex-like protein 2 [Oreochromis niloticus]
gene13331	NC_022211.1	LG13	gi|542200328|ref|XP_005474365.1|	5.77881	6.7953	10.4104	1.26615	0.802	0.290468	8.25e-09	-3.22449	down	PREDICTED: mitogen-activated protein kinase kinase kinase MLK4-like isoform X1 [Oreochromis niloticus]
gene13332	NC_022211.1	LG13	gi|348501822|ref|XP_003438468.1|	2.02085	2.56015	2.08032	9.37523	10.85	12.373	2.29e-15	2.20799	up	PREDICTED: interleukin-20 receptor subunit alpha-like [Oreochromis niloticus]
gene13333	NC_022211.1	LG13	gi|542200333|ref|XP_005474367.1|	20.8385	22.7375	25.3189	100.485	81.26	100.204	3.5e-15	1.76134	up	PREDICTED: uncharacterized protein LOC100690512 isoform X1 [Oreochromis niloticus]
gene13334	NC_022211.1	LG13	gi|542200337|ref|XP_005474369.1|	29.8517	36.9191	40.2294	1.72216	2.18677	1.91605	1.15e-25	-4.10761	down	PREDICTED: uncharacterized protein LOC102079852 [Oreochromis niloticus]
gene13335	NC_022211.1	LG13	gi|542200339|ref|XP_005474370.1|	22.4554	39.4621	38.8826	6.29578	6.89857	8.65308	7.71e-05	-2.22105	down	PREDICTED: oligodendrocyte transcription factor 3-like [Oreochromis niloticus]
gene13336	NC_022211.1	LG13	NA	0.829535	0.0103412	0.0780217	1.80235	2.30981	1.91744	0.00120004	2.79474	up	NA
gene13337	NC_022211.1	LG13	gi|542200347|ref|XP_005474371.1|	47.4513	53.681	62.4797	5.78468	6.71793	5.67297	1.03e-17	-3.05067	down	PREDICTED: atlastin-2-like isoform X1 [Oreochromis niloticus]
[truncated: 9,209 more rows]

## Sheet: TFvsIM
Table S2. Detailed information of the differentially expressed genes in the three groups (TF vs IM)
[truncated: 11,001 more rows]
