# Supplementary material for: Gonad Transcriptome Analysis of High-Temperature-Treated Females and High-Temperature-Induced Sex-Reversed Neomales in Nile Tilapia
Source: Int J Mol Sci. 2018 Feb 28;19(3):689. doi: 10.3390/ijms19030689 (PMC5877550; doi:10.3390/ijms19030689)
Supplement: Supplementary file 1 [file ijms-19-00689-s001.zip › Supplementary/Table S3 Numbers of DEGs in various chromosomes from different comparison groups.xlsx]

## Sheet: distribution
Table S3. Numbers of DEGs in various chromosomes from different comparison groups
Locus	CF/TF	CF/IM	TF/IM
LG1	4	373	369
LG2	4	317	301
LG3	1	200	200
LG4	4	450	469
LG5	2	488	491
LG6	1	503	490
LG7	14	757	738
LG8-24	0	437	437
LG9	1	202	196
LG10	1	227	219
LG11	1	475	464
LG12	4	509	501
LG13	4	447	458
LG14	1	428	442
LG15	5	371	375
LG16-21	2	398	399
LG17	2	390	390
LG18	5	371	378
LG19	3	392	386
LG20	2	457	447
LG22	2	331	338
LG23	2	314	314
