# Supplementary material for: Gonad Transcriptome Analysis of High-Temperature-Treated Females and High-Temperature-Induced Sex-Reversed Neomales in Nile Tilapia
Source: Int J Mol Sci. 2018 Feb 28;19(3):689. doi: 10.3390/ijms19030689 (PMC5877550; doi:10.3390/ijms19030689)
Supplement: Supplementary file 1 [file ijms-19-00689-s001.zip › Supplementary/Table S4 Detailed information of the KEGG pathways.xlsx]

## Sheet: CFvsTF
Table S2. Over-represented functional gene categories for DEGs (CF vs TF)
Group	Pathway ID	Pathway_name	P values	Number of involved genes	GenBank No. list	Gene list
CFvsTF	ko04520	Adherens junction	0.0585053	2	gi|348530476|ref|XP_003452737.1|;gi|348537846|ref|XP_003456404.1|	gene23809;gene25254
	ko04920	Adipocytokine signaling pathway	NA	1	gi|548443876|ref|XP_005745935.1|	gene20327
	ko00592	alpha-Linolenic acid metabolism	NA	1	gi|542189316|ref|XP_005470690.1|	gene7384
	ko00330	Arginine and proline metabolism	NA	1	gi|542242275|ref|XP_005458342.1|	gene24092
	ko04360	Axon guidance	0.0137638	3	gi|542225787|ref|XP_005452095.1|;gi|348530476|ref|XP_003452737.1|;gi|348537846|ref|XP_003456404.1|	gene11960;gene23809;gene25254
	ko04662	B cell receptor signaling pathway	NA	1	gi|348537846|ref|XP_003456404.1|	gene25254
	ko03022	Basal transcription factors	NA	1	gi|348537244|ref|XP_003456105.1|	gene11769
	ko04976	Bile secretion	NA	1	gi|548443876|ref|XP_005745935.1|	gene20327
	ko01230	Biosynthesis of amino acids	NA	1	gi|542242275|ref|XP_005458342.1|	gene24092
	ko01040	Biosynthesis of unsaturated fatty acids	NA	1	gi|542189316|ref|XP_005470690.1|	gene7384
	ko04024	cAMP signaling pathway	NA	1	gi|348537846|ref|XP_003456404.1|	gene25254
	ko04110	Cell cycle	NA	1	gi|348537244|ref|XP_003456105.1|	gene11769
	ko04062	Chemokine signaling pathway	0.134269	2	gi|348530476|ref|XP_003452737.1|;gi|348537846|ref|XP_003456404.1|	gene23809;gene25254
	ko04144	Endocytosis	0.204414	2	gi|542205942|ref|XP_005476479.1|;gi|348530476|ref|XP_003452737.1|	gene18201;gene23809
	ko00565	Ether lipid metabolism	NA	1	gi|348505088|ref|XP_003440093.1|	gene22437
	ko04975	Fat digestion and absorption	NA	1	gi|348505088|ref|XP_003440093.1|	gene22437
	ko01212	Fatty acid metabolism	NA	1	gi|542189316|ref|XP_005470690.1|	gene7384
	ko04664	Fc epsilon RI signaling pathway	NA	1	gi|348537846|ref|XP_003456404.1|	gene25254
	ko04666	Fc gamma R-mediated phagocytosis	0.00456985	3	gi|348505088|ref|XP_003440093.1|;gi|348530476|ref|XP_003452737.1|;gi|348537846|ref|XP_003456404.1|	gene22437;gene23809;gene25254
	ko04510	Focal adhesion	0.168616	2	gi|348530476|ref|XP_003452737.1|;gi|348537846|ref|XP_003456404.1|	gene23809;gene25254
	ko04068	FoxO signaling pathway	NA	1	gi|542173355|ref|XP_005467551.1|	gene1220
	ko04724	Glutamatergic synapse	NA	1	gi|542244125|ref|XP_005459015.1|	gene525
	ko00561	Glycerolipid metabolism	NA	1	gi|348505088|ref|XP_003440093.1|	gene22437
	ko00564	Glycerophospholipid metabolism	0.033035	2	gi|348505088|ref|XP_003440093.1|;gi|542210854|ref|XP_005478344.1|	gene22437;gene731
	ko04912	GnRH signaling pathway	NA	1	gi|348530476|ref|XP_003452737.1|	gene23809
	ko04066	HIF-1 signaling pathway	NA	1	gi|548443876|ref|XP_005745935.1|	gene20327
	ko04390	Hippo signaling pathway	NA	1	gi|348517632|ref|XP_003446337.1|	gene14828
	ko04391	Hippo signaling pathway - fly	NA	1	gi|348517632|ref|XP_003446337.1|	gene14828
	ko04911	Insulin secretion	NA	1	gi|548443876|ref|XP_005745935.1|	gene20327
	ko04670	Leukocyte transendothelial migration	0.0991898	2	gi|348530476|ref|XP_003452737.1|;gi|348537846|ref|XP_003456404.1|	gene23809;gene25254
	ko04010	MAPK signaling pathway	0.0569437	3	gi|498995423|ref|XP_004553491.1|;gi|348530476|ref|XP_003452737.1|;gi|348537846|ref|XP_003456404.1|	gene12557;gene23809;gene25254
	ko04011	MAPK signaling pathway - yeast	NA	1	gi|348530476|ref|XP_003452737.1|	gene23809
	ko04650	Natural killer cell mediated cytotoxicity	NA	1	gi|348537846|ref|XP_003456404.1|	gene25254
	ko04722	Neurotrophin signaling pathway	0.060273	2	gi|348530476|ref|XP_003452737.1|;gi|348537846|ref|XP_003456404.1|	gene23809;gene25254
	ko03420	Nucleotide excision repair	NA	1	gi|348537244|ref|XP_003456105.1|	gene11769
	ko04380	Osteoclast differentiation	NA	1	gi|348537846|ref|XP_003456404.1|	gene25254
	ko04913	Ovarian steroidogenesis	NA	1	gi|4838538|gb|AAD31031.1|AF135851_1	gene116
	ko04972	Pancreatic secretion	NA	1	gi|348537846|ref|XP_003456404.1|	gene25254
	ko04146	Peroxisome	NA	1	gi|542210854|ref|XP_005478344.1|	gene731
	ko04145	Phagosome	NA	1	gi|348537846|ref|XP_003456404.1|	gene25254
	ko04151	PI3K-Akt signaling pathway	NA	1	gi|348537846|ref|XP_003456404.1|	gene25254
	ko03320	PPAR signaling pathway	NA	1	gi|542189316|ref|XP_005470690.1|	gene7384
	ko00640	Propanoate metabolism	NA	1	gi|542237918|ref|XP_005456696.1|	gene17262
	ko04974	Protein digestion and absorption	NA	1	gi|542244125|ref|XP_005459015.1|	gene525
	ko00230	Purine metabolism	NA	1	gi|348531345|ref|XP_003453170.1|	gene18689
	ko00240	Pyrimidine metabolism	NA	1	gi|348531345|ref|XP_003453170.1|	gene18689
	ko04015	Rap1 signaling pathway	0.197001	2	gi|348530476|ref|XP_003452737.1|;gi|348537846|ref|XP_003456404.1|	gene23809;gene25254
	ko04014	Ras signaling pathway	0.0354466	3	gi|542173355|ref|XP_005467551.1|;gi|348530476|ref|XP_003452737.1|;gi|348537846|ref|XP_003456404.1|	gene1220;gene23809;gene25254
	ko04810	Regulation of actin cytoskeleton	0.171017	2	gi|348530476|ref|XP_003452737.1|;gi|348537846|ref|XP_003456404.1|	gene23809;gene25254
	ko03010	Ribosome	NA	1	gi|348526690|ref|XP_003450852.1|	gene14072
	ko03008	Ribosome biogenesis in eukaryotes	NA	1	gi|551501231|ref|XP_005802162.1|	Tilapia_newGene_1195
	ko00600	Sphingolipid metabolism	NA	1	gi|348505088|ref|XP_003440093.1|	gene22437
	ko04071	Sphingolipid signaling pathway	NA	1	gi|348537846|ref|XP_003456404.1|	gene25254
	ko00140	Steroid hormone biosynthesis	NA	1	gi|4838538|gb|AAD31031.1|AF135851_1	gene116
	ko04660	T cell receptor signaling pathway	NA	1	gi|348530476|ref|XP_003452737.1|	gene23809
	ko04919	Thyroid hormone signaling pathway	NA	1	gi|548443876|ref|XP_005745935.1|	gene20327
	ko04530	Tight junction	0.139612	2	gi|348517632|ref|XP_003446337.1|;gi|348530476|ref|XP_003452737.1|	gene14828;gene23809
	ko04620	Toll-like receptor signaling pathway	NA	1	gi|348537846|ref|XP_003456404.1|	gene25254
	ko04370	VEGF signaling pathway	0.0194355	2	gi|348530476|ref|XP_003452737.1|;gi|348537846|ref|XP_003456404.1|	gene23809;gene25254
	ko04310	Wnt signaling pathway	NA	1	gi|348537846|ref|XP_003456404.1|	gene25254
Note: yellow showed many important sex differentiation related pathways

## Sheet: CFvsIM
Table S2. Over-represented functional gene categories for DEGs (CF vs IM)
Group	Pathway ID	Pathway_name	P values	Number of involved genes	GenBank No. list	Gene list
CFvsIM	ko01210	2-Oxocarboxylic acid metabolism	0.960529	6	gi|348530358|ref|XP_003452678.1|;gi|542225130|ref|XP_003445134.2|;gi|542209790|ref|XP_005477943.1|;gi|348502780|ref|XP_003438945.1|;gi|542177497|ref|XP_005468320.1|;gi|348534238|ref|XP_003454610.1|	gene11685;gene17565;gene19836;gene19958;gene2392;gene24234
	ko02010	ABC transporters	0.80154	26	gi|548367950|ref|XP_005732220.1|;gi|348511135|ref|XP_003443100.1|;gi|542196865|ref|XP_005473055.1|;gi|734597551|ref|XP_010742802.1|;gi|348501850|ref|XP_003438482.1|;gi|348532239|ref|XP_003453614.1|;gi|348524923|ref|XP_003449972.1|;gi|542175314|ref|XP_005467914.1|;gi|542225075|ref|XP_005451828.1|;gi|542177372|ref|XP_005468298.1|;gi|348523413|ref|XP_003449218.1|;gi|348525208|ref|XP_003450114.1|;gi|…	gene10671;gene11315;gene11418;gene13103;gene13356;gene13636;gene15335;gene1549;gene17552;gene1995;gene23172;gene23291;gene25334;gene25967;gene29880;gene30099;gene30168;gene4877;gene4878;gene5094;gene717;gene718;gene7985;gene9069;gene930;gene9836
	ko04520	Adherens junction	0.532995	66	gi|542195137|ref|XP_005472412.1|;gi|348533838|ref|XP_003454411.1|;gi|348527094|ref|XP_003451054.1|;gi|348526367|ref|XP_003450691.1|;gi|348526242|ref|XP_003450629.1|;gi|542253100|ref|XP_005462459.1|;gi|348522249|ref|XP_003448638.1|;gi|542197070|ref|XP_005473131.1|;gi|348517168|ref|XP_003446107.1|;gi|348514007|ref|XP_003444532.1|;gi|542233852|ref|XP_005455139.1|;gi|542202515|ref|XP_005475205.1|;gi|…	gene10212;gene10327;gene10577;gene10821;gene10824;gene11150;gene11455;gene11564;gene11991;gene12466;gene14502;gene15126;gene15175;gene15198;gene15823;gene16137;gene18239;gene18302;gene18385;gene18409;gene18551;gene18907;gene19658;gene19991;gene20281;gene20333;gene20885;gene20935;gene20976;gene22538;gene227;gene23367;gene23687;gene23809;gene23813;gene24573;gene24772;gene25255;gene25257;gene28608;g…
	ko04920	Adipocytokine signaling pathway	0.222584	45	gi|348526329|ref|XP_003450672.1|;gi|348526357|ref|XP_003450686.1|;gi|542257996|ref|XP_005464346.1|;gi|348527142|ref|XP_003451078.1|;gi|542246312|ref|XP_003455309.2|;gi|542246343|ref|XP_005459847.1|;gi|542200378|ref|XP_005474384.1|;gi|348512875|ref|XP_003443968.1|;gi|348508187|ref|XP_003441636.1|;gi|348517757|ref|XP_003446399.1|;gi|542232876|ref|XP_005454777.1|;gi|348516866|ref|XP_003445958.1|;gi|…	gene10785;gene10811;gene11376;gene12143;gene12205;gene12219;gene13342;gene13588;gene13950;gene14822;gene15311;gene1677;gene17424;gene17980;gene17995;gene18051;gene19150;gene1980;gene20368;gene20475;gene20769;gene20902;gene21708;gene22266;gene22723;gene23080;gene23324;gene25698;gene27873;gene3419;gene405;gene4051;gene4534;gene4855;gene6527;gene6819;gene7035;gene7048;gene7453;gene763;gene8094;gene8…
	ko04261	Adrenergic signaling in cardiomyocytes	0.0559176	111	gi|584001087|ref|XP_006795588.1|;gi|657571413|ref|XP_008289276.1|;gi|584019503|ref|XP_006804453.1|;gi|348526315|ref|XP_003450665.1|;gi|348526406|ref|XP_003450710.1|;gi|542234497|ref|XP_005455375.1|;gi|348540283|ref|XP_003457617.1|;gi|542236335|ref|XP_005456110.1|;gi|542172828|ref|XP_005467464.1|;gi|542239985|ref|XP_005457490.1|;gi|542198718|ref|XP_005473745.1|;gi|542252742|ref|XP_005462317.1|;gi|…	Tilapia_newGene_3092;gene10293;gene10457;gene10764;gene10863;gene10959;gene11153;gene11221;gene1139;gene11686;gene12616;gene12745;gene12746;gene13257;gene13309;gene13342;gene13375;gene13539;gene13950;gene1509;gene15542;gene15602;gene15928;gene15967;gene16186;gene16198;gene16809;gene16953;gene17211;gene17406;gene17578;gene17680;gene17905;gene18132;gene18155;gene18308;gene18374;gene1885;gene18888;g…
	ko00254	Aflatoxin biosynthesis	NA	1	gi|554836201|ref|XP_005928591.1|	gene9680
	ko00250	Alanine, aspartate and glutamate metabolism	0.95562	16	gi|348530358|ref|XP_003452678.1|;gi|348530436|ref|XP_003452717.1|;gi|348540074|ref|XP_003457513.1|;gi|348515635|ref|XP_003445345.1|;gi|525343413|ref|NP_001266597.1|;gi|542226518|ref|XP_005452368.1|;gi|348518994|ref|XP_003447016.1|;gi|348530240|ref|XP_003452619.1|;gi|542177497|ref|XP_005468320.1|;gi|542179234|ref|XP_005468596.1|;gi|348511301|ref|XP_003443183.1|;gi|542261137|ref|XP_005465555.1|;gi|…	gene11685;gene11691;gene12718;gene16344;gene18125;gene22783;gene22978;gene23682;gene2392;gene2529;gene2530;gene28633;gene4567;gene5874;gene6685;gene7030
	ko04960	Aldosterone-regulated sodium reabsorption	0.319845	25	gi|584001087|ref|XP_006795588.1|;gi|348526406|ref|XP_003450710.1|;gi|542172828|ref|XP_005467464.1|;gi|542201068|ref|XP_005474658.1|;gi|542219355|ref|XP_005449623.1|;gi|348536570|ref|XP_003455769.1|;gi|3158361|gb|AAC17494.1|;gi|542205045|ref|XP_005476143.1|;gi|348514854|ref|XP_003444955.1|;gi|348513476|ref|XP_003444268.1|;gi|584017210|ref|XP_006803348.1|;gi|542231028|ref|XP_005454077.1|;gi|5422407…	Tilapia_newGene_3092;gene10863;gene1139;gene13918;gene15402;gene16809;gene17238;gene17905;gene20728;gene22045;gene22538;gene23118;gene2322;gene2500;gene25450;gene27394;gene27836;gene28214;gene29234;gene5051;gene5125;gene5491;gene5521;gene6529;gene7651
	ko00592	alpha-Linolenic acid metabolism	0.731446	9	gi|348516196|ref|XP_003445625.1|;gi|348514235|ref|XP_003444646.1|;gi|542255741|ref|XP_005463484.1|;gi|542225273|ref|XP_003445168.2|;gi|348520612|ref|XP_003447821.1|;gi|542250265|ref|XP_003456538.2|;gi|348520886|ref|XP_003447958.1|;gi|542189241|ref|XP_005470661.1|;gi|542189316|ref|XP_005470690.1|	gene11502;gene1260;gene1735;gene17623;gene19555;gene6011;gene6071;gene7383;gene7384
	ko00520	Amino sugar and nucleotide sugar metabolism	0.568208	27	gi|348522299|ref|XP_003448663.1|;gi|348530436|ref|XP_003452717.1|;gi|542199013|ref|XP_005473858.1|;gi|348516959|ref|XP_003446004.1|;gi|498986695|ref|XP_004551345.1|;gi|348541453|ref|XP_003458201.1|;gi|542212693|ref|XP_005479024.1|;gi|542240362|ref|XP_005457639.1|;gi|348532175|ref|XP_003453582.1|;gi|348511450|ref|XP_003443257.1|;gi|542256207|ref|XP_005463673.1|;gi|542256344|ref|XP_005463727.1|;gi|…	gene11475;gene11691;gene12823;gene1538;gene16058;gene19649;gene22338;gene23855;gene24094;gene2581;gene26880;gene26916;gene26977;gene26979;gene27297;gene4404;gene476;gene4842;gene486;gene5348;gene5544;gene5549;gene5551;gene558;gene6562;gene6898;gene7429
	ko00970	Aminoacyl-tRNA biosynthesis	0.758841	15	gi|348533015|ref|XP_003454001.1|;gi|542196235|ref|XP_005472825.1|;gi|542246380|ref|XP_005459862.1|;gi|348531389|ref|XP_003453192.1|;gi|348531539|ref|XP_003453266.1|;gi|542176841|ref|XP_005468181.1|;gi|348520728|ref|XP_003447879.1|;gi|348502993|ref|XP_003439051.1|;gi|348542116|ref|XP_003458532.1|;gi|542262640|ref|XP_005466127.1|;gi|542243857|ref|XP_005458911.1|;gi|348524508|ref|XP_003449765.1|;gi|…	gene10076;gene10603;gene12235;gene17673;gene18837;gene1946;gene19527;gene20208;gene21764;gene29317;gene4617;gene5043;gene675;gene7161;gene9281
	ko00627	Aminobenzoate degradation	0.347954	6	gi|348533842|ref|XP_003454413.1|;gi|348507371|ref|XP_003441229.1|;gi|542202325|ref|XP_003446368.2|;gi|348531228|ref|XP_003453112.1|;gi|542230848|ref|XP_005454006.1|;gi|348520431|ref|XP_003447731.1|	gene10325;gene13061;gene14908;gene18664;gene23057;gene4201
	ko04152	AMPK signaling pathway	0.0104773	81	gi|657571413|ref|XP_008289276.1|;gi|542234369|ref|XP_003450587.2|;gi|348540283|ref|XP_003457617.1|;gi|542224514|ref|XP_003444529.2|;gi|542247178|ref|XP_005460166.1|;gi|542252742|ref|XP_005462317.1|;gi|348540118|ref|XP_003457535.1|;gi|542199146|ref|XP_005473903.1|;gi|348501534|ref|XP_003438324.1|;gi|542200378|ref|XP_005474384.1|;gi|348508241|ref|XP_003441663.1|;gi|348508187|ref|XP_003441636.1|;gi|…	gene10293;gene10908;gene11153;gene12450;gene12509;gene12745;gene12746;gene12862;gene13257;gene13342;gene13872;gene13950;gene15086;gene15126;gene15967;gene16305;gene16804;gene16809;gene17211;gene17238;gene17424;gene17905;gene17980;gene17995;gene18564;gene1885;gene19658;gene19749;gene1980;gene19862;gene19877;gene20475;gene20728;gene21070;gene21708;gene22071;gene22266;gene22346;gene22538;gene22641;g…
	ko04612	Antigen processing and presentation	0.946542	43	gi|348533816|ref|XP_003454400.1|;gi|348511135|ref|XP_003443100.1|;gi|542257996|ref|XP_005464346.1|;gi|348514005|ref|XP_003444531.1|;gi|348535490|ref|XP_003455233.1|;gi|554821742|ref|XP_005921582.1|;gi|348535447|ref|XP_003455212.1|;gi|348506289|ref|XP_003440692.1|;gi|542203938|ref|XP_003448811.2|;gi|348500496|ref|XP_003437809.1|;gi|348522042|ref|XP_003448535.1|;gi|498998740|ref|XP_004554312.1|;gi|…	gene10356;gene11315;gene11376;gene12453;gene1470;gene14824;gene1531;gene15506;gene17051;gene17906;gene18370;gene20689;gene20893;gene20907;gene21793;gene22361;gene22507;gene22899;gene23416;gene23859;gene24497;gene25727;gene26602;gene27288;gene27802;gene27811;gene27846;gene27873;gene28094;gene28382;gene29368;gene29381;gene29510;gene30065;gene30130;gene3371;gene3379;gene4453;gene517;gene8685;gene868…
	ko04210	Apoptosis	0.0956794	57	gi|348526357|ref|XP_003450686.1|;gi|542257996|ref|XP_005464346.1|;gi|542196660|ref|XP_005472985.1|;gi|348527142|ref|XP_003451078.1|;gi|542198598|ref|XP_005473704.1|;gi|542200378|ref|XP_005474384.1|;gi|348512857|ref|XP_003443959.1|;gi|542200936|ref|XP_005474607.1|;gi|348508187|ref|XP_003441636.1|;gi|542245153|ref|XP_005459401.1|;gi|499028705|ref|XP_004565076.1|;gi|542228527|ref|XP_005453119.1|;gi|…	gene10811;gene11376;gene11416;gene12143;gene12566;gene13342;gene13553;gene13876;gene13950;gene14195;gene14626;gene16309;gene16809;gene17331;gene17728;gene17729;gene17905;gene18132;gene1891;gene19289;gene20368;gene20383;gene20728;gene20769;gene20865;gene21708;gene23118;gene23273;gene23637;gene25149;gene2525;gene26903;gene27394;gene27836;gene27873;gene28214;gene2893;gene29138;gene2920;gene3068;gene…
	ko00590	Arachidonic acid metabolism	0.999636	21	gi|348516196|ref|XP_003445625.1|;gi|542197023|ref|XP_005473113.1|;gi|348514235|ref|XP_003444646.1|;gi|554856535|ref|XP_005938437.1|;gi|348541945|ref|XP_003458447.1|;gi|542225273|ref|XP_003445168.2|;gi|542229125|ref|XP_005453344.1|;gi|348520612|ref|XP_003447821.1|;gi|584003106|ref|XP_006796566.1|;gi|542210395|ref|XP_005478168.1|;gi|348534477|ref|XP_003454728.1|;gi|548379415|ref|XP_005734006.1|;gi|…	gene11502;gene11541;gene1260;gene17075;gene1727;gene17623;gene19453;gene19555;gene20122;gene20647;gene21839;gene22331;gene22475;gene25087;gene25092;gene25094;gene4110;gene4363;gene4371;gene6624;gene913
	ko00330	Arginine and proline metabolism	0.329409	33	gi|499023942|ref|XP_004562733.1|;gi|348517381|ref|XP_003446212.1|;gi|348530358|ref|XP_003452678.1|;gi|348528378|ref|XP_003451695.1|;gi|348527184|ref|XP_003451099.1|;gi|348533422|ref|XP_003454204.1|;gi|348540074|ref|XP_003457513.1|;gi|348507427|ref|XP_003441257.1|;gi|348531036|ref|XP_003453016.1|;gi|348531140|ref|XP_003453068.1|;gi|348515635|ref|XP_003445345.1|;gi|525343413|ref|NP_001266597.1|;gi|…	Tilapia_newGene_376;gene10220;gene11685;gene11872;gene12097;gene12275;gene12718;gene12882;gene15143;gene15182;gene16344;gene18125;gene19156;gene19213;gene2073;gene21247;gene21975;gene22783;gene22978;gene22980;gene23311;gene24092;gene24234;gene25177;gene2743;gene2790;gene4567;gene5025;gene5208;gene6943;gene7030;gene8700;gene9898
	ko00053	Ascorbate and aldarate metabolism	0.977783	8	gi|542194994|ref|XP_005472356.1|;gi|348517381|ref|XP_003446212.1|;gi|542223740|ref|XP_005451322.1|;gi|348518996|ref|XP_003447017.1|;gi|542255325|ref|XP_005463317.1|;gi|542179384|ref|XP_003446458.2|;gi|499006460|ref|XP_004556232.1|;gi|499006456|ref|XP_004556231.1|	gene10012;gene10220;gene21975;gene22980;gene26597;gene2743;gene7332;gene7333
	ko04360	Axon guidance	1.25575e-06	121	gi|542242184|ref|XP_005458309.1|;gi|554849429|ref|XP_005935005.1|;gi|542195950|ref|XP_005472715.1|;gi|542195957|ref|XP_005472718.1|;gi|348526242|ref|XP_003450629.1|;gi|348525681|ref|XP_003450350.1|;gi|542234064|ref|XP_005455219.1|;gi|542236229|ref|XP_005456065.1|;gi|542196660|ref|XP_005472985.1|;gi|348522293|ref|XP_003448660.1|;gi|348516403|ref|XP_003445728.1|;gi|542197480|ref|XP_003456124.2|;gi|…	gene10051;gene10141;gene10634;gene10635;gene10824;gene11083;gene11099;gene11190;gene11416;gene11481;gene11647;gene11770;gene11960;gene12049;gene12082;gene1217;gene12566;gene12886;gene12951;gene12960;gene13157;gene13565;gene13573;gene14237;gene14399;gene14400;gene14926;gene15070;gene15159;gene15175;gene15925;gene1603;gene16123;gene16368;gene1651;gene16768;gene16785;gene17063;gene17174;gene17279;ge…
	ko04662	B cell receptor signaling pathway	0.0829249	51	gi|542222193|ref|XP_003443689.2|;gi|348526367|ref|XP_003450691.1|;gi|542196660|ref|XP_005472985.1|;gi|348527142|ref|XP_003451078.1|;gi|542198261|ref|XP_003451076.2|;gi|542198598|ref|XP_005473704.1|;gi|542200378|ref|XP_005474384.1|;gi|499021438|ref|XP_004561497.1|;gi|348508187|ref|XP_003441636.1|;gi|348517757|ref|XP_003446399.1|;gi|542247558|ref|XP_005460314.1|;gi|554869924|ref|XP_005944943.1|;gi|…	gene10566;gene10821;gene11416;gene12143;gene12145;gene12566;gene13342;gene13801;gene13950;gene14822;gene15345;gene16123;gene16809;gene17719;gene17905;gene18394;gene18661;gene19124;gene19889;gene20160;gene20368;gene20728;gene21091;gene21708;gene22082;gene22293;gene23118;gene23454;gene25255;gene25257;gene26302;gene2654;gene27394;gene27836;gene28214;gene4280;gene4855;gene4918;gene4921;gene4922;gene4…
	ko03022	Basal transcription factors	0.0812352	21	gi|542195168|ref|XP_005472422.1|;gi|348543161|ref|XP_003459052.1|;gi|348515467|ref|XP_003445261.1|;gi|542197560|ref|XP_003451806.2|;gi|348528468|ref|XP_003451739.1|;gi|542220005|ref|XP_005449871.1|;gi|542221460|ref|XP_005450436.1|;gi|348541933|ref|XP_003458441.1|;gi|542169566|ref|XP_005466907.1|;gi|348502906|ref|XP_003439008.1|;gi|657801642|ref|XP_008327927.1|;gi|583993632|ref|XP_006791971.1|;gi|…	gene10222;gene11379;gene1168;gene11803;gene11939;gene15598;gene16562;gene1721;gene181;gene20100;gene2296;gene23650;gene28244;gene30163;gene4862;gene501;gene5313;gene5691;gene6095;gene7367;gene8709
	ko03410	Base excision repair	0.352421	15	gi|542171989|ref|XP_005467316.1|;gi|542197250|ref|XP_003445577.2|;gi|348525338|ref|XP_003450179.1|;gi|348524661|ref|XP_003449841.1|;gi|542206814|ref|XP_005476810.1|;gi|348519966|ref|XP_003447500.1|;gi|348504301|ref|XP_003439700.1|;gi|542213149|ref|XP_003440050.2|;gi|542235895|ref|XP_005455934.1|;gi|348541671|ref|XP_003458310.1|;gi|348509412|ref|XP_003442243.1|;gi|348507575|ref|XP_003441331.1|;gi|…	gene1008;gene11618;gene14429;gene16858;gene18506;gene18530;gene22410;gene22502;gene23445;gene26620;gene3023;gene4102;gene4779;gene5685;gene5816
	ko00362	Benzoate degradation	0.213218	5	gi|348507371|ref|XP_003441229.1|;gi|542202325|ref|XP_003446368.2|;gi|348517564|ref|XP_003446303.1|;gi|542250265|ref|XP_003456538.2|;gi|348524689|ref|XP_003449855.1|	gene13061;gene14908;gene14909;gene6011;gene9604
	ko00410	beta-Alanine metabolism	0.572516	13	gi|348532789|ref|XP_003453888.1|;gi|542195129|ref|XP_005472409.1|;gi|348517381|ref|XP_003446212.1|;gi|348507371|ref|XP_003441229.1|;gi|542202325|ref|XP_003446368.2|;gi|542219792|ref|XP_005449792.1|;gi|542257302|ref|XP_005464086.1|;gi|548411394|ref|XP_005740782.1|;gi|542223740|ref|XP_005451322.1|;gi|348518996|ref|XP_003447017.1|;gi|542179384|ref|XP_003446458.2|;gi|348529574|ref|XP_003452288.1|;gi|…	gene10209;gene10210;gene10220;gene13061;gene14908;gene15529;gene16689;gene21247;gene21975;gene22980;gene2743;gene5208;gene9898
	ko00965	Betalain biosynthesis	0.6154	2	gi|348512489|ref|XP_003443775.1|;gi|348508185|ref|XP_003441635.1|	gene10476;gene13970
	ko04976	Bile secretion	0.753609	51	gi|584001087|ref|XP_006795588.1|;gi|525344101|ref|NP_001266652.1|;gi|584019503|ref|XP_006804453.1|;gi|548367950|ref|XP_005732220.1|;gi|348526329|ref|XP_003450672.1|;gi|348526406|ref|XP_003450710.1|;gi|542234497|ref|XP_005455375.1|;gi|542172828|ref|XP_005467464.1|;gi|734597551|ref|XP_010742802.1|;gi|348501850|ref|XP_003438482.1|;gi|554860025|ref|XP_005940139.1|;gi|348515621|ref|XP_003445338.1|;gi|…	Tilapia_newGene_3092;gene10114;gene10457;gene10671;gene10785;gene10863;gene10959;gene1139;gene13103;gene13356;gene15928;gene16453;gene17892;gene18155;gene18227;gene19150;gene20640;gene21072;gene21120;gene21605;gene22045;gene22669;gene23172;gene24442;gene25334;gene25450;gene26196;gene2676;gene26903;gene28843;gene2920;gene29234;gene30102;gene30260;gene383;gene4534;gene4595;gene5094;gene5422;gene562…
	ko01230	Biosynthesis of amino acids	0.279296	41	gi|542195846|ref|XP_005472678.1|;gi|348526250|ref|XP_003450633.1|;gi|542197348|ref|XP_003445635.2|;gi|348530358|ref|XP_003452678.1|;gi|542256771|ref|XP_003458742.2|;gi|348507427|ref|XP_003441257.1|;gi|348512773|ref|XP_003443917.1|;gi|542201468|ref|XP_005474811.1|;gi|542175408|ref|XP_005467930.1|;gi|348519767|ref|XP_003447401.1|;gi|348515635|ref|XP_003445345.1|;gi|542251478|ref|XP_005461813.1|;gi|…	gene10591;gene10829;gene11655;gene11685;gene12813;gene12882;gene13461;gene14325;gene1561;gene16305;gene16344;gene16937;gene17232;gene17565;gene18125;gene18564;gene19156;gene19299;gene19548;gene19836;gene19958;gene20521;gene22978;gene23311;gene23550;gene2392;gene24092;gene24219;gene24234;gene26458;gene28543;gene29;gene4030;gene6482;gene6751;gene6859;gene7030;gene7922;gene8636;gene8700;gene8821
	ko01051	Biosynthesis of ansamycins	0.313947	2	gi|348521484|ref|XP_003448256.1|;gi|348544631|ref|XP_003459784.1|	gene20521;gene28543
	ko01040	Biosynthesis of unsaturated fatty acids	0.121836	19	gi|542202257|ref|XP_005475113.1|;gi|542202325|ref|XP_003446368.2|;gi|348534913|ref|XP_003454946.1|;gi|542204328|ref|XP_003448166.2|;gi|542255741|ref|XP_005463484.1|;gi|348520036|ref|XP_003447535.1|;gi|542207014|ref|XP_005476889.1|;gi|348519968|ref|XP_003447501.1|;gi|348508968|ref|XP_003442024.1|;gi|554814584|ref|XP_005918111.1|;gi|542235518|ref|XP_003450847.2|;gi|542250265|ref|XP_003456538.2|;gi|…	gene14871;gene14908;gene15929;gene17178;gene1735;gene18523;gene18524;gene18526;gene2922;gene30107;gene52;gene6011;gene6071;gene7383;gene7384;gene8539;gene8824;gene9068;gene9361
	ko01055	Biosynthesis of vancomycin group antibiotics	NA	1	gi|348536966|ref|XP_003455966.1|	gene25001
	ko00780	Biotin metabolism	0.144243	4	gi|348539686|ref|XP_003457320.1|;gi|542252151|ref|XP_005462080.1|;gi|348535616|ref|XP_003455295.1|;gi|542254593|ref|XP_005463037.1|	gene21740;gene21741;gene24562;gene9638
	ko00363	Bisphenol degradation	NA	1	gi|348533842|ref|XP_003454413.1|	gene10325
	ko00650	Butanoate metabolism	0.773256	8	gi|348517210|ref|XP_003446128.1|;gi|348507371|ref|XP_003441229.1|;gi|542202325|ref|XP_003446368.2|;gi|348510747|ref|XP_003442906.1|;gi|348517407|ref|XP_003446225.1|;gi|348533514|ref|XP_003454250.1|;gi|348504238|ref|XP_003439669.1|;gi|348524689|ref|XP_003449855.1|	gene12040;gene13061;gene14908;gene19123;gene19334;gene5270;gene6409;gene9604
	ko00524	Butirosin and neomycin biosynthesis	0.803776	2	gi|348522299|ref|XP_003448663.1|;gi|348534130|ref|XP_003454556.1|	gene11475;gene486
	ko00660	C5-Branched dibasic acid metabolism	0.139299	2	gi|348516945|ref|XP_003445997.1|;gi|348528236|ref|XP_003451624.1|	gene1553;gene15994
	ko00232	Caffeine metabolism	0.478161	2	gi|348500068|ref|XP_003437595.1|;gi|348500070|ref|XP_003437596.1|	gene658;gene659
	ko04020	Calcium signaling pathway	0.495557	120	gi|348532047|ref|XP_003453518.1|;gi|584019503|ref|XP_006804453.1|;gi|584016505|ref|XP_006803006.1|;gi|542196660|ref|XP_005472985.1|;gi|542196684|ref|XP_005472994.1|;gi|348522181|ref|XP_003448604.1|;gi|542239985|ref|XP_005457490.1|;gi|348528407|ref|XP_003451709.1|;gi|542226163|ref|XP_005452237.1|;gi|348515501|ref|XP_003445278.1|;gi|542247170|ref|XP_005460162.1|;gi|542198574|ref|XP_005473695.1|;gi|…	gene10417;gene10457;gene10760;gene11416;gene11424;gene11444;gene11686;gene11841;gene11954;gene1204;gene12506;gene12554;gene12566;gene12616;gene12662;gene1295;gene1314;gene13309;gene13375;gene13485;gene13971;gene14878;gene14880;gene150;gene1509;gene15150;gene15357;gene15542;gene15602;gene16114;gene1632;gene16666;gene16723;gene16953;gene17176;gene17274;gene18155;gene18169;gene18239;gene18429;gene18…
	ko04024	cAMP signaling pathway	0.00404107	154	gi|584001087|ref|XP_006795588.1|;gi|548348361|ref|XP_005726552.1|;gi|657571413|ref|XP_008289276.1|;gi|584019503|ref|XP_006804453.1|;gi|617298816|ref|XP_007555121.1|;gi|542222193|ref|XP_003443689.2|;gi|542195844|ref|XP_005472677.1|;gi|584016505|ref|XP_006803006.1|;gi|348526406|ref|XP_003450710.1|;gi|542234497|ref|XP_005455375.1|;gi|542253140|ref|XP_005462476.1|;gi|348540283|ref|XP_003457617.1|;gi|…	Tilapia_newGene_3092;gene1005;gene10293;gene10457;gene10533;gene10566;gene10590;gene10760;gene10863;gene10959;gene11145;gene11153;gene11173;gene1139;gene11444;gene11686;gene12017;gene12035;gene12506;gene13309;gene13342;gene13375;gene13588;gene13950;gene14021;gene14126;gene15198;gene15345;gene15596;gene15602;gene1581;gene15928;gene16198;gene1632;gene16363;gene1661;gene16723;gene16809;gene16953;gen…
	ko00930	Caprolactam degradation	0.344677	4	gi|542197588|ref|XP_005473321.1|;gi|348507371|ref|XP_003441229.1|;gi|542202325|ref|XP_003446368.2|;gi|542223401|ref|XP_005451186.1|	gene11813;gene13061;gene14908;gene21963
	ko04973	Carbohydrate digestion and absorption	0.0473743	33	gi|584001087|ref|XP_006795588.1|;gi|348526406|ref|XP_003450710.1|;gi|542172828|ref|XP_005467464.1|;gi|348522299|ref|XP_003448663.1|;gi|542200378|ref|XP_005474384.1|;gi|348508446|ref|XP_003441765.1|;gi|348508223|ref|XP_003441654.1|;gi|348508187|ref|XP_003441636.1|;gi|542221627|ref|XP_005450504.1|;gi|348536570|ref|XP_003455769.1|;gi|542205045|ref|XP_005476143.1|;gi|348522010|ref|XP_003448519.1|;gi|…	Tilapia_newGene_3092;gene10863;gene1139;gene11475;gene13342;gene13849;gene13893;gene13950;gene16620;gene16809;gene17905;gene18397;gene19038;gene20728;gene20849;gene21708;gene22045;gene23118;gene25450;gene27394;gene27836;gene28214;gene28544;gene29234;gene4471;gene4472;gene4473;gene4855;gene486;gene5491;gene6529;gene6703;gene8891
	ko00710	Carbon fixation in photosynthetic organisms	0.52099	13	gi|542195702|ref|XP_003453524.2|;gi|348512382|ref|XP_003443722.1|;gi|348526250|ref|XP_003450633.1|;gi|348530358|ref|XP_003452678.1|;gi|542224514|ref|XP_003444529.2|;gi|542201468|ref|XP_005474811.1|;gi|348531020|ref|XP_003453008.1|;gi|348520606|ref|XP_003447818.1|;gi|348521484|ref|XP_003448256.1|;gi|348527985|ref|XP_003451499.1|;gi|542177497|ref|XP_005468320.1|;gi|542249165|ref|XP_005460925.1|;gi|…	gene10403;gene10501;gene10829;gene11685;gene12450;gene14325;gene16077;gene19548;gene20521;gene23550;gene2392;gene25122;gene28543
	ko00720	Carbon fixation pathways in prokaryotes	0.94712	4	gi|542209488|ref|XP_005477832.1|;gi|348533646|ref|XP_003454316.1|;gi|542170006|ref|XP_003445744.2|;gi|348524689|ref|XP_003449855.1|	gene19725;gene20326;gene267;gene9604
	ko01200	Carbon metabolism	0.4712	55	gi|548348310|ref|XP_005726529.1|;gi|542195702|ref|XP_003453524.2|;gi|348512382|ref|XP_003443722.1|;gi|348512408|ref|XP_003443735.1|;gi|542195846|ref|XP_005472678.1|;gi|348526250|ref|XP_003450633.1|;gi|348522299|ref|XP_003448663.1|;gi|542197348|ref|XP_003445635.2|;gi|348530358|ref|XP_003452678.1|;gi|542224514|ref|XP_003444529.2|;gi|542247107|ref|XP_005460136.1|;gi|542256771|ref|XP_003458742.2|;gi|…	gene1023;gene10403;gene10501;gene10536;gene10591;gene10829;gene11475;gene11655;gene11685;gene12450;gene12489;gene12813;gene13061;gene13461;gene14325;gene14908;gene15529;gene1561;gene16077;gene16305;gene16344;gene16689;gene18564;gene19274;gene19275;gene19276;gene19277;gene19299;gene19548;gene19725;gene19836;gene19958;gene20115;gene20326;gene20521;gene23550;gene2392;gene24219;gene25175;gene25887;ge…
	ko04260	Cardiac muscle contraction	0.612061	50	gi|584001087|ref|XP_006795588.1|;gi|348526315|ref|XP_003450665.1|;gi|348526452|ref|XP_003450733.1|;gi|348526406|ref|XP_003450710.1|;gi|542234497|ref|XP_005455375.1|;gi|542172828|ref|XP_005467464.1|;gi|498987465|ref|XP_004551531.1|;gi|583974444|ref|XP_006782607.1|;gi|348535449|ref|XP_003455213.1|;gi|542224810|ref|XP_005451718.1|;gi|34221968|dbj|BAC82374.1|;gi|542206229|ref|XP_005476580.1|;gi|34852…	Tilapia_newGene_3092;gene10764;gene10784;gene10863;gene10959;gene1139;gene13309;gene13539;gene1530;gene17406;gene17680;gene18308;gene18374;gene18888;gene19468;gene20031;gene20033;gene20342;gene20849;gene21120;gene21347;gene22045;gene22079;gene22417;gene22477;gene2364;gene23828;gene23829;gene23830;gene24564;gene24960;gene2499;gene25450;gene28169;gene28544;gene29234;gene3836;gene4987;gene5522;gene5…
	ko04514	Cell adhesion molecules (CAMs)	0.983146	117	gi|348532018|ref|XP_003453504.1|;gi|542238191|ref|XP_005456796.1|;gi|542195574|ref|XP_003454398.2|;gi|498938992|ref|XP_004541755.1|;gi|542222073|ref|XP_005450681.1|;gi|542172331|ref|XP_005467371.1|;gi|542235930|ref|XP_005455949.1|;gi|348528416|ref|XP_003451713.1|;gi|542198904|ref|XP_005473817.1|;gi|542199593|ref|XP_005474085.1|;gi|542223014|ref|XP_005451038.1|;gi|542245799|ref|XP_005459639.1|;gi|…	gene10037;gene10136;gene10360;gene10361;gene10518;gene1080;gene11025;gene11837;gene12680;gene12990;gene13543;gene14229;gene14247;gene14457;gene14502;gene14546;gene14550;gene14621;gene15146;gene15593;gene1580;gene15821;gene16154;gene16202;gene16323;gene16469;gene16557;gene16558;gene17;gene1740;gene17494;gene17653;gene17655;gene17836;gene17890;gene17930;gene1828;gene18385;gene18395;gene18409;gene18…
	ko04110	Cell cycle	0.487346	60	gi|348526984|ref|XP_003450999.1|;gi|542196301|ref|XP_005472847.1|;gi|542253100|ref|XP_005462459.1|;gi|348522261|ref|XP_003448644.1|;gi|348522249|ref|XP_003448638.1|;gi|548354918|ref|XP_005729655.1|;gi|542197560|ref|XP_003451806.2|;gi|348517168|ref|XP_003446107.1|;gi|542226080|ref|XP_005452205.1|;gi|348514245|ref|XP_003444651.1|;gi|542200572|ref|XP_005474457.1|;gi|542200936|ref|XP_005474607.1|;gi|…	gene10668;gene11018;gene11150;gene11439;gene11455;gene11548;gene11803;gene11991;gene12052;gene1241;gene13390;gene13876;gene14555;gene15015;gene15640;gene15966;gene15973;gene16051;gene16123;gene1681;gene17013;gene17291;gene17299;gene17743;gene17861;gene17974;gene18779;gene18852;gene19048;gene21108;gene21579;gene21732;gene21981;gene23978;gene24573;gene24608;gene24712;gene25218;gene26606;gene2664;ge…
	ko04112	Cell cycle - Caulobacter	0.313947	2	gi|348517837|ref|XP_003446439.1|;gi|542218954|ref|XP_005449468.1|	gene2818;gene6357
	ko04111	Cell cycle - yeast	0.596741	30	gi|542196688|ref|XP_005472996.1|;gi|348522261|ref|XP_003448644.1|;gi|548354918|ref|XP_005729655.1|;gi|542226080|ref|XP_005452205.1|;gi|348501534|ref|XP_003438324.1|;gi|542200572|ref|XP_005474457.1|;gi|348534713|ref|XP_003454846.1|;gi|542226880|ref|XP_005452503.1|;gi|348506426|ref|XP_003440760.1|;gi|542203279|ref|XP_005475487.1|;gi|348528184|ref|XP_003451598.1|;gi|498936642|ref|XP_004541207.1|;gi|…	gene11425;gene11439;gene11548;gene12052;gene13257;gene13390;gene14170;gene15015;gene15640;gene15966;gene15973;gene1681;gene17013;gene17157;gene17291;gene17743;gene17861;gene17974;gene19048;gene23978;gene24712;gene2664;gene26747;gene27196;gene27662;gene3345;gene5303;gene6689;gene7339;gene9866
	ko04022	cGMP-PKG signaling pathway	0.0738934	115	gi|584001087|ref|XP_006795588.1|;gi|657571413|ref|XP_008289276.1|;gi|584019503|ref|XP_006804453.1|;gi|542222193|ref|XP_003443689.2|;gi|348526406|ref|XP_003450710.1|;gi|542196245|ref|XP_005472830.1|;gi|542253140|ref|XP_005462476.1|;gi|348540283|ref|XP_003457617.1|;gi|542172828|ref|XP_005467464.1|;gi|542196660|ref|XP_005472985.1|;gi|542239985|ref|XP_005457490.1|;gi|348515501|ref|XP_003445278.1|;gi|…	Tilapia_newGene_3092;gene10293;gene10457;gene10566;gene10863;gene10987;gene11145;gene11153;gene1139;gene11416;gene11686;gene1204;gene12413;gene12554;gene12566;gene12616;gene12888;gene13229;gene13342;gene13896;gene13950;gene14021;gene14495;gene1509;gene15150;gene15321;gene15324;gene15542;gene15602;gene15928;gene16186;gene16666;gene16809;gene17211;gene17250;gene17905;gene18155;gene18169;gene18231;g…
	ko04062	Chemokine signaling pathway	0.266762	113	gi|554849429|ref|XP_005935005.1|;gi|584019503|ref|XP_006804453.1|;gi|542221898|ref|XP_005450614.1|;gi|348512471|ref|XP_003443766.1|;gi|542221921|ref|XP_005450624.1|;gi|348526242|ref|XP_003450629.1|;gi|542234369|ref|XP_003450587.2|;gi|542196933|ref|XP_005473079.1|;gi|542197257|ref|XP_005473198.1|;gi|542173132|ref|XP_005467515.1|;gi|27802629|gb|AAO21204.1|;gi|348527142|ref|XP_003451078.1|;gi|542246…	gene10141;gene10457;gene10462;gene10465;gene10473;gene10824;gene10908;gene11515;gene11622;gene1192;gene12056;gene12143;gene12219;gene12616;gene12907;gene13342;gene13950;gene14766;gene15357;gene15542;gene15928;gene16123;gene16809;gene1742;gene17719;gene17905;gene17937;gene18155;gene18231;gene18269;gene18272;gene18273;gene18280;gene18381;gene18394;gene18551;gene18633;gene1893;gene19108;gene19124;ge…
	ko00625	Chloroalkane and chloroalkene degradation	0.00909141	9	gi|348517381|ref|XP_003446212.1|;gi|548348310|ref|XP_005726529.1|;gi|348516007|ref|XP_003445531.1|;gi|542208961|ref|XP_003445530.2|;gi|548508389|ref|XP_005750498.1|;gi|542208964|ref|XP_005477630.1|;gi|348534477|ref|XP_003454728.1|;gi|348518996|ref|XP_003447017.1|;gi|542179384|ref|XP_003446458.2|	gene10220;gene1023;gene19274;gene19275;gene19276;gene19277;gene21839;gene22980;gene2743
	ko00361	Chlorocyclohexane and chlorobenzene degradation	NA	1	gi|348511998|ref|XP_003443530.1|	gene9156
	ko04725	Cholinergic synapse	0.0221876	86	gi|657571413|ref|XP_008289276.1|;gi|584019503|ref|XP_006804453.1|;gi|348540283|ref|XP_003457617.1|;gi|542246343|ref|XP_005459847.1|;gi|542198718|ref|XP_005473745.1|;gi|348514484|ref|XP_003444770.1|;gi|348507078|ref|XP_003441084.1|;gi|542173845|ref|XP_005467642.1|;gi|554805042|ref|XP_005913469.1|;gi|542200378|ref|XP_005474384.1|;gi|542200478|ref|XP_005474415.1|;gi|348508187|ref|XP_003441636.1|;gi|…	gene10293;gene10457;gene11153;gene12219;gene12616;gene1271;gene12907;gene1295;gene1298;gene13342;gene13375;gene13950;gene14878;gene15175;gene15345;gene15542;gene15928;gene16279;gene16809;gene16953;gene17211;gene1723;gene17274;gene17905;gene18132;gene18155;gene18661;gene18907;gene1893;gene19108;gene19497;gene20031;gene20033;gene20491;gene20640;gene20728;gene20849;gene21605;gene21708;gene21982;gene…
	ko04713	Circadian entrainment	0.00823839	77	gi|548348361|ref|XP_005726552.1|;gi|584019503|ref|XP_006804453.1|;gi|584016505|ref|XP_006803006.1|;gi|348513969|ref|XP_003444513.1|;gi|542247170|ref|XP_005460162.1|;gi|542198718|ref|XP_005473745.1|;gi|348507078|ref|XP_003441084.1|;gi|348501514|ref|XP_003438314.1|;gi|498987465|ref|XP_004551531.1|;gi|542200478|ref|XP_005474415.1|;gi|348508370|ref|XP_003441727.1|;gi|542202271|ref|XP_005475118.1|;gi|…	gene1005;gene10457;gene10760;gene12413;gene12506;gene12616;gene12907;gene13229;gene13309;gene13375;gene13919;gene14880;gene15321;gene15345;gene15542;gene15602;gene1581;gene1590;gene15928;gene16279;gene1661;gene16953;gene18113;gene18155;gene18661;gene1893;gene19008;gene19108;gene19497;gene2029;gene20640;gene20849;gene21605;gene21982;gene22433;gene23831;gene24089;gene24124;gene24442;gene24613;gene2…
	ko04710	Circadian rhythm	0.0176069	26	gi|348514171|ref|XP_003444614.1|;gi|348528234|ref|XP_003451623.1|;gi|542247974|ref|XP_005460479.1|;gi|542237862|ref|XP_005456675.1|;gi|542205190|ref|XP_005476198.1|;gi|348501344|ref|XP_003438230.1|;gi|542205641|ref|XP_005476364.1|;gi|348516610|ref|XP_003445831.1|;gi|542231992|ref|XP_005454447.1|;gi|542210218|ref|XP_005478101.1|;gi|348504866|ref|XP_003439982.1|;gi|348504810|ref|XP_003439954.1|;gi|…	gene1411;gene15997;gene16815;gene17242;gene17949;gene17995;gene18113;gene197;gene2029;gene20589;gene22226;gene22266;gene22723;gene25698;gene3428;gene3667;gene3915;gene4016;gene4051;gene575;gene6287;gene7048;gene7663;gene7895;gene8058;gene9743
	ko04711	Circadian rhythm - fly	0.00246149	12	gi|554869924|ref|XP_005944943.1|;gi|542247974|ref|XP_005460479.1|;gi|542205641|ref|XP_005476364.1|;gi|542231992|ref|XP_005454447.1|;gi|348504866|ref|XP_003439982.1|;gi|348530538|ref|XP_003452768.1|;gi|542182358|ref|XP_003442634.2|;gi|542184002|ref|XP_005469398.1|;gi|542218735|ref|XP_005449385.1|;gi|542191086|ref|XP_003440563.2|;gi|542215230|ref|XP_005448080.1|;gi|542193021|ref|XP_005471623.1|	gene16123;gene16815;gene18113;gene2029;gene22226;gene23833;gene3300;gene3915;gene6287;gene7663;gene8058;gene8712
	ko04712	Circadian rhythm - plant	0.239821	4	gi|348533838|ref|XP_003454411.1|;gi|542241421|ref|XP_003453204.2|;gi|18858421|ref|NP_571262.1|;gi|348503860|ref|XP_003439480.1|	gene10327;gene17693;gene20976;gene6317
	ko00020	Citrate cycle (TCA cycle)	0.965724	10	gi|348512382|ref|XP_003443722.1|;gi|348512408|ref|XP_003443735.1|;gi|542247107|ref|XP_005460136.1|;gi|542209790|ref|XP_005477943.1|;gi|348502780|ref|XP_003438945.1|;gi|542249408|ref|XP_005461017.1|;gi|348510544|ref|XP_003442805.1|;gi|348533518|ref|XP_003454252.1|;gi|348503766|ref|XP_003439434.1|;gi|348518572|ref|XP_003446805.1|	gene10501;gene10536;gene12489;gene19836;gene19958;gene25175;gene3770;gene5273;gene6194;gene9915
	ko04966	Collecting duct acid secretion	0.901893	8	gi|348543923|ref|XP_003459431.1|;gi|348526916|ref|XP_003450965.1|;gi|348516479|ref|XP_003445766.1|;gi|542181093|ref|XP_005468899.1|;gi|348532373|ref|XP_003453681.1|;gi|348512034|ref|XP_003443548.1|;gi|348503542|ref|XP_003439323.1|;gi|348518744|ref|XP_003446891.1|	gene10187;gene10725;gene205;gene3100;gene7306;gene9253;gene9462;gene9875
	ko04610	Complement and coagulation cascades	0.963249	39	gi|542195459|ref|XP_005472532.1|;gi|542195454|ref|XP_005472530.1|;gi|542235061|ref|XP_005455600.1|;gi|542173112|ref|XP_005467511.1|;gi|542226046|ref|XP_003446192.2|;gi|498969091|ref|XP_004547069.1|;gi|583974268|ref|XP_006782521.1|;gi|542253188|ref|XP_005462493.1|;gi|348523656|ref|XP_003449339.1|;gi|542201021|ref|XP_005474640.1|;gi|542201026|ref|XP_005474641.1|;gi|542253991|ref|XP_005462796.1|;gi|…	gene10313;gene10315;gene10817;gene1186;gene12038;gene12144;gene13613;gene13681;gene13755;gene13902;gene13905;gene14734;gene15207;gene15613;gene15757;gene16653;gene16723;gene20742;gene2204;gene2213;gene23996;gene23997;gene25227;gene25965;gene26189;gene27393;gene28100;gene28206;gene29279;gene29678;gene29785;gene29791;gene29838;gene4434;gene4435;gene4436;gene5626;gene6507;gene6545
	ko00073	Cutin, suberine and wax biosynthesis	0.139299	2	gi|542237979|ref|XP_003452079.2|;gi|542218742|ref|XP_005449387.1|	gene17285;gene6289
	ko00460	Cyanoamino acid metabolism	0.996431	4	gi|542197023|ref|XP_005473113.1|;gi|348525715|ref|XP_003450367.1|;gi|348503055|ref|XP_003439082.1|;gi|542220984|ref|XP_005450241.1|	gene11541;gene1981;gene20277;gene3700
	ko00270	Cysteine and methionine metabolism	0.123529	26	gi|348512382|ref|XP_003443722.1|;gi|542197348|ref|XP_003445635.2|;gi|348530358|ref|XP_003452678.1|;gi|348527202|ref|XP_003451108.1|;gi|348527194|ref|XP_003451104.1|;gi|348531140|ref|XP_003453068.1|;gi|542251478|ref|XP_005461813.1|;gi|542235115|ref|XP_005455623.1|;gi|348517532|ref|XP_003446287.1|;gi|542209486|ref|XP_005477831.1|;gi|542209478|ref|XP_005477827.1|;gi|542216502|ref|XP_005448535.1|;gi|…	gene10501;gene11655;gene11685;gene12085;gene12092;gene15182;gene16937;gene17468;gene19299;gene19722;gene19723;gene20003;gene2539;gene28633;gene2990;gene30201;gene4128;gene4957;gene54;gene5826;gene6482;gene6751;gene7634;gene7922;gene8821;gene9898
	ko04060	Cytokine-cytokine receptor interaction	0.987078	105	gi|542171981|ref|XP_005467315.1|;gi|542195137|ref|XP_005472412.1|;gi|542195272|ref|XP_005472466.1|;gi|542221826|ref|XP_005450587.1|;gi|542221831|ref|XP_005450589.1|;gi|542221898|ref|XP_005450614.1|;gi|348512471|ref|XP_003443766.1|;gi|542221921|ref|XP_005450624.1|;gi|348526450|ref|XP_003450732.1|;gi|348526357|ref|XP_003450686.1|;gi|542234418|ref|XP_005455347.1|;gi|348511115|ref|XP_003443090.1|;gi|…	gene1007;gene10212;gene10254;gene10432;gene10433;gene10462;gene10465;gene10473;gene10782;gene10811;gene10929;gene11289;gene11376;gene11961;gene1199;gene12056;gene12159;gene1241;gene13332;gene13533;gene13888;gene13980;gene14104;gene14296;gene14555;gene14626;gene1466;gene15436;gene15470;gene15823;gene1583;gene15939;gene163;gene16300;gene164;gene1647;gene16547;gene16550;gene16552;gene16670;gene16679…
	ko04623	Cytosolic DNA-sensing pathway	0.96606	21	gi|542190561|ref|XP_005470907.1|;gi|542197397|ref|XP_003445628.2|;gi|348527142|ref|XP_003451078.1|;gi|542245237|ref|XP_005459436.1|;gi|348520740|ref|XP_003447885.1|;gi|542254122|ref|XP_005462845.1|;gi|542211204|ref|XP_005478474.1|;gi|348511267|ref|XP_003443166.1|;gi|734635458|ref|XP_010746318.1|;gi|348542024|ref|XP_003458486.1|;gi|542263928|ref|XP_005466585.1|;gi|542263928|ref|XP_005466585.1|;gi|…	Tilapia_newGene_1578;gene11670;gene12143;gene14216;gene19536;gene20368;gene21131;gene2579;gene2605;gene26750;gene30027;gene30055;gene3932;gene6245;gene6248;gene6283;gene7700;gene8308;gene8826;gene8905;gene8908
	ko00472	D-Arginine and D-ornithine metabolism	NA	1	gi|348528378|ref|XP_003451695.1|	gene11872
	ko01220	Degradation of aromatic compounds	0.016494	7	gi|548348310|ref|XP_005726529.1|;gi|542197588|ref|XP_005473321.1|;gi|348516007|ref|XP_003445531.1|;gi|542208961|ref|XP_003445530.2|;gi|548508389|ref|XP_005750498.1|;gi|542208964|ref|XP_005477630.1|;gi|542223401|ref|XP_005451186.1|	gene1023;gene11813;gene19274;gene19275;gene19276;gene19277;gene21963
	ko00471	D-Glutamine and D-glutamate metabolism	0.520771	3	gi|348540074|ref|XP_003457513.1|;gi|542226518|ref|XP_005452368.1|;gi|542249018|ref|XP_005460870.1|	gene12718;gene22783;gene4567
	ko03030	DNA replication	0.279539	16	gi|542197250|ref|XP_003445577.2|;gi|348514241|ref|XP_003444649.1|;gi|348514227|ref|XP_003444642.1|;gi|348507270|ref|XP_003441179.1|;gi|348506426|ref|XP_003440760.1|;gi|348528206|ref|XP_003451609.1|;gi|348521206|ref|XP_003448117.1|;gi|542206814|ref|XP_005476810.1|;gi|348519966|ref|XP_003447500.1|;gi|542223357|ref|XP_005451167.1|;gi|348504301|ref|XP_003439700.1|;gi|348540235|ref|XP_003457593.1|;gi|…	gene11618;gene1247;gene1277;gene13014;gene15640;gene16026;gene17212;gene18506;gene18530;gene21945;gene22410;gene25996;gene2664;gene28951;gene4779;gene5356
	ko04728	Dopaminergic synapse	0.0103195	93	gi|548348361|ref|XP_005726552.1|;gi|657571413|ref|XP_008289276.1|;gi|542221867|ref|XP_005450603.1|;gi|348512489|ref|XP_003443775.1|;gi|348540283|ref|XP_003457617.1|;gi|542196660|ref|XP_005472985.1|;gi|542247129|ref|XP_003455550.2|;gi|542198718|ref|XP_005473745.1|;gi|542252742|ref|XP_005462317.1|;gi|348540118|ref|XP_003457535.1|;gi|348507078|ref|XP_003441084.1|;gi|348501534|ref|XP_003438324.1|;gi|…	gene1005;gene10293;gene10448;gene10476;gene11153;gene11416;gene12492;gene12616;gene12745;gene12746;gene12907;gene13257;gene13342;gene13375;gene13919;gene13950;gene14126;gene15345;gene15542;gene15602;gene1581;gene15928;gene15967;gene16123;gene16186;gene16279;gene1632;gene1661;gene16680;gene16815;gene16953;gene17069;gene17211;gene17233;gene17578;gene18429;gene18661;gene1885;gene1893;gene19108;gene1…
	ko04320	Dorso-ventral axis formation	0.145381	17	gi|542195603|ref|XP_005472582.1|;gi|348516134|ref|XP_003445594.1|;gi|542198445|ref|XP_005473653.1|;gi|542200241|ref|XP_005474330.1|;gi|348515127|ref|XP_003445091.1|;gi|542206319|ref|XP_005476619.1|;gi|542208486|ref|XP_005477454.1|;gi|542210110|ref|XP_005478068.1|;gi|542235433|ref|XP_005455756.1|;gi|348504558|ref|XP_003439828.1|;gi|348511213|ref|XP_003443139.1|;gi|542180365|ref|XP_005468780.1|;gi|…	gene10374;gene11576;gene12262;gene13307;gene17592;gene18239;gene19124;gene20536;gene21;gene22193;gene2654;gene2977;gene29958;gene6273;gene7418;gene7651;gene7928
	ko00982	Drug metabolism - cytochrome P450	0.790933	23	gi|542194994|ref|XP_005472356.1|;gi|548348310|ref|XP_005726529.1|;gi|348536102|ref|XP_003455536.1|;gi|525342968|ref|NP_001266564.1|;gi|348501522|ref|XP_003438318.1|;gi|348505278|ref|XP_003440188.1|;gi|348516007|ref|XP_003445531.1|;gi|542208961|ref|XP_003445530.2|;gi|548508389|ref|XP_005750498.1|;gi|542208964|ref|XP_005477630.1|;gi|348514672|ref|XP_003444864.1|;gi|542230707|ref|XP_005453948.1|;gi|…	gene10012;gene1023;gene12519;gene13038;gene13240;gene14354;gene19274;gene19275;gene19276;gene19277;gene20701;gene21690;gene21691;gene22287;gene22288;gene22800;gene23981;gene2593;gene26597;gene29743;gene4629;gene7332;gene7333
	ko00983	Drug metabolism - other enzymes	0.920852	19	gi|542194994|ref|XP_005472356.1|;gi|348519739|ref|XP_003447387.1|;gi|542204211|ref|XP_005475844.1|;gi|348501240|ref|XP_003438178.1|;gi|542211076|ref|XP_005478424.1|;gi|348519395|ref|XP_003447216.1|;gi|542249185|ref|XP_003456209.2|;gi|542255325|ref|XP_005463317.1|;gi|542259322|ref|XP_005464866.1|;gi|542262185|ref|XP_005465953.1|;gi|542242907|ref|XP_003453796.2|;gi|542218457|ref|XP_005449278.1|;gi|…	gene10012;gene16268;gene17147;gene18127;gene20878;gene21003;gene25127;gene26597;gene27946;gene29107;gene5664;gene6190;gene658;gene659;gene6606;gene7332;gene7333;gene7608;gene7646
	ko04512	ECM-receptor interaction	0.00902142	60	gi|542195894|ref|XP_005472695.1|;gi|542172331|ref|XP_005467371.1|;gi|542236460|ref|XP_005456155.1|;gi|542236201|ref|XP_005456052.1|;gi|542257952|ref|XP_005464329.1|;gi|542198407|ref|XP_005473640.1|;gi|499034196|ref|XP_004567781.1|;gi|554838007|ref|XP_005929463.1|;gi|498983552|ref|XP_004550574.1|;gi|348537656|ref|XP_003456309.1|;gi|542202909|ref|XP_005475353.1|;gi|542241100|ref|XP_005457918.1|;gi|…	gene10610;gene1080;gene11176;gene11178;gene11391;gene12132;gene13481;gene14653;gene14859;gene15746;gene15821;gene16108;gene16202;gene16301;gene16456;gene16759;gene169;gene172;gene17745;gene17930;gene18086;gene18088;gene18400;gene19708;gene19929;gene20477;gene20901;gene21285;gene2144;gene22513;gene24886;gene26297;gene26672;gene27222;gene27223;gene27292;gene27369;gene2782;gene28806;gene29130;gene29…
	ko04961	Endocrine and other factor-regulated calcium reabsorption	0.101831	33	gi|584001087|ref|XP_006795588.1|;gi|348526406|ref|XP_003450710.1|;gi|348527514|ref|XP_003451264.1|;gi|542172828|ref|XP_005467464.1|;gi|542198263|ref|XP_005473585.1|;gi|548485823|ref|XP_005749250.1|;gi|542198718|ref|XP_005473745.1|;gi|542200996|ref|XP_005474631.1|;gi|525344712|ref|NP_001266699.1|;gi|498941379|ref|XP_004542205.1|;gi|542175723|ref|XP_005467989.1|;gi|498943205|ref|XP_004542497.1|;gi|…	Tilapia_newGene_3092;gene10863;gene11262;gene1139;gene12146;gene12542;gene12616;gene13895;gene15259;gene15542;gene1605;gene17925;gene1893;gene19497;gene20451;gene20640;gene22045;gene22433;gene2500;gene25450;gene26611;gene26903;gene2920;gene29234;gene3878;gene4595;gene5125;gene5521;gene5605;gene5622;gene6638;gene7024;gene851
	ko04144	Endocytosis	0.112276	152	gi|542195137|ref|XP_005472412.1|;gi|348533816|ref|XP_003454400.1|;gi|542221898|ref|XP_005450614.1|;gi|348512471|ref|XP_003443766.1|;gi|542221921|ref|XP_005450624.1|;gi|542196034|ref|XP_005472748.1|;gi|348526242|ref|XP_003450629.1|;gi|348527514|ref|XP_003451264.1|;gi|542258031|ref|XP_005464356.1|;gi|348522281|ref|XP_003448654.1|;gi|348522249|ref|XP_003448638.1|;gi|542197159|ref|XP_005473163.1|;gi|…	gene10212;gene10356;gene10462;gene10465;gene10473;gene10656;gene10824;gene11262;gene11375;gene11417;gene11455;gene11592;gene11622;gene11683;gene11686;gene11855;gene1192;gene1199;gene12146;gene124;gene1241;gene12430;gene12542;gene12721;gene12773;gene12842;gene12851;gene12880;gene13895;gene14555;gene1466;gene14766;gene15141;gene15368;gene15712;gene15823;gene1605;gene16723;gene17925;gene17940;gene17…
	ko04012	ErbB signaling pathway	0.00720281	63	gi|554849429|ref|XP_005935005.1|;gi|542198388|ref|XP_003451119.2|;gi|348527108|ref|XP_003451061.1|;gi|542198814|ref|XP_005473783.1|;gi|542200378|ref|XP_005474384.1|;gi|542200478|ref|XP_005474415.1|;gi|348508241|ref|XP_003441663.1|;gi|348508187|ref|XP_003441636.1|;gi|548543561|ref|XP_005753701.1|;gi|348531004|ref|XP_003453000.1|;gi|348516772|ref|XP_003445911.1|;gi|554869924|ref|XP_005944943.1|;gi|…	gene10141;gene12183;gene12184;gene12646;gene13342;gene13375;gene13872;gene13950;gene15070;gene16062;gene1610;gene16123;gene16809;gene16953;gene17905;gene18239;gene1891;gene19124;gene20160;gene20475;gene20600;gene20728;gene21708;gene22082;gene22293;gene22511;gene23118;gene23900;gene24103;gene2500;gene2654;gene27114;gene27394;gene27836;gene28214;gene28279;gene28331;gene29074;gene29866;gene29958;gen…
	ko04915	Estrogen signaling pathway	0.0117951	72	gi|657571413|ref|XP_008289276.1|;gi|348533816|ref|XP_003454400.1|;gi|584019503|ref|XP_006804453.1|;gi|348540283|ref|XP_003457617.1|;gi|499041091|ref|XP_004571166.1|;gi|542198718|ref|XP_005473745.1|;gi|542200378|ref|XP_005474384.1|;gi|348508370|ref|XP_003441727.1|;gi|348508187|ref|XP_003441636.1|;gi|554821742|ref|XP_005921582.1|;gi|525344712|ref|NP_001266699.1|;gi|542247558|ref|XP_005460314.1|;gi|…	gene10293;gene10356;gene10457;gene11153;gene11173;gene12616;gene13342;gene13919;gene13950;gene14824;gene15259;gene15345;gene15506;gene15542;gene15602;gene15928;gene1610;gene16186;gene16279;gene16809;gene17211;gene17905;gene18155;gene18239;gene18661;gene1893;gene19076;gene19124;gene19497;gene19591;gene20160;gene20640;gene20728;gene21605;gene21708;gene22071;gene22082;gene22293;gene22433;gene23118;g…
	ko00565	Ether lipid metabolism	0.325792	23	gi|542221869|ref|XP_003443759.2|;gi|348516196|ref|XP_003445625.1|;gi|348528413|ref|XP_003451712.1|;gi|348514235|ref|XP_003444646.1|;gi|542219946|ref|XP_003440723.2|;gi|348519651|ref|XP_003447343.1|;gi|542225273|ref|XP_003445168.2|;gi|348510847|ref|XP_003442956.1|;gi|348510795|ref|XP_003442930.1|;gi|348520612|ref|XP_003447821.1|;gi|348504812|ref|XP_003439955.1|;gi|348505088|ref|XP_003440093.1|;gi|…	gene10449;gene11502;gene11839;gene1260;gene15576;gene16173;gene17623;gene18952;gene19040;gene19555;gene22265;gene22437;gene22997;gene23606;gene23999;gene25185;gene26947;gene27040;gene4612;gene6649;gene6942;gene9763;gene9802
	ko03460	Fanconi anemia pathway	0.826871	18	gi|542226027|ref|XP_005452188.1|;gi|348507441|ref|XP_003441264.1|;gi|542222610|ref|XP_005450884.1|;gi|542200675|ref|XP_005474494.1|;gi|525343895|ref|NP_001266379.1|;gi|542225400|ref|XP_005451949.1|;gi|542239129|ref|XP_005457162.1|;gi|548408207|ref|XP_005740242.1|;gi|542207796|ref|XP_005477201.1|;gi|542233427|ref|XP_003450174.2|;gi|542178299|ref|XP_005468447.1|;gi|348540235|ref|XP_003457593.1|;gi|…	gene12030;gene12869;gene13415;gene13659;gene15112;gene16321;gene16745;gene17749;gene18839;gene23314;gene2577;gene25996;gene28951;gene4234;gene7671;gene8107;gene8255;gene8459
	ko04975	Fat digestion and absorption	0.831224	20	gi|348526063|ref|XP_003450540.1|;gi|348516196|ref|XP_003445625.1|;gi|348501850|ref|XP_003438482.1|;gi|348523730|ref|XP_003449376.1|;gi|348526794|ref|XP_003450904.1|;gi|542201988|ref|XP_005475014.1|;gi|348510847|ref|XP_003442956.1|;gi|542177372|ref|XP_005468298.1|;gi|348525721|ref|XP_003450370.1|;gi|348504812|ref|XP_003439955.1|;gi|348505088|ref|XP_003440093.1|;gi|542241733|ref|XP_005458141.1|;gi|…	gene10893;gene11502;gene13356;gene13766;gene14119;gene14770;gene18952;gene1995;gene2002;gene22265;gene22437;gene23999;gene27834;gene30099;gene30168;gene6419;gene6649;gene7078;gene930;gene9623
	ko00061	Fatty acid biosynthesis	0.248793	9	gi|542246312|ref|XP_003455309.2|;gi|348516866|ref|XP_003445958.1|;gi|542205478|ref|XP_005476305.1|;gi|348535616|ref|XP_003455295.1|;gi|548376775|ref|XP_005733583.1|;gi|542183013|ref|XP_005469222.1|;gi|348505603|ref|XP_003440350.1|;gi|348533221|ref|XP_003454104.1|;gi|554836201|ref|XP_005928591.1|	gene12205;gene1677;gene18051;gene24562;gene29889;gene3419;gene7453;gene7892;gene9680
	ko00071	Fatty acid degradation	0.0220746	27	gi|348517381|ref|XP_003446212.1|;gi|548348310|ref|XP_005726529.1|;gi|542246312|ref|XP_003455309.2|;gi|348507371|ref|XP_003441229.1|;gi|542202325|ref|XP_003446368.2|;gi|348517564|ref|XP_003446303.1|;gi|348516866|ref|XP_003445958.1|;gi|542255741|ref|XP_005463484.1|;gi|542205478|ref|XP_005476305.1|;gi|348516007|ref|XP_003445531.1|;gi|542208961|ref|XP_003445530.2|;gi|548508389|ref|XP_005750498.1|;gi|…	gene10220;gene1023;gene12205;gene13061;gene14908;gene14909;gene1677;gene1735;gene18051;gene19274;gene19275;gene19276;gene19277;gene21975;gene22980;gene23903;gene25687;gene2743;gene3419;gene5735;gene6011;gene6071;gene6409;gene7453;gene8304;gene8558;gene9604
	ko00062	Fatty acid elongation	0.126861	21	gi|583999832|ref|XP_006794979.1|;gi|542225997|ref|XP_005452177.1|;gi|348507371|ref|XP_003441229.1|;gi|542202257|ref|XP_005475113.1|;gi|542202325|ref|XP_003446368.2|;gi|348517564|ref|XP_003446303.1|;gi|348506242|ref|XP_003440669.1|;gi|348534913|ref|XP_003454946.1|;gi|542204328|ref|XP_003448166.2|;gi|348501262|ref|XP_003438189.1|;gi|348520036|ref|XP_003447535.1|;gi|542207014|ref|XP_005476889.1|;gi|…	gene10497;gene12019;gene13061;gene14871;gene14908;gene14909;gene15456;gene15929;gene17178;gene18100;gene18523;gene18524;gene18526;gene21025;gene21152;gene2922;gene30107;gene52;gene8824;gene9068;gene9361
	ko01212	Fatty acid metabolism	0.0161067	31	gi|542246312|ref|XP_003455309.2|;gi|348507371|ref|XP_003441229.1|;gi|542202325|ref|XP_003446368.2|;gi|348517564|ref|XP_003446303.1|;gi|348534913|ref|XP_003454946.1|;gi|348516866|ref|XP_003445958.1|;gi|542255741|ref|XP_005463484.1|;gi|542205478|ref|XP_005476305.1|;gi|348519421|ref|XP_003447229.1|;gi|542239271|ref|XP_003452518.2|;gi|348531471|ref|XP_003453232.1|;gi|348535616|ref|XP_003455295.1|;gi|…	gene12205;gene13061;gene14908;gene14909;gene15929;gene1677;gene1735;gene18051;gene21025;gene21152;gene23903;gene24562;gene2922;gene29889;gene3419;gene52;gene6011;gene6071;gene6409;gene7383;gene7384;gene7453;gene7892;gene8304;gene8539;gene8558;gene8824;gene9068;gene9361;gene9604;gene9680
	ko04664	Fc epsilon RI signaling pathway	0.0336884	40	gi|542257996|ref|XP_005464346.1|;gi|542200378|ref|XP_005474384.1|;gi|348508187|ref|XP_003441636.1|;gi|542233813|ref|XP_005455124.1|;gi|348531070|ref|XP_003453033.1|;gi|348536570|ref|XP_003455769.1|;gi|542251556|ref|XP_003457053.2|;gi|348515331|ref|XP_003445193.1|;gi|542225273|ref|XP_003445168.2|;gi|348537474|ref|XP_003456219.1|;gi|542205045|ref|XP_005476143.1|;gi|542206492|ref|XP_005476680.1|;gi|…	gene11376;gene13342;gene13950;gene14491;gene15175;gene16809;gene16973;gene17578;gene17623;gene17719;gene17905;gene18394;gene18907;gene19124;gene20160;gene20671;gene20728;gene21708;gene22082;gene23118;gene25255;gene25257;gene26302;gene2654;gene27394;gene27836;gene27873;gene28214;gene4280;gene4855;gene5491;gene6057;gene6182;gene6529;gene7058;gene7418;gene7651;gene7705;gene8094;gene8784
	ko04666	Fc gamma R-mediated phagocytosis	0.0329892	69	gi|542196034|ref|XP_005472748.1|;gi|348526242|ref|XP_003450629.1|;gi|348514261|ref|XP_003444659.1|;gi|348507042|ref|XP_003441066.1|;gi|542200378|ref|XP_005474384.1|;gi|499021438|ref|XP_004561497.1|;gi|348508241|ref|XP_003441663.1|;gi|542201013|ref|XP_005474638.1|;gi|348508187|ref|XP_003441636.1|;gi|542233813|ref|XP_005455124.1|;gi|583986780|ref|XP_006788626.1|;gi|348536570|ref|XP_003455769.1|;gi|…	gene10656;gene10824;gene1217;gene12951;gene13342;gene13801;gene13872;gene13896;gene13950;gene14491;gene16286;gene16809;gene17653;gene17655;gene17719;gene17905;gene17940;gene18394;gene18788;gene18952;gene19040;gene20160;gene20351;gene20728;gene21580;gene21706;gene21708;gene22265;gene22437;gene23001;gene23118;gene23809;gene23813;gene23999;gene24833;gene2500;gene25185;gene25255;gene25257;gene26302;g…
	ko00944	Flavone and flavonol biosynthesis	NA	1	gi|542249185|ref|XP_003456209.2|	gene25127
	ko00364	Fluorobenzoate degradation	NA	1	gi|348511998|ref|XP_003443530.1|	gene9156
	ko04510	Focal adhesion	0.00116294	151	gi|542171981|ref|XP_005467315.1|;gi|554849429|ref|XP_005935005.1|;gi|542195894|ref|XP_005472695.1|;gi|542234753|ref|XP_003450680.2|;gi|542172331|ref|XP_005467371.1|;gi|348526242|ref|XP_003450629.1|;gi|542236460|ref|XP_005456155.1|;gi|542236201|ref|XP_005456052.1|;gi|542257952|ref|XP_005464329.1|;gi|542196933|ref|XP_005473079.1|;gi|542173180|ref|XP_005467522.1|;gi|348514007|ref|XP_003444532.1|;gi|…	gene1007;gene10141;gene10610;gene10799;gene1080;gene10824;gene11176;gene11178;gene11391;gene11515;gene1199;gene12466;gene12543;gene13342;gene13481;gene13567;gene13568;gene13896;gene13950;gene13980;gene14653;gene14859;gene15070;gene15175;gene15436;gene15746;gene15821;gene16108;gene16123;gene16202;gene16301;gene16456;gene16666;gene16759;gene16809;gene169;gene17097;gene172;gene17238;gene17250;gene17…
	ko00790	Folate biosynthesis	0.602905	7	gi|542209008|ref|XP_005477648.1|;gi|542230848|ref|XP_005454006.1|;gi|348533778|ref|XP_003454381.1|;gi|348520431|ref|XP_003447731.1|;gi|542189084|ref|XP_005470603.1|;gi|348532379|ref|XP_003453684.1|;gi|542218123|ref|XP_005449148.1|	gene19207;gene23057;gene24141;gene4201;gene7221;gene7323;gene9514
	ko04068	FoxO signaling pathway	0.307828	85	gi|542195137|ref|XP_005472412.1|;gi|348512372|ref|XP_003443717.1|;gi|554829486|ref|XP_005925339.1|;gi|542234369|ref|XP_003450587.2|;gi|542253100|ref|XP_005462459.1|;gi|348522249|ref|XP_003448638.1|;gi|348517168|ref|XP_003446107.1|;gi|548338841|ref|XP_005722056.1|;gi|348527142|ref|XP_003451078.1|;gi|542173355|ref|XP_005467551.1|;gi|348514245|ref|XP_003444651.1|;gi|499040164|ref|XP_004570710.1|;gi|…	gene10212;gene10495;gene10789;gene10908;gene11150;gene11455;gene11991;gene12014;gene12143;gene1220;gene1241;gene12697;gene12862;gene13342;gene13392;gene13876;gene13898;gene13950;gene14555;gene15402;gene15823;gene16809;gene17238;gene17299;gene17578;gene17905;gene17980;gene17995;gene18239;gene19076;gene19124;gene19845;gene20160;gene20671;gene20728;gene2161;gene21708;gene21981;gene22039;gene22082;ge…
	ko00051	Fructose and mannose metabolism	0.218366	21	gi|542195616|ref|XP_005472587.1|;gi|348526250|ref|XP_003450633.1|;gi|348522299|ref|XP_003448663.1|;gi|542224514|ref|XP_003444529.2|;gi|542201468|ref|XP_005474811.1|;gi|348519767|ref|XP_003447401.1|;gi|542247933|ref|XP_005460462.1|;gi|542238005|ref|XP_003452088.2|;gi|348526494|ref|XP_003450754.1|;gi|542206960|ref|XP_005476865.1|;gi|542209517|ref|XP_005477842.1|;gi|348503067|ref|XP_003439088.1|;gi|…	gene10378;gene10829;gene11475;gene12450;gene14325;gene16305;gene16804;gene17301;gene17490;gene18564;gene19749;gene19877;gene24094;gene2581;gene297;gene3729;gene4030;gene4080;gene4404;gene486;gene9365
	ko04727	GABAergic synapse	0.282294	56	gi|584019503|ref|XP_006804453.1|;gi|554829486|ref|XP_005925339.1|;gi|499041091|ref|XP_004571166.1|;gi|348507078|ref|XP_003441084.1|;gi|542202419|ref|XP_003456073.2|;gi|734599530|ref|XP_010753123.1|;gi|554860025|ref|XP_005940139.1|;gi|525343413|ref|NP_001266597.1|;gi|554803557|ref|XP_005912744.1|;gi|542207724|ref|XP_005477173.1|;gi|226442924|ref|NP_001139987.1|;gi|657524201|ref|XP_008276344.1|;gi|…	gene10457;gene10789;gene11173;gene12907;gene15091;gene1523;gene15928;gene18125;gene18155;gene18815;gene19108;gene20031;gene20033;gene20050;gene20640;gene20849;gene21605;gene21982;gene22054;gene22672;gene22673;gene22783;gene22888;gene22889;gene22890;gene22891;gene23598;gene23600;gene24442;gene24613;gene24615;gene2500;gene26196;gene26435;gene26903;gene27451;gene27871;gene28544;gene2920;gene30286;ge…
	ko00052	Galactose metabolism	0.485237	17	gi|348515581|ref|XP_003445318.1|;gi|348522299|ref|XP_003448663.1|;gi|348508446|ref|XP_003441765.1|;gi|348519910|ref|XP_003447472.1|;gi|348519767|ref|XP_003447401.1|;gi|542221627|ref|XP_005450504.1|;gi|348526494|ref|XP_003450754.1|;gi|348501118|ref|XP_003438117.1|;gi|542206960|ref|XP_005476865.1|;gi|348538505|ref|XP_003456731.1|;gi|348507962|ref|XP_003441524.1|;gi|348544871|ref|XP_003459904.1|;gi|…	gene1120;gene11475;gene13849;gene16287;gene16305;gene16620;gene17490;gene18256;gene18564;gene25427;gene4030;gene4842;gene486;gene5348;gene6703;gene6898;gene8891
	ko04540	Gap junction	0.151438	59	gi|542171981|ref|XP_005467315.1|;gi|584019503|ref|XP_006804453.1|;gi|542239985|ref|XP_005457490.1|;gi|348513969|ref|XP_003444513.1|;gi|542198718|ref|XP_005473745.1|;gi|348501514|ref|XP_003438314.1|;gi|348508310|ref|XP_003441697.1|;gi|498952202|ref|XP_004543930.1|;gi|542235557|ref|XP_005455802.1|;gi|542201338|ref|XP_005474761.1|;gi|542249912|ref|XP_005461213.1|;gi|542232907|ref|XP_003449962.2|;gi|…	gene1007;gene10457;gene11686;gene12413;gene12616;gene13229;gene13971;gene13980;gene14126;gene14290;gene14665;gene15321;gene15542;gene15928;gene1632;gene16335;gene16336;gene18149;gene18155;gene18239;gene1893;gene19076;gene19124;gene19497;gene20160;gene20640;gene20928;gene21605;gene22082;gene22221;gene22433;gene22775;gene24442;gene2500;gene25547;gene26196;gene2654;gene26903;gene2920;gene294;gene295…
	ko04971	Gastric acid secretion	0.0677192	54	gi|584019503|ref|XP_006804453.1|;gi|348526916|ref|XP_003450965.1|;gi|348526406|ref|XP_003450710.1|;gi|542234497|ref|XP_005455375.1|;gi|542172828|ref|XP_005467464.1|;gi|542198718|ref|XP_005473745.1|;gi|542200478|ref|XP_005474415.1|;gi|542201068|ref|XP_005474658.1|;gi|542202070|ref|XP_005475040.1|;gi|348537222|ref|XP_003456094.1|;gi|542232905|ref|XP_005454789.1|;gi|498941379|ref|XP_004542205.1|;gi|…	gene10457;gene10725;gene10863;gene10959;gene1139;gene12616;gene13375;gene13918;gene14804;gene15108;gene15320;gene15542;gene15602;gene15928;gene16666;gene16953;gene18155;gene18169;gene18489;gene18876;gene1893;gene19133;gene19497;gene205;gene20640;gene21120;gene21605;gene22045;gene22433;gene23172;gene24442;gene2500;gene25450;gene26196;gene26903;gene28331;gene2920;gene29234;gene29907;gene3666;gene40…
	ko00281	Geraniol degradation	NA	1	gi|348517407|ref|XP_003446225.1|	gene19334
	ko04724	Glutamatergic synapse	0.0108111	90	gi|548348361|ref|XP_005726552.1|;gi|584019503|ref|XP_006804453.1|;gi|584016505|ref|XP_006803006.1|;gi|542235028|ref|XP_005455587.1|;gi|542196660|ref|XP_005472985.1|;gi|542247170|ref|XP_005460162.1|;gi|542198598|ref|XP_005473704.1|;gi|542198718|ref|XP_005473745.1|;gi|348507078|ref|XP_003441084.1|;gi|348508310|ref|XP_003441697.1|;gi|542235753|ref|XP_003450917.2|;gi|542233721|ref|XP_003450191.2|;gi|…	gene1005;gene10457;gene10760;gene10873;gene11416;gene12506;gene12566;gene12616;gene12907;gene13971;gene14138;gene14461;gene15542;gene1581;gene15928;gene16279;gene1661;gene17146;gene17519;gene17623;gene18125;gene18155;gene1893;gene19040;gene19076;gene19108;gene19497;gene20050;gene20094;gene20640;gene20849;gene21605;gene21982;gene22433;gene22783;gene23132;gene23200;gene23831;gene24124;gene24442;gen…
	ko00480	Glutathione metabolism	0.949998	28	gi|542197023|ref|XP_005473113.1|;gi|348536102|ref|XP_003455536.1|;gi|525342968|ref|NP_001266564.1|;gi|348501522|ref|XP_003438318.1|;gi|348505278|ref|XP_003440188.1|;gi|348518327|ref|XP_003446683.1|;gi|348515939|ref|XP_003445497.1|;gi|542229125|ref|XP_005453344.1|;gi|554831368|ref|XP_005926249.1|;gi|348503055|ref|XP_003439082.1|;gi|348514672|ref|XP_003444864.1|;gi|542230707|ref|XP_005453948.1|;gi|…	gene11541;gene12519;gene13038;gene13240;gene14354;gene15043;gene19213;gene19453;gene20115;gene20277;gene20701;gene21690;gene21691;gene22350;gene22407;gene23244;gene23981;gene24432;gene2593;gene2790;gene29743;gene29795;gene3700;gene4363;gene4629;gene5025;gene9139;gene9898
	ko00561	Glycerolipid metabolism	0.00485667	39	gi|348517381|ref|XP_003446212.1|;gi|499018907|ref|XP_004560243.1|;gi|348515581|ref|XP_003445318.1|;gi|348530408|ref|XP_003452703.1|;gi|542197588|ref|XP_005473321.1|;gi|542198144|ref|XP_005473537.1|;gi|348507010|ref|XP_003441050.1|;gi|542253971|ref|XP_005462787.1|;gi|542227004|ref|XP_005452546.1|;gi|554846327|ref|XP_005933488.1|;gi|348515681|ref|XP_003445368.1|;gi|542243184|ref|XP_005458667.1|;gi|…	gene10220;gene11054;gene1120;gene11672;gene11813;gene12111;gene12996;gene14730;gene15057;gene15743;gene16427;gene16523;gene17210;gene17490;gene18789;gene18896;gene18952;gene20868;gene21963;gene21975;gene22265;gene22419;gene22420;gene22437;gene22862;gene22980;gene23999;gene24423;gene24746;gene25887;gene2743;gene27834;gene4320;gene540;gene6649;gene6905;gene7078;gene7292;gene9623
	ko00564	Glycerophospholipid metabolism	0.0443002	58	gi|542221869|ref|XP_003443759.2|;gi|348526288|ref|XP_003450652.1|;gi|499018907|ref|XP_004560243.1|;gi|348516196|ref|XP_003445625.1|;gi|348530408|ref|XP_003452703.1|;gi|542198144|ref|XP_005473537.1|;gi|348514235|ref|XP_003444646.1|;gi|348514221|ref|XP_003444639.1|;gi|348507010|ref|XP_003441050.1|;gi|348512715|ref|XP_003443888.1|;gi|542253971|ref|XP_005462787.1|;gi|542202043|ref|XP_005475031.1|;gi|…	gene10449;gene10740;gene11054;gene11502;gene11672;gene12111;gene1260;gene1285;gene12996;gene13607;gene14730;gene14797;gene15057;gene15550;gene15576;gene15743;gene16427;gene16523;gene17210;gene1723;gene17561;gene17623;gene17926;gene18789;gene18896;gene18952;gene19040;gene19555;gene1969;gene19746;gene20114;gene21349;gene22265;gene22437;gene23606;gene23908;gene23999;gene24423;gene24433;gene24734;gen…
	ko00260	Glycine, serine and threonine metabolism	0.907415	16	gi|542197348|ref|XP_003445635.2|;gi|348528378|ref|XP_003451695.1|;gi|348527194|ref|XP_003451104.1|;gi|542256771|ref|XP_003458742.2|;gi|348513033|ref|XP_003444047.1|;gi|348514536|ref|XP_003444796.1|;gi|348517532|ref|XP_003446287.1|;gi|348514734|ref|XP_003444895.1|;gi|348511207|ref|XP_003443136.1|;gi|542229592|ref|XP_005453530.1|;gi|348503766|ref|XP_003439434.1|;gi|348528160|ref|XP_003451586.1|;gi|…	gene11655;gene11872;gene12092;gene12813;gene13537;gene1426;gene19299;gene20850;gene2663;gene4320;gene6194;gene6685;gene6845;gene6859;gene7556;gene8636
	ko00010	Glycolysis / Gluconeogenesis	0.439005	34	gi|348517381|ref|XP_003446212.1|;gi|548348310|ref|XP_005726529.1|;gi|525345083|ref|NP_001266481.1|;gi|542195846|ref|XP_005472678.1|;gi|348526250|ref|XP_003450633.1|;gi|348522299|ref|XP_003448663.1|;gi|542197588|ref|XP_005473321.1|;gi|542224514|ref|XP_003444529.2|;gi|348512773|ref|XP_003443917.1|;gi|348513033|ref|XP_003444047.1|;gi|542201468|ref|XP_005474811.1|;gi|348519767|ref|XP_003447401.1|;gi|…	gene10220;gene1023;gene10523;gene10591;gene10829;gene11475;gene11813;gene12450;gene13461;gene13537;gene14325;gene16305;gene18564;gene19274;gene19275;gene19276;gene19277;gene19725;gene21963;gene21975;gene22980;gene23550;gene24219;gene25175;gene25427;gene26916;gene2743;gene4030;gene486;gene5348;gene6194;gene6859;gene8891;gene9915
	ko00532	Glycosaminoglycan biosynthesis - chondroitin sulfate / dermatan sulfate	0.0176382	15	gi|348517373|ref|XP_003446208.1|;gi|348507457|ref|XP_003441272.1|;gi|542237713|ref|XP_005456617.1|;gi|348515685|ref|XP_003445370.1|;gi|348524640|ref|XP_003449831.1|;gi|542176502|ref|XP_003452470.2|;gi|542231187|ref|XP_005454139.1|;gi|348527750|ref|XP_003451382.1|;gi|348533089|ref|XP_003454038.1|;gi|348510177|ref|XP_003442622.1|;gi|542183903|ref|XP_005469382.1|;gi|348537076|ref|XP_003456021.1|;gi|…	gene12070;gene12852;gene13177;gene16429;gene16894;gene1880;gene20440;gene22149;gene2429;gene3342;gene3896;gene5112;gene6368;gene6650;gene8546
	ko00534	Glycosaminoglycan biosynthesis - heparan sulfate / heparin	0.610291	12	gi|542173394|ref|XP_005467555.1|;gi|348517618|ref|XP_003446330.1|;gi|348501296|ref|XP_003438206.1|;gi|542176502|ref|XP_003452470.2|;gi|542207993|ref|XP_005477265.1|;gi|348519397|ref|XP_003447217.1|;gi|348513567|ref|XP_003444313.1|;gi|348525298|ref|XP_003450159.1|;gi|348533089|ref|XP_003454038.1|;gi|348509139|ref|XP_003442109.1|;gi|348510177|ref|XP_003442622.1|;gi|542183903|ref|XP_005469382.1|	gene1226;gene14837;gene18065;gene1880;gene18926;gene21001;gene22006;gene23374;gene2429;gene3040;gene3342;gene3896
	ko00533	Glycosaminoglycan biosynthesis - keratan sulfate	0.257625	15	gi|348517753|ref|XP_003446397.1|;gi|348500522|ref|XP_003437822.1|;gi|348501118|ref|XP_003438117.1|;gi|542210055|ref|XP_005478046.1|;gi|348512629|ref|XP_003443845.1|;gi|542222406|ref|XP_005450805.1|;gi|348520260|ref|XP_003447646.1|;gi|542231580|ref|XP_005454292.1|;gi|348535812|ref|XP_003455392.1|;gi|542218679|ref|XP_003439608.2|;gi|542218673|ref|XP_005449363.1|;gi|348504120|ref|XP_003439610.1|;gi|…	gene14830;gene17881;gene18256;gene20518;gene21547;gene21553;gene2253;gene23221;gene24622;gene6267;gene6268;gene6271;gene6890;gene7753;gene9312
	ko00531	Glycosaminoglycan degradation	0.584526	10	gi|348516371|ref|XP_003445712.1|;gi|542199104|ref|XP_005473888.1|;gi|542237544|ref|XP_003452017.2|;gi|348519910|ref|XP_003447472.1|;gi|542249185|ref|XP_003456209.2|;gi|542238396|ref|XP_005456879.1|;gi|348504250|ref|XP_003439675.1|;gi|348524398|ref|XP_003449710.1|;gi|542189734|ref|XP_005470746.1|;gi|542192053|ref|XP_005471266.1|	gene11521;gene12850;gene13118;gene16287;gene25127;gene5316;gene6423;gene6562;gene7429;gene7902
	ko00604	Glycosphingolipid biosynthesis - ganglio series	0.813605	8	gi|348519910|ref|XP_003447472.1|;gi|542206665|ref|XP_005476752.1|;gi|542206671|ref|XP_005476755.1|;gi|348512629|ref|XP_003443845.1|;gi|542222406|ref|XP_005450805.1|;gi|542184891|ref|XP_005469566.1|;gi|348524398|ref|XP_003449710.1|;gi|542189734|ref|XP_005470746.1|	gene16287;gene18447;gene18448;gene21547;gene21553;gene4047;gene6562;gene7429
	ko00603	Glycosphingolipid biosynthesis - globo series	0.851028	7	gi|348515581|ref|XP_003445318.1|;gi|657537331|ref|XP_008275128.1|;gi|348512629|ref|XP_003443845.1|;gi|542222406|ref|XP_005450805.1|;gi|542263502|ref|XP_005466447.1|;gi|348524398|ref|XP_003449710.1|;gi|542189734|ref|XP_005470746.1|	gene1120;gene18902;gene21547;gene21553;gene29751;gene6562;gene7429
	ko00601	Glycosphingolipid biosynthesis - lacto and neolacto series	0.925736	13	gi|542257966|ref|XP_005464336.1|;gi|498952605|ref|XP_004543992.1|;gi|348500522|ref|XP_003437822.1|;gi|348501118|ref|XP_003438117.1|;gi|657537331|ref|XP_008275128.1|;gi|542210055|ref|XP_005478046.1|;gi|542223361|ref|XP_005451169.1|;gi|348520260|ref|XP_003447646.1|;gi|542241575|ref|XP_005458087.1|;gi|542242212|ref|XP_005458320.1|;gi|542263502|ref|XP_005466447.1|;gi|542236744|ref|XP_005456256.1|;gi|…	gene11396;gene13920;gene17881;gene18256;gene18902;gene20518;gene21947;gene2253;gene23939;gene24064;gene29751;gene6614;gene6890
	ko00563	Glycosylphosphatidylinositol(GPI)-anchor biosynthesis	0.442241	9	gi|348530954|ref|XP_003452975.1|;gi|348521960|ref|XP_003448494.1|;gi|348504832|ref|XP_003439965.1|;gi|348537455|ref|XP_003456210.1|;gi|542255505|ref|XP_005463385.1|;gi|348510185|ref|XP_003442626.1|;gi|348509714|ref|XP_003442392.1|;gi|348528779|ref|XP_003451893.1|;gi|542188598|ref|XP_003440295.2|	gene16093;gene18446;gene22255;gene25129;gene26681;gene3337;gene396;gene4689;gene7045
	ko00630	Glyoxylate and dicarboxylate metabolism	0.779824	11	gi|348512382|ref|XP_003443722.1|;gi|348514536|ref|XP_003444796.1|;gi|525343413|ref|NP_001266597.1|;gi|348502780|ref|XP_003438945.1|;gi|542228644|ref|XP_005453165.1|;gi|542250630|ref|XP_003456712.2|;gi|542170006|ref|XP_003445744.2|;gi|542229592|ref|XP_005453530.1|;gi|348532674|ref|XP_003453831.1|;gi|348505777|ref|XP_003440437.1|;gi|348524689|ref|XP_003449855.1|	gene10501;gene1426;gene18125;gene19958;gene2161;gene25416;gene267;gene4320;gene5665;gene7556;gene9604
	ko04912	GnRH signaling pathway	0.00620069	65	gi|584019503|ref|XP_006804453.1|;gi|348526242|ref|XP_003450629.1|;gi|37362420|gb|AAQ88391.1|;gi|542198718|ref|XP_005473745.1|;gi|584011860|ref|XP_006800839.1|;gi|348501544|ref|XP_003438329.1|;gi|542200478|ref|XP_005474415.1|;gi|542247624|ref|XP_003455661.2|;gi|498941379|ref|XP_004542205.1|;gi|573879089|ref|XP_006627766.1|;gi|554860025|ref|XP_005940139.1|;gi|348516772|ref|XP_003445911.1|;gi|554882…	gene10457;gene10824;gene11132;gene12616;gene12997;gene13261;gene13375;gene15357;gene15542;gene15602;gene15928;gene1610;gene16953;gene17578;gene17623;gene17775;gene18155;gene18239;gene18809;gene1893;gene19040;gene19124;gene19497;gene20031;gene20033;gene20160;gene20640;gene20671;gene20849;gene21605;gene22082;gene22293;gene22433;gene22775;gene23809;gene23813;gene24442;gene25185;gene2534;gene26196;ge…
	ko04340	Hedgehog signaling pathway	0.422309	27	gi|542246387|ref|XP_005459865.1|;gi|348507000|ref|XP_003441045.1|;gi|499026274|ref|XP_004563880.1|;gi|348514171|ref|XP_003444614.1|;gi|554869924|ref|XP_005944943.1|;gi|554814820|ref|XP_005918226.1|;gi|348515703|ref|XP_003445379.1|;gi|348522690|ref|XP_003448857.1|;gi|542224853|ref|XP_005451736.1|;gi|348526466|ref|XP_003450740.1|;gi|348515161|ref|XP_003445108.1|;gi|542205568|ref|XP_005476341.1|;gi|…	gene12233;gene13015;gene13591;gene1411;gene16123;gene16229;gene16450;gene17082;gene17417;gene17455;gene17641;gene18081;gene20562;gene20603;gene20607;gene21813;gene26903;gene2920;gene4609;gene5063;gene5622;gene677;gene7895;gene8058;gene9331;gene9620;gene9828
	ko04640	Hematopoietic cell lineage	0.902455	33	gi|348526450|ref|XP_003450732.1|;gi|542172331|ref|XP_005467371.1|;gi|542234418|ref|XP_005455347.1|;gi|542257996|ref|XP_005464346.1|;gi|542198407|ref|XP_005473640.1|;gi|348523668|ref|XP_003449345.1|;gi|348535492|ref|XP_003455234.1|;gi|348534941|ref|XP_003454960.1|;gi|542228159|ref|XP_005452981.1|;gi|498949263|ref|XP_004543463.1|;gi|542205120|ref|XP_005476168.1|;gi|542253310|ref|XP_005462538.1|;gi|…	gene10782;gene1080;gene10929;gene11376;gene12132;gene13773;gene1466;gene15939;gene16202;gene163;gene17930;gene1836;gene22222;gene23244;gene23454;gene2632;gene27873;gene29795;gene30051;gene3460;gene3464;gene3619;gene4542;gene4918;gene4921;gene4922;gene4926;gene5300;gene7526;gene8191;gene8456;gene9230;gene9234
	ko04066	HIF-1 signaling pathway	0.18338	61	gi|554873575|ref|XP_005946713.1|;gi|348526329|ref|XP_003450672.1|;gi|348522299|ref|XP_003448663.1|;gi|542173180|ref|XP_005467522.1|;gi|348507084|ref|XP_003441087.1|;gi|542200378|ref|XP_005474384.1|;gi|542200478|ref|XP_005474415.1|;gi|348508241|ref|XP_003441663.1|;gi|348508187|ref|XP_003441636.1|;gi|348526756|ref|XP_003450885.1|;gi|554806843|ref|XP_005914347.1|;gi|348519683|ref|XP_003447359.1|;gi|…	gene10599;gene10785;gene11475;gene1199;gene12903;gene13342;gene13375;gene13872;gene13950;gene14092;gene15436;gene16200;gene16804;gene16809;gene16953;gene17238;gene17905;gene18026;gene18132;gene18239;gene1836;gene19150;gene19749;gene19877;gene20475;gene20728;gene21708;gene21847;gene22082;gene22484;gene22538;gene23118;gene24219;gene2500;gene25175;gene27394;gene27836;gene27837;gene28214;gene28331;ge…
	ko04390	Hippo signaling pathway	0.856822	79	gi|542195137|ref|XP_005472412.1|;gi|548443393|ref|XP_005745784.1|;gi|542253100|ref|XP_005462459.1|;gi|348535206|ref|XP_003455092.1|;gi|348522249|ref|XP_003448638.1|;gi|348516312|ref|XP_003445683.1|;gi|542225793|ref|XP_005452098.1|;gi|542173200|ref|XP_005467527.1|;gi|348517168|ref|XP_003446107.1|;gi|348527108|ref|XP_003451061.1|;gi|348514245|ref|XP_003444651.1|;gi|348514007|ref|XP_003444532.1|;gi|…	gene10212;gene10228;gene11150;gene11346;gene11455;gene11577;gene11961;gene1197;gene11991;gene12184;gene1241;gene12466;gene13257;gene13591;gene13821;gene1411;gene14555;gene14828;gene14918;gene1540;gene15626;gene15823;gene16123;gene16450;gene16664;gene16670;gene16776;gene17082;gene17299;gene17417;gene17455;gene17797;gene18551;gene18779;gene19116;gene19866;gene20281;gene20562;gene20603;gene20788;gen…
	ko04391	Hippo signaling pathway - fly	0.180578	43	gi|542194928|ref|XP_005472325.1|;gi|542238134|ref|XP_003452154.2|;gi|542196301|ref|XP_005472847.1|;gi|348535206|ref|XP_003455092.1|;gi|498969185|ref|XP_004547101.1|;gi|348514007|ref|XP_003444532.1|;gi|348507214|ref|XP_003441151.1|;gi|348501534|ref|XP_003438324.1|;gi|348517632|ref|XP_003446337.1|;gi|348517688|ref|XP_003446365.1|;gi|542239223|ref|XP_005457200.1|;gi|542204724|ref|XP_005476029.1|;gi|…	gene10002;gene10109;gene11018;gene11346;gene12121;gene12466;gene13068;gene13257;gene14828;gene14918;gene16776;gene17797;gene18551;gene18779;gene19116;gene19371;gene19893;gene1993;gene20603;gene20717;gene21108;gene21288;gene21521;gene22040;gene22042;gene24839;gene25218;gene26747;gene28279;gene344;gene4999;gene5076;gene5309;gene6296;gene6440;gene661;gene8058;gene8094;gene857;gene9018;gene9419;gene9…
	ko00340	Histidine metabolism	0.14175	12	gi|348517381|ref|XP_003446212.1|;gi|348512489|ref|XP_003443775.1|;gi|348513007|ref|XP_003444034.1|;gi|348515693|ref|XP_003445374.1|;gi|348515845|ref|XP_003445450.1|;gi|348521198|ref|XP_003448113.1|;gi|548411394|ref|XP_005740782.1|;gi|348541093|ref|XP_003458021.1|;gi|542223740|ref|XP_005451322.1|;gi|348518996|ref|XP_003447017.1|;gi|542179384|ref|XP_003446458.2|;gi|348507914|ref|XP_003441500.1|	gene10220;gene10476;gene13508;gene16439;gene16440;gene17223;gene21247;gene21890;gene21975;gene22980;gene2743;gene4083
	ko03440	Homologous recombination	0.81367	10	gi|348531982|ref|XP_003453486.1|;gi|542197250|ref|XP_003445577.2|;gi|525343895|ref|NP_001266379.1|;gi|348521206|ref|XP_003448117.1|;gi|348519966|ref|XP_003447500.1|;gi|542178299|ref|XP_005468447.1|;gi|348540235|ref|XP_003457593.1|;gi|348545052|ref|XP_003459994.1|;gi|584030336|ref|XP_006809656.1|;gi|542247508|ref|XP_005460295.1|	gene10042;gene11618;gene15112;gene17212;gene18530;gene2577;gene25996;gene28951;gene4779;gene7011
	ko00901	Indole alkaloid biosynthesis	NA	1	gi|348512489|ref|XP_003443775.1|	gene10476
	ko04750	Inflammatory mediator regulation of TRP channels	0.478863	62	gi|584019503|ref|XP_006804453.1|;gi|348528555|ref|XP_003451782.1|;gi|542226129|ref|XP_005452223.1|;gi|542198718|ref|XP_005473745.1|;gi|542200478|ref|XP_005474415.1|;gi|499028705|ref|XP_004565076.1|;gi|498941379|ref|XP_004542205.1|;gi|573879089|ref|XP_006627766.1|;gi|554860025|ref|XP_005940139.1|;gi|348536570|ref|XP_003455769.1|;gi|554882158|ref|XP_005950816.1|;gi|3158361|gb|AAC17494.1|;gi|3485153…	gene10457;gene11852;gene12065;gene12616;gene13375;gene14626;gene15542;gene15602;gene15928;gene16809;gene16953;gene17238;gene17578;gene17623;gene17905;gene18155;gene18205;gene18755;gene1893;gene19497;gene20113;gene20640;gene20671;gene20728;gene21605;gene22331;gene22433;gene22475;gene23118;gene24195;gene24442;gene2500;gene25121;gene26196;gene26903;gene27394;gene27836;gene28214;gene28331;gene2920;ge…
	ko00562	Inositol phosphate metabolism	0.115204	42	gi|499016614|ref|XP_004559112.1|;gi|542196034|ref|XP_005472748.1|;gi|348526250|ref|XP_003450633.1|;gi|542253052|ref|XP_003457631.2|;gi|542236441|ref|XP_003451317.2|;gi|542173263|ref|XP_005467536.1|;gi|542198278|ref|XP_005473591.1|;gi|348533436|ref|XP_003454211.1|;gi|542198718|ref|XP_005473745.1|;gi|542222812|ref|XP_005450960.1|;gi|542231727|ref|XP_005454352.1|;gi|499021438|ref|XP_004561497.1|;gi|…	Tilapia_newGene_2390;gene10656;gene10829;gene11141;gene11265;gene1146;gene12150;gene12260;gene12616;gene13485;gene13729;gene13801;gene15529;gene15542;gene15726;gene16809;gene17940;gene18642;gene1893;gene18947;gene19497;gene20728;gene21238;gene24741;gene25347;gene25726;gene26136;gene27394;gene27836;gene28214;gene3373;gene4262;gene5951;gene6182;gene6750;gene7115;gene7226;gene7901;gene8675;gene9441;…
	ko04911	Insulin secretion	0.0461728	64	gi|121582384|ref|NP_001073528.1|;gi|584001087|ref|XP_006795588.1|;gi|657571413|ref|XP_008289276.1|;gi|584019503|ref|XP_006804453.1|;gi|348526329|ref|XP_003450672.1|;gi|348526406|ref|XP_003450710.1|;gi|348540283|ref|XP_003457617.1|;gi|542172828|ref|XP_005467464.1|;gi|542198718|ref|XP_005473745.1|;gi|498987465|ref|XP_004551531.1|;gi|542200478|ref|XP_005474415.1|;gi|542245230|ref|XP_005459433.1|;gi|…	Tilapia_newGene_1957;Tilapia_newGene_3092;gene10293;gene10457;gene10785;gene10863;gene11153;gene1139;gene12616;gene13309;gene13375;gene14214;gene15542;gene15928;gene16114;gene16186;gene16198;gene16953;gene17211;gene17892;gene18155;gene1893;gene19038;gene19150;gene19497;gene20031;gene20033;gene2042;gene20640;gene20849;gene21605;gene21959;gene22045;gene22071;gene22433;gene22635;gene23123;gene23815;…
	ko04910	Insulin signaling pathway	0.0275077	87	gi|542234951|ref|XP_005455556.1|;gi|348522299|ref|XP_003448663.1|;gi|348527142|ref|XP_003451078.1|;gi|542224514|ref|XP_003444529.2|;gi|542247178|ref|XP_005460166.1|;gi|542247269|ref|XP_005460201.1|;gi|410900366|ref|XP_003963667.1|;gi|542200378|ref|XP_005474384.1|;gi|499021438|ref|XP_004561497.1|;gi|348508241|ref|XP_003441663.1|;gi|348508187|ref|XP_003441636.1|;gi|542201298|ref|XP_005474744.1|;gi|…	gene10852;gene11475;gene12143;gene12450;gene12509;gene12543;gene12801;gene13342;gene13801;gene13872;gene13950;gene14021;gene14569;gene15086;gene15602;gene16123;gene16809;gene17096;gene17905;gene17995;gene18026;gene18385;gene1891;gene19113;gene19124;gene1980;gene19991;gene20160;gene20475;gene20728;gene20865;gene21070;gene21708;gene22082;gene22266;gene22484;gene22538;gene22723;gene23118;gene23273;g…
	ko04672	Intestinal immune network for IgA production	0.903514	34	gi|542233261|ref|XP_005454919.1|;gi|27802629|gb|AAO21204.1|;gi|542200009|ref|XP_005474248.1|;gi|542200007|ref|XP_005474247.1|;gi|542200588|ref|XP_005474463.1|;gi|348544065|ref|XP_003459502.1|;gi|542175585|ref|XP_005467964.1|;gi|554884013|ref|XP_005951697.1|;gi|542221453|ref|XP_005450434.1|;gi|542247924|ref|XP_005460458.1|;gi|348522028|ref|XP_003448528.1|;gi|542207135|ref|XP_005476940.1|;gi|544583…	Tilapia_newGene_1197;gene12056;gene13210;gene13215;gene13216;gene14555;gene1583;gene16557;gene16558;gene16802;gene18381;gene18633;gene21793;gene23416;gene24497;gene2583;gene27802;gene27811;gene29222;gene29368;gene29878;gene30065;gene30130;gene3068;gene3936;gene4453;gene5142;gene5644;gene5645;gene5646;gene5647;gene8685;gene8686;gene8810
	ko00950	Isoquinoline alkaloid biosynthesis	0.861506	5	gi|348512489|ref|XP_003443775.1|;gi|348530358|ref|XP_003452678.1|;gi|348508185|ref|XP_003441635.1|;gi|348521190|ref|XP_003448109.1|;gi|542261137|ref|XP_005465555.1|	gene10476;gene11685;gene13970;gene17233;gene28633
	ko04630	Jak-STAT signaling pathway	0.18234	77	gi|348526450|ref|XP_003450732.1|;gi|348526367|ref|XP_003450691.1|;gi|542234418|ref|XP_005455347.1|;gi|348511115|ref|XP_003443090.1|;gi|542198307|ref|XP_005473604.1|;gi|542246343|ref|XP_005459847.1|;gi|542239059|ref|XP_005457133.1|;gi|348501822|ref|XP_003438468.1|;gi|542200378|ref|XP_005474384.1|;gi|348508187|ref|XP_003441636.1|;gi|542235651|ref|XP_003450895.2|;gi|542201372|ref|XP_005474775.1|;gi|…	gene10782;gene10821;gene10929;gene11289;gene12159;gene12219;gene12800;gene13332;gene13342;gene13950;gene14104;gene14296;gene15470;gene1647;gene16547;gene16550;gene16552;gene16755;gene16802;gene16809;gene17096;gene17299;gene17905;gene18074;gene1836;gene18881;gene19124;gene20383;gene20728;gene21708;gene21846;gene22334;gene22676;gene22782;gene22904;gene22953;gene23080;gene23118;gene23324;gene24103;g…
	ko04670	Leukocyte transendothelial migration	0.831106	83	gi|348532018|ref|XP_003453504.1|;gi|554849429|ref|XP_005935005.1|;gi|348526242|ref|XP_003450629.1|;gi|542196933|ref|XP_005473079.1|;gi|348528416|ref|XP_003451713.1|;gi|348514007|ref|XP_003444532.1|;gi|542201013|ref|XP_005474638.1|;gi|542233715|ref|XP_005455091.1|;gi|348544047|ref|XP_003459493.1|;gi|542259889|ref|XP_005465081.1|;gi|348523035|ref|XP_003449029.1|;gi|542202070|ref|XP_005475040.1|;gi|…	gene10037;gene10141;gene10824;gene11515;gene11837;gene12466;gene13896;gene14457;gene14546;gene14550;gene14621;gene14804;gene15146;gene15198;gene15357;gene16154;gene16198;gene16809;gene1684;gene17578;gene17836;gene17890;gene17905;gene18231;gene18394;gene19133;gene19240;gene19944;gene20333;gene2053;gene20671;gene20728;gene20885;gene21706;gene21847;gene22570;gene22608;gene22971;gene22972;gene23015;g…
	ko00903	Limonene and pinene degradation	0.272303	3	gi|348517381|ref|XP_003446212.1|;gi|348518996|ref|XP_003447017.1|;gi|542179384|ref|XP_003446458.2|	gene10220;gene22980;gene2743
	ko00591	Linoleic acid metabolism	0.988742	9	gi|348516196|ref|XP_003445625.1|;gi|348514235|ref|XP_003444646.1|;gi|542200554|ref|XP_003438260.2|;gi|542225273|ref|XP_003445168.2|;gi|348520612|ref|XP_003447821.1|;gi|548379415|ref|XP_005734006.1|;gi|542213442|ref|XP_003440066.2|;gi|542263750|ref|XP_005466523.1|;gi|584002405|ref|XP_006796222.1|	gene11502;gene1260;gene13383;gene17623;gene19555;gene22331;gene22475;gene29932;gene5103
	ko00785	Lipoic acid metabolism	0.313947	2	gi|542254359|ref|XP_005462938.1|;gi|542238511|ref|XP_003452182.2|	gene21864;gene5358
	ko04730	Long-term depression	0.0769371	39	gi|548348361|ref|XP_005726552.1|;gi|348513969|ref|XP_003444513.1|;gi|542198718|ref|XP_005473745.1|;gi|348501514|ref|XP_003438314.1|;gi|542232907|ref|XP_003449962.2|;gi|498941379|ref|XP_004542205.1|;gi|348516806|ref|XP_003445928.1|;gi|348516703|ref|XP_003445877.1|;gi|3158361|gb|AAC17494.1|;gi|542225273|ref|XP_003445168.2|;gi|348537474|ref|XP_003456219.1|;gi|348529890|ref|XP_003452445.1|;gi|5422083…	gene1005;gene12413;gene12616;gene13229;gene15321;gene15542;gene1581;gene1661;gene17238;gene17623;gene17719;gene1893;gene19076;gene19497;gene20160;gene22082;gene22433;gene2500;gene26444;gene26747;gene27097;gene2885;gene29866;gene3465;gene3666;gene4015;gene4595;gene5125;gene5521;gene6638;gene692;gene7418;gene7632;gene7651;gene7705;gene8818;gene9209;gene9773;gene9899
	ko04720	Long-term potentiation	0.00386334	53	gi|548348361|ref|XP_005726552.1|;gi|584016505|ref|XP_006803006.1|;gi|542196660|ref|XP_005472985.1|;gi|542247170|ref|XP_005460162.1|;gi|542198598|ref|XP_005473704.1|;gi|542198718|ref|XP_005473745.1|;gi|542200478|ref|XP_005474415.1|;gi|348508310|ref|XP_003441697.1|;gi|498941379|ref|XP_004542205.1|;gi|573879089|ref|XP_006627766.1|;gi|348516703|ref|XP_003445877.1|;gi|554882158|ref|XP_005950816.1|;gi|…	gene1005;gene10760;gene11416;gene12506;gene12566;gene12616;gene13375;gene13971;gene15542;gene15602;gene1661;gene16953;gene18155;gene18850;gene1893;gene19076;gene19497;gene19944;gene20160;gene22082;gene22433;gene23831;gene2500;gene2512;gene2534;gene26196;gene26444;gene26903;gene27097;gene28331;gene2920;gene29866;gene3232;gene3666;gene4015;gene4600;gene4676;gene5092;gene5125;gene5403;gene5521;gene5…
	ko00310	Lysine degradation	0.521248	26	gi|348517381|ref|XP_003446212.1|;gi|348527268|ref|XP_003451141.1|;gi|542247107|ref|XP_005460136.1|;gi|348507371|ref|XP_003441229.1|;gi|542202325|ref|XP_003446368.2|;gi|348535526|ref|XP_003455251.1|;gi|542205700|ref|XP_005476390.1|;gi|348533600|ref|XP_003454293.1|;gi|617415077|ref|XP_007556658.1|;gi|542227556|ref|XP_005452759.1|;gi|542223740|ref|XP_005451322.1|;gi|542212010|ref|XP_005478775.1|;gi|…	gene10220;gene12126;gene12489;gene13061;gene14908;gene1498;gene18130;gene20335;gene20608;gene20985;gene21975;gene22095;gene22110;gene22980;gene23545;gene26193;gene26837;gene2743;gene2948;gene29687;gene41;gene5735;gene6474;gene6918;gene9604;gene9703
	ko04142	Lysosome	0.344197	63	gi|542172001|ref|XP_003443496.2|;gi|348526333|ref|XP_003450674.1|;gi|542196296|ref|XP_005472845.1|;gi|348515581|ref|XP_003445318.1|;gi|542196436|ref|XP_005472899.1|;gi|542172848|ref|XP_005467467.1|;gi|542196865|ref|XP_005473055.1|;gi|348522235|ref|XP_003448631.1|;gi|348516371|ref|XP_003445712.1|;gi|348530390|ref|XP_003452694.1|;gi|542198263|ref|XP_005473585.1|;gi|348514005|ref|XP_003444531.1|;gi|…	gene1012;gene10791;gene11016;gene1120;gene11306;gene1140;gene11418;gene11478;gene11521;gene11711;gene12146;gene12453;gene12559;gene12850;gene12962;gene13051;gene13895;gene13973;gene15243;gene16048;gene1605;gene16287;gene16752;gene17057;gene17127;gene17787;gene17808;gene18255;gene18287;gene18759;gene19880;gene19967;gene200;gene2007;gene20370;gene21025;gene21127;gene21152;gene22427;gene23050;gene23…
	ko04010	MAPK signaling pathway	0.00358483	175	gi|542195137|ref|XP_005472412.1|;gi|348533816|ref|XP_003454400.1|;gi|542222193|ref|XP_003443689.2|;gi|348526315|ref|XP_003450665.1|;gi|348526357|ref|XP_003450686.1|;gi|348526242|ref|XP_003450629.1|;gi|542257996|ref|XP_005464346.1|;gi|542196660|ref|XP_005472985.1|;gi|542197070|ref|XP_005473131.1|;gi|542197480|ref|XP_003456124.2|;gi|542173079|ref|XP_005467505.1|;gi|542173132|ref|XP_005467515.1|;gi|…	gene10212;gene10356;gene10566;gene10764;gene10811;gene10824;gene11376;gene11416;gene11564;gene11770;gene1185;gene1192;gene12098;gene12109;gene12143;gene12301;gene1241;gene12410;gene12557;gene12566;gene12880;gene12888;gene12997;gene13342;gene13843;gene13950;gene1410;gene14182;gene14555;gene14624;gene14766;gene14914;gene15126;gene15144;gene15345;gene1540;gene15823;gene15938;gene15939;gene15975;gene…
	ko04013	MAPK signaling pathway - fly	0.616303	8	gi|348515127|ref|XP_003445091.1|;gi|542206319|ref|XP_005476619.1|;gi|542208486|ref|XP_005477454.1|;gi|542210110|ref|XP_005478068.1|;gi|348511213|ref|XP_003443139.1|;gi|554803887|ref|XP_005912906.1|;gi|348505890|ref|XP_003440493.1|;gi|527259937|ref|XP_005148222.1|	gene17592;gene18239;gene19124;gene20536;gene2654;gene29958;gene7418;gene7651
	ko04011	MAPK signaling pathway - yeast	0.216652	17	gi|348526242|ref|XP_003450629.1|;gi|542226886|ref|XP_005452505.1|;gi|348515331|ref|XP_003445193.1|;gi|584019299|ref|XP_006804353.1|;gi|542210461|ref|XP_005478190.1|;gi|348514866|ref|XP_003444961.1|;gi|348530476|ref|XP_003452737.1|;gi|542240229|ref|XP_005457581.1|;gi|542245392|ref|XP_005459488.1|;gi|498947619|ref|XP_004543202.1|;gi|41055439|ref|NP_956926.1|;gi|348507853|ref|XP_003441470.1|;gi|3485…	gene10824;gene15016;gene17578;gene20333;gene20671;gene20885;gene23809;gene23813;gene2500;gene344;gene3615;gene4167;gene4487;gene5125;gene5521;gene6296;gene8323
	ko04113	Meiosis - yeast	0.0997757	31	gi|348522261|ref|XP_003448644.1|;gi|548354918|ref|XP_005729655.1|;gi|542226080|ref|XP_005452205.1|;gi|542252742|ref|XP_005462317.1|;gi|348540118|ref|XP_003457535.1|;gi|542200572|ref|XP_005474457.1|;gi|542226880|ref|XP_005452503.1|;gi|348506426|ref|XP_003440760.1|;gi|542203279|ref|XP_005475487.1|;gi|348528184|ref|XP_003451598.1|;gi|498936642|ref|XP_004541207.1|;gi|542203846|ref|XP_003448890.2|;gi|…	gene11439;gene11548;gene12052;gene12745;gene12746;gene13390;gene15015;gene15640;gene15966;gene15973;gene1681;gene17013;gene17291;gene17743;gene17861;gene1885;gene19048;gene24712;gene2664;gene26747;gene26903;gene27196;gene27662;gene2920;gene3232;gene3345;gene5622;gene6689;gene7339;gene8372;gene9866
	ko04916	Melanogenesis	0.471022	58	gi|548443393|ref|XP_005745784.1|;gi|584019503|ref|XP_006804453.1|;gi|348540283|ref|XP_003457617.1|;gi|348516312|ref|XP_003445683.1|;gi|542198718|ref|XP_005473745.1|;gi|542200478|ref|XP_005474415.1|;gi|499026274|ref|XP_004563880.1|;gi|542200721|ref|XP_005474512.1|;gi|348508185|ref|XP_003441635.1|;gi|542232876|ref|XP_005454777.1|;gi|498941379|ref|XP_004542205.1|;gi|573879089|ref|XP_006627766.1|;gi|…	gene10228;gene10457;gene11153;gene11577;gene12616;gene13375;gene13591;gene13821;gene13970;gene15311;gene15542;gene15602;gene15626;gene15928;gene16123;gene16953;gene17082;gene17211;gene17417;gene17455;gene18155;gene1893;gene19497;gene20160;gene20562;gene20603;gene20640;gene21605;gene22071;gene22082;gene22222;gene22433;gene24442;gene2500;gene26196;gene26903;gene28331;gene2920;gene3093;gene3659;gene…
	ko00980	Metabolism of xenobiotics by cytochrome P450	0.951706	21	gi|542194994|ref|XP_005472356.1|;gi|548348310|ref|XP_005726529.1|;gi|348536102|ref|XP_003455536.1|;gi|542198988|ref|XP_005473848.1|;gi|525342968|ref|NP_001266564.1|;gi|348501522|ref|XP_003438318.1|;gi|348505278|ref|XP_003440188.1|;gi|348516007|ref|XP_003445531.1|;gi|542208961|ref|XP_003445530.2|;gi|548508389|ref|XP_005750498.1|;gi|542208964|ref|XP_005477630.1|;gi|348514672|ref|XP_003444864.1|;gi|…	gene10012;gene1023;gene12519;gene12822;gene13038;gene13240;gene14354;gene19274;gene19275;gene19276;gene19277;gene20701;gene21690;gene21691;gene23981;gene2593;gene26597;gene29743;gene4629;gene7332;gene7333
	ko00680	Methane metabolism	0.754425	14	gi|548348310|ref|XP_005726529.1|;gi|542224514|ref|XP_003444529.2|;gi|542201468|ref|XP_005474811.1|;gi|348519767|ref|XP_003447401.1|;gi|542206960|ref|XP_005476865.1|;gi|348516007|ref|XP_003445531.1|;gi|542208961|ref|XP_003445530.2|;gi|548508389|ref|XP_005750498.1|;gi|542208964|ref|XP_005477630.1|;gi|542209488|ref|XP_005477832.1|;gi|348534277|ref|XP_003454629.1|;gi|348539830|ref|XP_003457392.1|;gi|…	gene1023;gene12450;gene14325;gene16305;gene18564;gene19274;gene19275;gene19276;gene19277;gene19725;gene24219;gene25887;gene4030;gene6859
	ko04978	Mineral absorption	0.600633	23	gi|584001087|ref|XP_006795588.1|;gi|348526454|ref|XP_003450734.1|;gi|348526406|ref|XP_003450710.1|;gi|542172828|ref|XP_005467464.1|;gi|348517787|ref|XP_003446414.1|;gi|348519697|ref|XP_003447366.1|;gi|542205638|ref|XP_003437960.2|;gi|542231207|ref|XP_005454146.1|;gi|542210017|ref|XP_005478030.1|;gi|542211044|ref|XP_005478412.1|;gi|542227806|ref|XP_005452854.1|;gi|348513476|ref|XP_003444268.1|;gi|…	Tilapia_newGene_3092;gene10787;gene10863;gene1139;gene14795;gene16208;gene18110;gene20451;gene20501;gene20869;gene21072;gene22045;gene23286;gene25450;gene26699;gene2745;gene28612;gene29234;gene3878;gene5440;gene5582;gene592;gene7324
	ko03430	Mismatch repair	0.341168	10	gi|542197250|ref|XP_003445577.2|;gi|348507441|ref|XP_003441264.1|;gi|348521206|ref|XP_003448117.1|;gi|542206814|ref|XP_005476810.1|;gi|348519966|ref|XP_003447500.1|;gi|542223357|ref|XP_005451167.1|;gi|348540235|ref|XP_003457593.1|;gi|348545052|ref|XP_003459994.1|;gi|584030336|ref|XP_006809656.1|;gi|542238503|ref|XP_005456922.1|	gene11618;gene12869;gene17212;gene18506;gene18530;gene21945;gene25996;gene28951;gene4779;gene5356
	ko03015	mRNA surveillance pathway	0.440394	37	gi|348515441|ref|XP_003445248.1|;gi|499015539|ref|XP_004558582.1|;gi|542173512|ref|XP_005467574.1|;gi|542252742|ref|XP_005462317.1|;gi|348540118|ref|XP_003457535.1|;gi|542239019|ref|XP_005457118.1|;gi|348501534|ref|XP_003438324.1|;gi|348514169|ref|XP_003444613.1|;gi|348528192|ref|XP_003451602.1|;gi|542224812|ref|XP_005451719.1|;gi|542204703|ref|XP_003457461.2|;gi|348531581|ref|XP_003453287.1|;gi|…	gene1134;gene11505;gene1244;gene12745;gene12746;gene12784;gene13257;gene1412;gene15967;gene17408;gene17776;gene18786;gene1885;gene19266;gene19322;gene19330;gene19977;gene20222;gene21476;gene21557;gene22217;gene22622;gene25152;gene2557;gene26690;gene26747;gene27713;gene28647;gene302;gene3232;gene3407;gene3521;gene403;gene4321;gene4322;gene5299;gene8372
	ko04150	mTOR signaling pathway	0.0117045	45	gi|348526121|ref|XP_003450569.1|;gi|542257996|ref|XP_005464346.1|;gi|542197095|ref|XP_005473140.1|;gi|348527142|ref|XP_003451078.1|;gi|542247178|ref|XP_005460166.1|;gi|348528987|ref|XP_003451996.1|;gi|542200378|ref|XP_005474384.1|;gi|348508241|ref|XP_003441663.1|;gi|348508187|ref|XP_003441636.1|;gi|554806843|ref|XP_005914347.1|;gi|348536570|ref|XP_003455769.1|;gi|3158361|gb|AAC17494.1|;gi|5422050…	gene10948;gene11376;gene11571;gene12143;gene12509;gene13184;gene13342;gene13872;gene13950;gene15436;gene16809;gene17238;gene17905;gene17980;gene18026;gene18850;gene20475;gene20728;gene21708;gene22266;gene23118;gene2500;gene27394;gene27836;gene27837;gene27873;gene28214;gene28218;gene29866;gene3196;gene3244;gene4855;gene5125;gene5491;gene5521;gene5755;gene5792;gene5926;gene5980;gene6529;gene6799;ge…
	ko00512	Mucin type O-Glycan biosynthesis	0.906815	18	gi|348516166|ref|XP_003445610.1|;gi|348544073|ref|XP_003459506.1|;gi|348519859|ref|XP_003447447.1|;gi|542238017|ref|XP_005456729.1|;gi|542208518|ref|XP_005477463.1|;gi|348521382|ref|XP_003448205.1|;gi|348513276|ref|XP_003444168.1|;gi|348512629|ref|XP_003443845.1|;gi|542222406|ref|XP_005450805.1|;gi|542226597|ref|XP_005452396.1|;gi|542251767|ref|XP_005461930.1|;gi|542260760|ref|XP_005465410.1|;gi|…	gene11527;gene14537;gene16242;gene17305;gene19141;gene20639;gene21438;gene21547;gene21553;gene22835;gene25707;gene28450;gene510;gene6169;gene7810;gene7812;gene7813;gene7817
	ko00626	Naphthalene degradation	0.0299057	5	gi|548348310|ref|XP_005726529.1|;gi|348516007|ref|XP_003445531.1|;gi|542208961|ref|XP_003445530.2|;gi|548508389|ref|XP_005750498.1|;gi|542208964|ref|XP_005477630.1|	gene1023;gene19274;gene19275;gene19276;gene19277
	ko04650	Natural killer cell mediated cytotoxicity	0.826632	67	gi|542195500|ref|XP_003454410.2|;gi|542222193|ref|XP_003443689.2|;gi|348526367|ref|XP_003450691.1|;gi|542257996|ref|XP_005464346.1|;gi|542196660|ref|XP_005472985.1|;gi|542198598|ref|XP_005473704.1|;gi|348531070|ref|XP_003453033.1|;gi|542247624|ref|XP_003455661.2|;gi|554817251|ref|XP_005919405.1|;gi|542221432|ref|XP_005450424.1|;gi|542221458|ref|XP_005450435.1|;gi|348536570|ref|XP_003455769.1|;gi|…	gene10329;gene10566;gene10821;gene11376;gene11416;gene12566;gene15175;gene15357;gene16444;gene16552;gene16560;gene16809;gene16973;gene17636;gene17905;gene18394;gene18907;gene19124;gene19889;gene20160;gene20728;gene20893;gene20907;gene21091;gene22082;gene22375;gene22377;gene22378;gene23118;gene23637;gene23859;gene24036;gene2500;gene25255;gene25257;gene26302;gene26305;gene26306;gene2654;gene27288;g…
	ko04080	Neuroactive ligand-receptor interaction	0.83995	208	gi|499051594|ref|XP_004576302.1|;gi|121582384|ref|NP_001073528.1|;gi|548348361|ref|XP_005726552.1|;gi|348511845|ref|XP_003443454.1|;gi|542238304|ref|XP_003452144.2|;gi|348532047|ref|XP_003453518.1|;gi|584016505|ref|XP_006803006.1|;gi|542235028|ref|XP_005455587.1|;gi|37362420|gb|AAQ88391.1|;gi|499041091|ref|XP_004571166.1|;gi|542196684|ref|XP_005472994.1|;gi|348522181|ref|XP_003448604.1|;gi|542197…	Tilapia_newGene_1210;Tilapia_newGene_1957;gene1005;gene1006;gene10166;gene10417;gene10760;gene10873;gene11132;gene11173;gene11424;gene11444;gene11607;gene11686;gene11841;gene12035;gene12057;gene12065;gene12506;gene12662;gene1295;gene1298;gene13024;gene13025;gene1314;gene13261;gene13693;gene13902;gene13905;gene13971;gene13992;gene14081;gene14126;gene14138;gene14161;gene14164;gene1418;gene14290;gen…
	ko04722	Neurotrophin signaling pathway	0.0399917	79	gi|542195272|ref|XP_005472466.1|;gi|348526242|ref|XP_003450629.1|;gi|542234369|ref|XP_003450587.2|;gi|348527302|ref|XP_003451158.1|;gi|348527142|ref|XP_003451078.1|;gi|542247269|ref|XP_005460201.1|;gi|542200378|ref|XP_005474384.1|;gi|542200478|ref|XP_005474415.1|;gi|348512857|ref|XP_003443959.1|;gi|348508187|ref|XP_003441636.1|;gi|348517757|ref|XP_003446399.1|;gi|348517692|ref|XP_003446367.1|;gi|…	gene10254;gene10824;gene10908;gene12077;gene12143;gene12543;gene13342;gene13375;gene13553;gene13950;gene14822;gene14914;gene15056;gene15602;gene16123;gene16809;gene16953;gene17465;gene17578;gene17905;gene18132;gene18850;gene1891;gene19008;gene19124;gene20160;gene20333;gene20671;gene20728;gene20788;gene20885;gene21708;gene22082;gene22293;gene23118;gene23809;gene23813;gene24547;gene2483;gene25218;g…
	ko04064	NF-kappa B signaling pathway	0.678505	45	gi|348533838|ref|XP_003454411.1|;gi|348526357|ref|XP_003450686.1|;gi|542257996|ref|XP_005464346.1|;gi|348527142|ref|XP_003451078.1|;gi|542198261|ref|XP_003451076.2|;gi|348512857|ref|XP_003443959.1|;gi|542200936|ref|XP_005474607.1|;gi|542245114|ref|XP_003454879.2|;gi|542202515|ref|XP_005475205.1|;gi|542175585|ref|XP_005467964.1|;gi|542228527|ref|XP_005453119.1|;gi|348515297|ref|XP_003445176.1|;gi|…	gene10327;gene10811;gene11376;gene12143;gene12145;gene13553;gene13876;gene14182;gene15126;gene1583;gene16309;gene17636;gene17719;gene18132;gene19658;gene20368;gene20383;gene20769;gene20976;gene2225;gene22563;gene22639;gene2583;gene27873;gene28833;gene2931;gene3068;gene405;gene4280;gene49;gene4941;gene4984;gene5919;gene6182;gene6245;gene6248;gene6283;gene6317;gene6527;gene7035;gene7377;gene8230;ge…
	ko00510	N-Glycan biosynthesis	0.319845	25	gi|542196185|ref|XP_005472808.1|;gi|542234493|ref|XP_005455374.1|;gi|542173642|ref|XP_005467600.1|;gi|348517753|ref|XP_003446397.1|;gi|348506297|ref|XP_003440696.1|;gi|348529753|ref|XP_003452377.1|;gi|348501118|ref|XP_003438117.1|;gi|348539061|ref|XP_003457008.1|;gi|542210055|ref|XP_005478046.1|;gi|348529955|ref|XP_003452477.1|;gi|542239451|ref|XP_005457286.1|;gi|348523465|ref|XP_003449244.1|;gi|…	gene10713;gene10958;gene1262;gene14830;gene15509;gene16739;gene18256;gene20387;gene20518;gene21164;gene21199;gene23148;gene23704;gene2415;gene24714;gene26859;gene27108;gene29254;gene4631;gene4983;gene5535;gene6602;gene7093;gene7682;gene9925
	ko00760	Nicotinate and nicotinamide metabolism	0.200753	20	gi|348538697|ref|XP_003456827.1|;gi|348517616|ref|XP_003446329.1|;gi|734638133|ref|XP_010747790.1|;gi|348520068|ref|XP_003447551.1|;gi|542207856|ref|XP_003453309.2|;gi|348520726|ref|XP_003447878.1|;gi|542222438|ref|XP_003443854.2|;gi|348505094|ref|XP_003440096.1|;gi|544583522|ref|NP_001269821.1|;gi|542231479|ref|XP_005454254.1|;gi|348533183|ref|XP_003454085.1|;gi|348535121|ref|XP_003455050.1|;gi|…	gene100;gene14839;gene17921;gene18488;gene18806;gene19516;gene21564;gene22527;gene22800;gene23180;gene2389;gene24540;gene24612;gene27368;gene5689;gene5936;gene6344;gene6767;gene8034;gene842
	ko00910	Nitrogen metabolism	0.628368	9	gi|348540074|ref|XP_003457513.1|;gi|348515635|ref|XP_003445345.1|;gi|525343413|ref|NP_001266597.1|;gi|542227415|ref|XP_005452709.1|;gi|542188375|ref|XP_005470339.1|;gi|542189757|ref|XP_005470754.1|;gi|542216050|ref|XP_005448368.1|;gi|542216046|ref|XP_005448366.1|;gi|348503542|ref|XP_003439323.1|	gene12718;gene16344;gene18125;gene22979;gene6919;gene7441;gene8315;gene8317;gene9462
	ko00633	Nitrotoluene degradation	0.139299	2	gi|348500068|ref|XP_003437595.1|;gi|348500070|ref|XP_003437596.1|	gene658;gene659
	ko04621	NOD-like receptor signaling pathway	0.913421	32	gi|542201972|ref|XP_005475006.1|;gi|348517451|ref|XP_003446247.1|;gi|542236480|ref|XP_005456165.1|;gi|542196447|ref|XP_003443196.2|;gi|542257996|ref|XP_005464346.1|;gi|348527142|ref|XP_003451078.1|;gi|542245237|ref|XP_005459436.1|;gi|554821742|ref|XP_005921582.1|;gi|542202515|ref|XP_005475205.1|;gi|348506289|ref|XP_003440692.1|;gi|348515331|ref|XP_003445193.1|;gi|542204577|ref|XP_005475983.1|;gi|…	Tilapia_newGene_3108;gene10226;gene11225;gene11311;gene11376;gene12143;gene14216;gene14824;gene15126;gene15506;gene17578;gene17728;gene17729;gene19658;gene20230;gene20368;gene20671;gene21837;gene21838;gene22160;gene2225;gene22563;gene25802;gene25804;gene27782;gene27873;gene28872;gene49;gene4984;gene570;gene8094;gene8826
	ko03450	Non-homologous end-joining	0.996076	2	gi|542197493|ref|XP_005473290.1|;gi|542242957|ref|XP_003453875.2|	gene11776;gene5685
	ko04330	Notch signaling pathway	0.578102	28	gi|542242159|ref|XP_005458301.1|;gi|542197089|ref|XP_005473137.1|;gi|542197191|ref|XP_005473175.1|;gi|542198445|ref|XP_005473653.1|;gi|542199411|ref|XP_005474011.1|;gi|542200166|ref|XP_005474306.1|;gi|542231746|ref|XP_005454359.1|;gi|542245160|ref|XP_005459404.1|;gi|542233817|ref|XP_005455126.1|;gi|542201810|ref|XP_005474939.1|;gi|348517570|ref|XP_003446306.1|;gi|348535471|ref|XP_003455224.1|;gi|…	gene10040;gene11569;gene11600;gene12262;gene12931;gene13272;gene13737;gene14198;gene14492;gene14619;gene14901;gene1500;gene18477;gene18778;gene19142;gene19590;gene21579;gene27542;gene2977;gene3066;gene4007;gene4008;gene4942;gene496;gene5587;gene5903;gene5974;gene7907
	ko03420	Nucleotide excision repair	0.0579929	22	gi|348543161|ref|XP_003459052.1|;gi|348515449|ref|XP_003445252.1|;gi|542197250|ref|XP_003445577.2|;gi|542197560|ref|XP_003451806.2|;gi|348528468|ref|XP_003451739.1|;gi|348517186|ref|XP_003446116.1|;gi|542199830|ref|XP_005474178.1|;gi|542225400|ref|XP_005451949.1|;gi|542206814|ref|XP_005476810.1|;gi|348519966|ref|XP_003447500.1|;gi|542169705|ref|XP_005466928.1|;gi|542169773|ref|XP_005466939.1|;gi|…	gene11379;gene1141;gene11618;gene11803;gene11939;gene12020;gene13073;gene16321;gene18506;gene18530;gene199;gene215;gene21945;gene22410;gene25996;gene28951;gene31;gene4779;gene5356;gene6708;gene7367;gene8107
	ko04740	Olfactory transduction	0.99916	55	gi|348513969|ref|XP_003444513.1|;gi|348501514|ref|XP_003438314.1|;gi|542200478|ref|XP_005474415.1|;gi|348537000|ref|XP_003455983.1|;gi|542262859|ref|XP_005466205.1|;gi|542262859|ref|XP_005466205.1|;gi|554880935|ref|XP_005950240.1|;gi|542253950|ref|XP_005462779.1|;gi|348540780|ref|XP_003457865.1|;gi|348540758|ref|XP_003457854.1|;gi|542254046|ref|XP_003457887.2|;gi|542232907|ref|XP_003449962.2|;gi|…	gene12413;gene13229;gene13375;gene14407;gene14412;gene14419;gene14708;gene14717;gene14718;gene14719;gene14754;gene15321;gene15602;gene15845;gene15886;gene16395;gene16397;gene16410;gene16417;gene16537;gene16606;gene16607;gene16610;gene16953;gene17292;gene18429;gene20088;gene22051;gene23720;gene23724;gene23729;gene23731;gene24442;gene25498;gene26004;gene26005;gene26007;gene26049;gene26050;gene26624…
	ko00670	One carbon pool by folate	0.674482	8	gi|348532781|ref|XP_003453884.1|;gi|348528338|ref|XP_003451675.1|;gi|348533646|ref|XP_003454316.1|;gi|348541093|ref|XP_003458021.1|;gi|348537110|ref|XP_003456038.1|;gi|542262640|ref|XP_005466127.1|;gi|348518022|ref|XP_003446531.1|;gi|348533227|ref|XP_003454107.1|	gene10201;gene11917;gene20326;gene21890;gene25069;gene29317;gene3514;gene7922
	ko04114	Oocyte meiosis	0.229562	55	gi|584019503|ref|XP_006804453.1|;gi|542196301|ref|XP_005472847.1|;gi|542196660|ref|XP_005472985.1|;gi|348522261|ref|XP_003448644.1|;gi|548354918|ref|XP_005729655.1|;gi|542198598|ref|XP_005473704.1|;gi|542252742|ref|XP_005462317.1|;gi|348540118|ref|XP_003457535.1|;gi|542200478|ref|XP_005474415.1|;gi|542200568|ref|XP_003438266.2|;gi|542200572|ref|XP_005474457.1|;gi|542222812|ref|XP_005450960.1|;gi|…	gene10457;gene11018;gene11416;gene11439;gene11548;gene12566;gene12745;gene12746;gene13375;gene13388;gene13390;gene13485;gene1411;gene15015;gene15602;gene15928;gene15973;gene16953;gene17238;gene18155;gene18779;gene1885;gene18850;gene20640;gene21;gene21108;gene21605;gene22193;gene24442;gene24608;gene24712;gene25218;gene26196;gene26747;gene26903;gene27196;gene28331;gene2920;gene29586;gene3232;gene33…
	ko04380	Osteoclast differentiation	0.00976747	82	gi|542195137|ref|XP_005472412.1|;gi|542195500|ref|XP_003454410.2|;gi|542221831|ref|XP_005450589.1|;gi|542222193|ref|XP_003443689.2|;gi|348526357|ref|XP_003450686.1|;gi|542257996|ref|XP_005464346.1|;gi|542196660|ref|XP_005472985.1|;gi|542173307|ref|XP_005467543.1|;gi|348527142|ref|XP_003451078.1|;gi|542198261|ref|XP_003451076.2|;gi|348514245|ref|XP_003444651.1|;gi|542198598|ref|XP_005473704.1|;gi|…	gene10212;gene10329;gene10433;gene10566;gene10811;gene11376;gene11416;gene1213;gene12143;gene12145;gene1241;gene12566;gene13342;gene13950;gene14182;gene14194;gene14491;gene14555;gene1466;gene15126;gene15175;gene15345;gene15823;gene16552;gene16809;gene16973;gene17578;gene17905;gene18661;gene18907;gene19218;gene19658;gene19889;gene20368;gene20671;gene20728;gene20769;gene21091;gene21708;gene21847;ge…
	ko00511	Other glycan degradation	0.851028	7	gi|348519910|ref|XP_003447472.1|;gi|542187341|ref|XP_005469968.1|;gi|542187649|ref|XP_005470061.1|;gi|348524398|ref|XP_003449710.1|;gi|542189734|ref|XP_005470746.1|;gi|542189759|ref|XP_005470755.1|;gi|542215182|ref|XP_003438736.2|	gene16287;gene5431;gene5433;gene6562;gene7429;gene7440;gene8053
	ko00514	Other types of O-glycan biosynthesis	0.514137	19	gi|542257945|ref|XP_005464326.1|;gi|542223051|ref|XP_005451055.1|;gi|542233631|ref|XP_005455059.1|;gi|542175462|ref|XP_005467940.1|;gi|348526548|ref|XP_003450781.1|;gi|348500522|ref|XP_003437822.1|;gi|348501118|ref|XP_003438117.1|;gi|657537331|ref|XP_008275128.1|;gi|348520660|ref|XP_003447845.1|;gi|542210055|ref|XP_005478046.1|;gi|542212057|ref|XP_005478793.1|;gi|348533159|ref|XP_003454073.1|;gi|…	gene11392;gene13546;gene14433;gene1570;gene17498;gene17881;gene18256;gene18902;gene19439;gene20518;gene22110;gene2415;gene26616;gene27108;gene2948;gene29751;gene3066;gene4942;gene7907
	ko04913	Ovarian steroidogenesis	0.675985	28	gi|584019503|ref|XP_006804453.1|;gi|4838538|gb|AAD31031.1|AF135851_1;gi|542198988|ref|XP_005473848.1|;gi|525344653|ref|NP_001266438.1|;gi|554860025|ref|XP_005940139.1|;gi|3158361|gb|AAC17494.1|;gi|348541945|ref|XP_003458447.1|;gi|542225273|ref|XP_003445168.2|;gi|554803557|ref|XP_005912744.1|;gi|542207615|ref|XP_005477132.1|;gi|542210385|ref|XP_005478165.1|;gi|348512679|ref|XP_003443870.1|;gi|5483…	gene10457;gene116;gene12822;gene15872;gene15928;gene17238;gene1727;gene17623;gene18155;gene18809;gene20640;gene21605;gene22331;gene22475;gene22538;gene23949;gene24442;gene26196;gene2676;gene26903;gene2920;gene4595;gene5422;gene5622;gene6419;gene654;gene692;gene8591
	ko00190	Oxidative phosphorylation	0.990681	38	gi|348543923|ref|XP_003459431.1|;gi|348512408|ref|XP_003443735.1|;gi|348526900|ref|XP_003450957.1|;gi|348527076|ref|XP_003451045.1|;gi|348526916|ref|XP_003450965.1|;gi|348526452|ref|XP_003450733.1|;gi|348515437|ref|XP_003445246.1|;gi|348527118|ref|XP_003451066.1|;gi|348535449|ref|XP_003455213.1|;gi|348538298|ref|XP_003456629.1|;gi|348519717|ref|XP_003447376.1|;gi|348521204|ref|XP_003448116.1|;gi|…	gene10187;gene10536;gene10576;gene10588;gene10725;gene10784;gene1135;gene12171;gene1530;gene15869;gene16227;gene17216;gene17288;gene18253;gene18255;gene18287;gene19880;gene20345;gene205;gene21347;gene22079;gene22380;gene22477;gene237;gene24967;gene25291;gene3100;gene5193;gene5619;gene6786;gene7306;gene7313;gene8211;gene8394;gene8598;gene8704;gene9253;gene9875
	ko04921	Oxytocin signaling pathway	0.0139063	117	gi|584019503|ref|XP_006804453.1|;gi|542222193|ref|XP_003443689.2|;gi|348526315|ref|XP_003450665.1|;gi|542253140|ref|XP_005462476.1|;gi|542196660|ref|XP_005472985.1|;gi|348514007|ref|XP_003444532.1|;gi|542198598|ref|XP_005473704.1|;gi|542198718|ref|XP_005473745.1|;gi|498987465|ref|XP_004551531.1|;gi|542200478|ref|XP_005474415.1|;gi|348508370|ref|XP_003441727.1|;gi|542202271|ref|XP_005475118.1|;gi|…	gene10457;gene10566;gene10764;gene11145;gene11416;gene12466;gene12566;gene12616;gene13309;gene13375;gene13919;gene14880;gene15345;gene15542;gene15602;gene15928;gene16279;gene16666;gene16796;gene16809;gene16953;gene17250;gene17406;gene17623;gene17905;gene17995;gene18155;gene18169;gene18231;gene18239;gene18308;gene18473;gene18661;gene1893;gene19240;gene19497;gene19889;gene20031;gene20033;gene20160;…
	ko04115	p53 signaling pathway	0.693576	35	gi|542195208|ref|XP_005472438.1|;gi|542196301|ref|XP_005472847.1|;gi|348522245|ref|XP_003448636.1|;gi|348501838|ref|XP_003438476.1|;gi|542200936|ref|XP_005474607.1|;gi|348518327|ref|XP_003446683.1|;gi|542232624|ref|XP_005454676.1|;gi|348535453|ref|XP_003455215.1|;gi|3158361|gb|AAC17494.1|;gi|348529220|ref|XP_003452112.1|;gi|348514997|ref|XP_003445026.1|;gi|542241421|ref|XP_003453204.2|;gi|5422045…	gene10235;gene11018;gene11458;gene13346;gene13876;gene15043;gene15241;gene1526;gene17238;gene17299;gene17331;gene17693;gene17728;gene17729;gene20788;gene21108;gene21172;gene21732;gene21981;gene22667;gene23637;gene26838;gene27868;gene2893;gene29279;gene29586;gene4135;gene7120;gene7168;gene7377;gene7801;gene7831;gene857;gene8675;gene9615
	ko04972	Pancreatic secretion	0.518312	64	gi|499051594|ref|XP_004576302.1|;gi|584001087|ref|XP_006795588.1|;gi|584019503|ref|XP_006804453.1|;gi|348526406|ref|XP_003450710.1|;gi|542234497|ref|XP_005455375.1|;gi|348527514|ref|XP_003451264.1|;gi|542172828|ref|XP_005467464.1|;gi|348516196|ref|XP_003445625.1|;gi|542240102|ref|XP_003452731.2|;gi|542198718|ref|XP_005473745.1|;gi|498987465|ref|XP_004551531.1|;gi|498941379|ref|XP_004542205.1|;gi|…	Tilapia_newGene_1210;Tilapia_newGene_3092;gene10457;gene10863;gene10959;gene11262;gene1139;gene11502;gene11721;gene12616;gene13309;gene15542;gene15928;gene16114;gene18155;gene1893;gene19308;gene19497;gene20333;gene2042;gene20640;gene20885;gene21120;gene21224;gene21605;gene22045;gene22125;gene22433;gene22635;gene22669;gene23172;gene23185;gene24442;gene24711;gene2500;gene25255;gene25257;gene25450;g…
	ko00770	Pantothenate and CoA biosynthesis	0.587745	6	gi|348532789|ref|XP_003453888.1|;gi|542195129|ref|XP_005472409.1|;gi|542225130|ref|XP_003445134.2|;gi|542185807|ref|XP_005469709.1|;gi|348521826|ref|XP_003448427.1|;gi|348505635|ref|XP_003440366.1|	gene10209;gene10210;gene17565;gene4225;gene4307;gene7426
	ko00311	Penicillin and cephalosporin biosynthesis	NA	1	gi|348528378|ref|XP_003451695.1|	gene11872
	ko00040	Pentose and glucuronate interconversions	0.794459	16	gi|542194994|ref|XP_005472356.1|;gi|348517381|ref|XP_003446212.1|;gi|542195616|ref|XP_005472587.1|;gi|542197588|ref|XP_005473321.1|;gi|348526494|ref|XP_003450754.1|;gi|542223401|ref|XP_005451186.1|;gi|348518996|ref|XP_003447017.1|;gi|542249185|ref|XP_003456209.2|;gi|542255325|ref|XP_005463317.1|;gi|348541689|ref|XP_003458319.1|;gi|542179384|ref|XP_003446458.2|;gi|348509629|ref|XP_003442350.1|;gi|…	gene10012;gene10220;gene10378;gene11813;gene17490;gene21963;gene22980;gene25127;gene26597;gene26611;gene2743;gene297;gene4842;gene7332;gene7333;gene7908
	ko00030	Pentose phosphate pathway	0.159049	16	gi|542224514|ref|XP_003444529.2|;gi|542201468|ref|XP_005474811.1|;gi|542175408|ref|XP_005467930.1|;gi|348519767|ref|XP_003447401.1|;gi|542206960|ref|XP_005476865.1|;gi|348520606|ref|XP_003447818.1|;gi|554831368|ref|XP_005926249.1|;gi|348521484|ref|XP_003448256.1|;gi|542247820|ref|XP_003455682.2|;gi|348541309|ref|XP_003458129.1|;gi|542256344|ref|XP_005463727.1|;gi|348544631|ref|XP_003459784.1|;gi|…	gene12450;gene14325;gene1561;gene16305;gene18564;gene19548;gene20115;gene20521;gene24861;gene26458;gene26916;gene28543;gene29;gene2947;gene4030;gene5348
	ko04146	Peroxisome	0.780329	38	gi|584012947|ref|XP_006801343.1|;gi|542234872|ref|XP_005455522.1|;gi|348528557|ref|XP_003451783.1|;gi|348528378|ref|XP_003451695.1|;gi|542199817|ref|XP_005474174.1|;gi|542201692|ref|XP_005474896.1|;gi|542226755|ref|XP_005452456.1|;gi|348524923|ref|XP_003449972.1|;gi|348519651|ref|XP_003447343.1|;gi|348516866|ref|XP_003445958.1|;gi|542237979|ref|XP_003452079.2|;gi|348529168|ref|XP_003452086.1|;gi|…	gene10675;gene10833;gene11850;gene11872;gene13064;gene14574;gene14968;gene15335;gene16173;gene1677;gene17285;gene17297;gene1735;gene17552;gene18051;gene19334;gene21153;gene2161;gene21839;gene24572;gene25387;gene25687;gene25967;gene2785;gene3326;gene3419;gene3627;gene4806;gene5722;gene5741;gene6011;gene6071;gene6289;gene7212;gene731;gene7501;gene8253;gene9111
	ko04145	Phagosome	0.999472	85	gi|348543923|ref|XP_003459431.1|;gi|584013133|ref|XP_006801389.1|;gi|348526333|ref|XP_003450674.1|;gi|542235061|ref|XP_005455600.1|;gi|348511135|ref|XP_003443100.1|;gi|542172848|ref|XP_005467467.1|;gi|348514005|ref|XP_003444531.1|;gi|348514007|ref|XP_003444532.1|;gi|583974268|ref|XP_006782521.1|;gi|542256537|ref|XP_005463800.1|;gi|542249912|ref|XP_005461213.1|;gi|348506259|ref|XP_003440677.1|;gi|…	gene10187;gene10712;gene10791;gene10817;gene11315;gene1140;gene12453;gene12466;gene13613;gene14050;gene14665;gene15486;gene15712;gene15726;gene15746;gene15821;gene15890;gene16048;gene16335;gene16336;gene17051;gene174;gene17927;gene18149;gene18255;gene18287;gene18311;gene18313;gene18370;gene19880;gene200;gene20893;gene20907;gene20928;gene21384;gene21716;gene21793;gene21847;gene22507;gene23416;gene…
	ko00360	Phenylalanine metabolism	0.911741	6	gi|348512489|ref|XP_003443775.1|;gi|348516106|ref|XP_003445580.1|;gi|348530358|ref|XP_003452678.1|;gi|542204190|ref|XP_005475836.1|;gi|542249106|ref|XP_005460902.1|;gi|542261137|ref|XP_005465555.1|	gene10476;gene11608;gene11685;gene17232;gene25104;gene28633
	ko00400	Phenylalanine, tyrosine and tryptophan biosynthesis	0.78586	3	gi|348530358|ref|XP_003452678.1|;gi|542204190|ref|XP_005475836.1|;gi|542261137|ref|XP_005465555.1|	gene11685;gene17232;gene28633
	ko00940	Phenylpropanoid biosynthesis	NA	1	gi|348525715|ref|XP_003450367.1|	gene1981
	ko04070	Phosphatidylinositol signaling system	0.0829249	51	gi|499016614|ref|XP_004559112.1|;gi|542196034|ref|XP_005472748.1|;gi|499018907|ref|XP_004560243.1|;gi|542253052|ref|XP_003457631.2|;gi|542173263|ref|XP_005467536.1|;gi|542198278|ref|XP_005473591.1|;gi|348533436|ref|XP_003454211.1|;gi|542198718|ref|XP_005473745.1|;gi|542222812|ref|XP_005450960.1|;gi|542231727|ref|XP_005454352.1|;gi|499021438|ref|XP_004561497.1|;gi|542253971|ref|XP_005462787.1|;gi|…	Tilapia_newGene_2390;gene10656;gene11054;gene11141;gene1146;gene12150;gene12260;gene12616;gene13485;gene13729;gene13801;gene14730;gene15542;gene15602;gene15726;gene15743;gene16523;gene16809;gene17210;gene17905;gene17940;gene18642;gene1893;gene19497;gene20728;gene23118;gene24423;gene24741;gene2500;gene25347;gene25726;gene26136;gene27394;gene27836;gene28214;gene3373;gene3666;gene4015;gene4262;gene5…
	ko00440	Phosphonate and phosphinate metabolism	0.520771	3	gi|542219946|ref|XP_003440723.2|;gi|348500969|ref|XP_003438043.1|;gi|498967305|ref|XP_004546634.1|	gene15576;gene17926;gene9149
	ko04744	Phototransduction	0.514137	19	gi|348526436|ref|XP_003450725.1|;gi|542173132|ref|XP_005467515.1|;gi|542261975|ref|XP_005465879.1|;gi|573879089|ref|XP_006627766.1|;gi|348529216|ref|XP_003452110.1|;gi|348502894|ref|XP_003439002.1|;gi|348514676|ref|XP_003444866.1|;gi|548523324|ref|XP_005751466.1|;gi|348535758|ref|XP_003455365.1|;gi|542259070|ref|XP_005464772.1|;gi|348544231|ref|XP_003459585.1|;gi|348530316|ref|XP_003452657.1|;gi|…	gene10770;gene1192;gene14766;gene15602;gene17292;gene20088;gene20697;gene24146;gene24613;gene27838;gene28245;gene3592;gene4336;gene5268;gene7423;gene7841;gene874;gene8779;gene9816
	ko04745	Phototransduction - fly	0.0303774	23	gi|542246304|ref|XP_005459834.1|;gi|348514007|ref|XP_003444532.1|;gi|542198718|ref|XP_005473745.1|;gi|542200478|ref|XP_005474415.1|;gi|542170170|ref|XP_005467005.1|;gi|498941379|ref|XP_004542205.1|;gi|573879089|ref|XP_006627766.1|;gi|542228200|ref|XP_003447431.2|;gi|554882158|ref|XP_005950816.1|;gi|348529890|ref|XP_003452445.1|;gi|542229233|ref|XP_005453387.1|;gi|734615079|ref|XP_010735114.1|;gi|…	gene12203;gene12466;gene12616;gene13375;gene139;gene15542;gene15602;gene16215;gene16953;gene1893;gene19497;gene22433;gene2500;gene28331;gene3666;gene4015;gene5076;gene5125;gene5521;gene6426;gene6638;gene7989;gene8628
	ko04151	PI3K-Akt signaling pathway	0.0124811	210	gi|542171981|ref|XP_005467315.1|;gi|554849429|ref|XP_005935005.1|;gi|542195272|ref|XP_005472466.1|;gi|657571413|ref|XP_008289276.1|;gi|542195894|ref|XP_005472695.1|;gi|542195950|ref|XP_005472715.1|;gi|542195957|ref|XP_005472718.1|;gi|542172331|ref|XP_005467371.1|;gi|542234369|ref|XP_003450587.2|;gi|542234418|ref|XP_005455347.1|;gi|542196301|ref|XP_005472847.1|;gi|348540283|ref|XP_003457617.1|;gi|…	gene1007;gene10141;gene10254;gene10293;gene10610;gene10634;gene10635;gene1080;gene10908;gene10929;gene11018;gene11153;gene11176;gene11178;gene11391;gene11564;gene1185;gene1199;gene12049;gene12143;gene12159;gene12219;gene12390;gene12410;gene12509;gene12745;gene12746;gene12880;gene12907;gene13184;gene13257;gene13342;gene13392;gene13481;gene13693;gene13872;gene13950;gene13980;gene1410;gene14290;gene…
	ko04626	Plant-pathogen interaction	0.484669	5	gi|554821742|ref|XP_005921582.1|;gi|348506289|ref|XP_003440692.1|;gi|573879089|ref|XP_006627766.1|;gi|542226669|ref|XP_005452422.1|;gi|348505890|ref|XP_003440493.1|	gene14824;gene15506;gene15602;gene22862;gene7418
	ko04611	Platelet activation	0.0435515	96	gi|542242184|ref|XP_005458309.1|;gi|584019503|ref|XP_006804453.1|;gi|348522277|ref|XP_003448652.1|;gi|542198407|ref|XP_005473640.1|;gi|348513969|ref|XP_003444513.1|;gi|348514007|ref|XP_003444532.1|;gi|542198718|ref|XP_005473745.1|;gi|348501514|ref|XP_003438314.1|;gi|542200378|ref|XP_005474384.1|;gi|542201013|ref|XP_005474638.1|;gi|348508187|ref|XP_003441636.1|;gi|542235586|ref|XP_005455812.1|;gi|…	gene10051;gene10457;gene11426;gene12132;gene12413;gene12466;gene12616;gene13229;gene13342;gene13896;gene13950;gene14081;gene14160;gene15175;gene15321;gene15542;gene15928;gene16666;gene16723;gene16759;gene16809;gene16973;gene17250;gene1742;gene17578;gene17623;gene17719;gene17905;gene18155;gene18169;gene18231;gene18400;gene18907;gene1893;gene19240;gene19443;gene19497;gene19871;gene20333;gene20640;g…
	ko00523	Polyketide sugar unit biosynthesis	NA	1	gi|348536966|ref|XP_003455966.1|	gene25001
	ko00860	Porphyrin and chlorophyll metabolism	0.890782	14	gi|542194994|ref|XP_005472356.1|;gi|542249811|ref|XP_005461173.1|;gi|348537895|ref|XP_003456428.1|;gi|348537496|ref|XP_003456230.1|;gi|542233359|ref|XP_005454959.1|;gi|542249185|ref|XP_003456209.2|;gi|348538581|ref|XP_003456769.1|;gi|348540156|ref|XP_003457554.1|;gi|542255325|ref|XP_005463317.1|;gi|348520834|ref|XP_003447932.1|;gi|348525008|ref|XP_003450014.1|;gi|348505380|ref|XP_003440239.1|;gi|…	gene10012;gene14677;gene14678;gene17718;gene23286;gene25127;gene25475;gene25950;gene26597;gene5440;gene5582;gene7162;gene7332;gene7333
	ko03320	PPAR signaling pathway	0.680791	33	gi|542198010|ref|XP_005473487.1|;gi|542198010|ref|XP_005473487.1|;gi|542246312|ref|XP_003455309.2|;gi|348512875|ref|XP_003443968.1|;gi|348523730|ref|XP_003449376.1|;gi|348535467|ref|XP_003455222.1|;gi|542203162|ref|XP_005475441.1|;gi|348516866|ref|XP_003445958.1|;gi|542255741|ref|XP_005463484.1|;gi|348500510|ref|XP_003437816.1|;gi|542205478|ref|XP_005476305.1|;gi|348510889|ref|XP_003442977.1|;gi|…	gene11863;gene11866;gene12205;gene13588;gene13766;gene1511;gene15921;gene1677;gene1735;gene17896;gene18051;gene18912;gene2002;gene20902;gene22419;gene22420;gene22862;gene23903;gene25126;gene26111;gene26112;gene2941;gene3419;gene39;gene6011;gene6071;gene6841;gene6971;gene7383;gene7384;gene7453;gene8304;gene8539
	ko00120	Primary bile acid biosynthesis	0.955887	7	gi|348522312|ref|XP_003448669.1|;gi|542223179|ref|XP_003443971.2|;gi|542203162|ref|XP_005475441.1|;gi|525343473|ref|NP_001266602.1|;gi|542220785|ref|XP_003442744.2|;gi|542246093|ref|XP_005459754.1|;gi|542192863|ref|XP_003449518.2|	gene11464;gene13594;gene15921;gene3211;gene3627;gene6513;gene8668
	ko04914	Progesterone-mediated oocyte maturation	0.0312741	56	gi|584019503|ref|XP_006804453.1|;gi|348522261|ref|XP_003448644.1|;gi|548354918|ref|XP_005729655.1|;gi|542200378|ref|XP_005474384.1|;gi|542200572|ref|XP_005474457.1|;gi|348508187|ref|XP_003441636.1|;gi|542201298|ref|XP_005474744.1|;gi|554821742|ref|XP_005921582.1|;gi|542226880|ref|XP_005452503.1|;gi|348506289|ref|XP_003440692.1|;gi|554860025|ref|XP_005940139.1|;gi|348528184|ref|XP_003451598.1|;gi|…	gene10457;gene11439;gene11548;gene13342;gene13390;gene13950;gene14021;gene14824;gene15015;gene15506;gene15928;gene15973;gene16809;gene17238;gene17578;gene17905;gene17974;gene18155;gene18850;gene20160;gene20640;gene20671;gene20728;gene21;gene21605;gene21708;gene22193;gene23118;gene23978;gene24442;gene24608;gene26196;gene26606;gene26903;gene27196;gene27394;gene27836;gene28214;gene2920;gene29586;gen…
	ko04917	Prolactin signaling pathway	0.0121905	56	gi|542234369|ref|XP_003450587.2|;gi|542246343|ref|XP_005459847.1|;gi|542239059|ref|XP_005457133.1|;gi|542200378|ref|XP_005474384.1|;gi|348508187|ref|XP_003441636.1|;gi|525344712|ref|NP_001266699.1|;gi|542247558|ref|XP_005460314.1|;gi|554869924|ref|XP_005944943.1|;gi|348536570|ref|XP_003455769.1|;gi|348522568|ref|XP_003448796.1|;gi|348521190|ref|XP_003448109.1|;gi|348529220|ref|XP_003452112.1|;gi|…	gene10908;gene12219;gene12800;gene13342;gene13950;gene15259;gene15345;gene16123;gene16809;gene17096;gene17233;gene17299;gene17578;gene17905;gene18661;gene18809;gene19038;gene19124;gene19591;gene20160;gene20671;gene20728;gene21708;gene21846;gene22082;gene22782;gene23080;gene23118;gene23324;gene23492;gene24547;gene24868;gene2654;gene26696;gene27394;gene27836;gene27868;gene28214;gene4135;gene4168;ge…
	ko00640	Propanoate metabolism	0.448372	12	gi|348507371|ref|XP_003441229.1|;gi|542202325|ref|XP_003446368.2|;gi|542219792|ref|XP_005449792.1|;gi|542257302|ref|XP_005464086.1|;gi|542237918|ref|XP_005456696.1|;gi|542209488|ref|XP_005477832.1|;gi|542250630|ref|XP_003456712.2|;gi|542170006|ref|XP_003445744.2|;gi|348510544|ref|XP_003442805.1|;gi|348533518|ref|XP_003454252.1|;gi|348524689|ref|XP_003449855.1|;gi|554836201|ref|XP_005928591.1|	gene13061;gene14908;gene15529;gene16689;gene17262;gene19725;gene25416;gene267;gene3770;gene5273;gene9604;gene9680
	ko03050	Proteasome	0.797515	17	gi|542196032|ref|XP_005472747.1|;gi|348543385|ref|XP_003459164.1|;gi|542204691|ref|XP_003457456.2|;gi|498945099|ref|XP_004542787.1|;gi|348541149|ref|XP_003458049.1|;gi|348541141|ref|XP_003458045.1|;gi|348526654|ref|XP_003450834.1|;gi|548356571|ref|XP_005730411.1|;gi|348537734|ref|XP_003456348.1|;gi|348517859|ref|XP_003446450.1|;gi|348510123|ref|XP_003442595.1|;gi|348530270|ref|XP_003452634.1|;gi|…	gene10655;gene14516;gene17790;gene18142;gene20894;gene20896;gene24;gene24644;gene25200;gene2763;gene3449;gene3568;gene502;gene6109;gene8414;gene8588;gene8890
	ko04974	Protein digestion and absorption	0.206143	71	gi|499051594|ref|XP_004576302.1|;gi|584001087|ref|XP_006795588.1|;gi|542185609|ref|XP_005469675.1|;gi|554849518|ref|XP_005935048.1|;gi|348526406|ref|XP_003450710.1|;gi|542236460|ref|XP_005456155.1|;gi|542236201|ref|XP_005456052.1|;gi|542172828|ref|XP_005467464.1|;gi|542172882|ref|XP_003445328.2|;gi|542240102|ref|XP_003452731.2|;gi|542198574|ref|XP_005473695.1|;gi|542199648|ref|XP_005474109.1|;gi|…	Tilapia_newGene_1210;Tilapia_newGene_3092;Tilapia_newGene_890;gene10131;gene10863;gene11176;gene11178;gene1139;gene1149;gene11721;gene12554;gene13004;gene13019;gene13021;gene13362;gene14093;gene14487;gene145;gene14653;gene15000;gene15663;gene16108;gene16301;gene16456;gene16759;gene17388;gene17695;gene17745;gene18400;gene1892;gene1908;gene19180;gene19359;gene20133;gene20901;gene21072;gene21224;gen…
	ko03060	Protein export	0.359949	13	gi|584013133|ref|XP_006801389.1|;gi|348508203|ref|XP_003441644.1|;gi|542245206|ref|XP_003454861.2|;gi|348540774|ref|XP_003457862.1|;gi|348531086|ref|XP_003453041.1|;gi|542219404|ref|XP_005449642.1|;gi|348520560|ref|XP_003447795.1|;gi|348536797|ref|XP_003455882.1|;gi|348508056|ref|XP_003441571.1|;gi|498958286|ref|XP_004544910.1|;gi|348509482|ref|XP_003442277.1|;gi|542218320|ref|XP_005449225.1|;gi|…	gene10712;gene13922;gene14206;gene14714;gene15189;gene15415;gene19488;gene24947;gene3910;gene4085;gene470;gene6143;gene7021
	ko04141	Protein processing in endoplasmic reticulum	0.517127	86	gi|348533816|ref|XP_003454400.1|;gi|584013133|ref|XP_006801389.1|;gi|542234493|ref|XP_005455374.1|;gi|348516294|ref|XP_003445674.1|;gi|348528430|ref|XP_003451720.1|;gi|348517290|ref|XP_003446167.1|;gi|348527158|ref|XP_003451086.1|;gi|33324537|gb|AAQ08006.1|;gi|542224341|ref|XP_003444573.2|;gi|542173642|ref|XP_005467600.1|;gi|542252719|ref|XP_005462306.1|;gi|348507268|ref|XP_003441178.1|;gi|348528…	gene10356;gene10712;gene10958;gene11664;gene11814;gene11984;gene12134;gene12302;gene12383;gene1262;gene12757;gene13016;gene13183;gene13304;gene13418;gene14195;gene14824;gene14914;gene15415;gene15482;gene15506;gene16155;gene16156;gene16334;gene17051;gene17327;gene18132;gene18370;gene18731;gene18925;gene19289;gene19469;gene1974;gene19811;gene2000;gene20008;gene20128;gene20380;gene20571;gene20734;ge…
	ko04964	Proximal tubule bicarbonate reclamation	0.705426	18	gi|584001087|ref|XP_006795588.1|;gi|348526406|ref|XP_003450710.1|;gi|542172828|ref|XP_005467464.1|;gi|348540074|ref|XP_003457513.1|;gi|348501148|ref|XP_003438132.1|;gi|542216639|ref|XP_005448587.1|;gi|542227806|ref|XP_005452854.1|;gi|348513476|ref|XP_003444268.1|;gi|542226518|ref|XP_005452368.1|;gi|542227415|ref|XP_005452709.1|;gi|542250717|ref|XP_005461520.1|;gi|348545350|ref|XP_003460143.1|;gi|…	Tilapia_newGene_3092;gene10863;gene1139;gene12718;gene18227;gene20050;gene21072;gene22045;gene22783;gene22979;gene25450;gene29234;gene4094;gene4567;gene6551;gene8315;gene8317;gene9462
	ko00230	Purine metabolism	0.344835	93	gi|542242289|ref|XP_005458347.1|;gi|584019503|ref|XP_006804453.1|;gi|542195846|ref|XP_005472678.1|;gi|542253140|ref|XP_005462476.1|;gi|542197250|ref|XP_003445577.2|;gi|542197397|ref|XP_003445628.2|;gi|348530390|ref|XP_003452694.1|;gi|542225971|ref|XP_005452165.1|;gi|348514227|ref|XP_003444642.1|;gi|348541551|ref|XP_003458250.1|;gi|348507167|ref|XP_003441128.1|;gi|348507090|ref|XP_003441090.1|;gi|…	Tilapia_newGene_3097;gene10457;gene10591;gene11145;gene11618;gene11670;gene11711;gene12017;gene1277;gene128;gene12824;gene12898;gene1293;gene12970;gene13014;gene13461;gene13900;gene14021;gene14751;gene14839;gene14889;gene15043;gene15054;gene15291;gene15528;gene1561;gene15681;gene15928;gene16172;gene16467;gene16799;gene16932;gene17611;gene18127;gene18155;gene18488;gene18530;gene18806;gene19516;gen…
	ko00240	Pyrimidine metabolism	0.183147	52	gi|554858090|ref|XP_005939194.1|;gi|542196830|ref|XP_005473040.1|;gi|542197250|ref|XP_003445577.2|;gi|542197397|ref|XP_003445628.2|;gi|348530390|ref|XP_003452694.1|;gi|348514227|ref|XP_003444642.1|;gi|348507167|ref|XP_003441128.1|;gi|41054447|ref|NP_955963.1|;gi|348507270|ref|XP_003441179.1|;gi|542222978|ref|XP_005451026.1|;gi|348508215|ref|XP_003441650.1|;gi|348540766|ref|XP_003457858.1|;gi|3485…	gene108;gene11488;gene11618;gene11670;gene11711;gene1277;gene12824;gene1293;gene13014;gene13532;gene13900;gene14751;gene14839;gene15043;gene15291;gene1548;gene15528;gene16268;gene16932;gene17147;gene18488;gene18530;gene18798;gene18806;gene19516;gene21564;gene21747;gene22014;gene22046;gene22410;gene23180;gene24540;gene2465;gene2579;gene2605;gene26124;gene26861;gene27946;gene29107;gene30027;gene300…
	ko00620	Pyruvate metabolism	0.58775	18	gi|348517381|ref|XP_003446212.1|;gi|542195702|ref|XP_003453524.2|;gi|348512382|ref|XP_003443722.1|;gi|542195846|ref|XP_005472678.1|;gi|348512773|ref|XP_003443917.1|;gi|348514536|ref|XP_003444796.1|;gi|542226886|ref|XP_005452505.1|;gi|348531020|ref|XP_003453008.1|;gi|348531228|ref|XP_003453112.1|;gi|542209488|ref|XP_005477832.1|;gi|542223740|ref|XP_005451322.1|;gi|348518996|ref|XP_003447017.1|;gi|…	gene10220;gene10403;gene10501;gene10591;gene13461;gene1426;gene15016;gene16077;gene18664;gene19725;gene21975;gene22980;gene25175;gene2743;gene6194;gene9604;gene9680;gene9915
	ko04015	Rap1 signaling pathway	0.0122912	158	gi|542171981|ref|XP_005467315.1|;gi|542195272|ref|XP_005472466.1|;gi|584019503|ref|XP_006804453.1|;gi|542195950|ref|XP_005472715.1|;gi|542195957|ref|XP_005472718.1|;gi|348526242|ref|XP_003450629.1|;gi|348522181|ref|XP_003448604.1|;gi|542197070|ref|XP_005473131.1|;gi|542173079|ref|XP_005467505.1|;gi|542173180|ref|XP_005467522.1|;gi|348517350|ref|XP_003446197.1|;gi|542224575|ref|XP_005451633.1|;gi|…	gene1007;gene10254;gene10457;gene10634;gene10635;gene10824;gene11444;gene11564;gene1185;gene1199;gene12049;gene12410;gene12466;gene12506;gene12543;gene12616;gene12880;gene12900;gene13342;gene13896;gene13950;gene13980;gene14096;gene1410;gene14126;gene14189;gene14290;gene14624;gene1466;gene14861;gene15198;gene1540;gene15436;gene15542;gene15602;gene15928;gene15975;gene16198;gene16568;gene16593;gene1…
	ko04014	Ras signaling pathway	0.00257554	148	gi|542171981|ref|XP_005467315.1|;gi|542195272|ref|XP_005472466.1|;gi|542195950|ref|XP_005472715.1|;gi|542195957|ref|XP_005472718.1|;gi|348526242|ref|XP_003450629.1|;gi|548431705|ref|XP_005744104.1|;gi|542196428|ref|XP_005472895.1|;gi|348516196|ref|XP_003445625.1|;gi|542197070|ref|XP_005473131.1|;gi|542197480|ref|XP_003456124.2|;gi|542173079|ref|XP_005467505.1|;gi|542173180|ref|XP_005467522.1|;gi|…	gene1007;gene10254;gene10634;gene10635;gene10824;gene11301;gene11305;gene11502;gene11564;gene11770;gene1185;gene1199;gene12049;gene12098;gene12143;gene1220;gene12410;gene12506;gene1260;gene12662;gene12880;gene12907;gene13342;gene13950;gene13980;gene1410;gene14491;gene14624;gene1466;gene15070;gene15144;gene15198;gene1540;gene15436;gene15602;gene15712;gene15871;gene15975;gene16568;gene16593;gene168…
	ko04810	Regulation of actin cytoskeleton	0.00963688	146	gi|542242184|ref|XP_005458309.1|;gi|542171981|ref|XP_005467315.1|;gi|554849429|ref|XP_005935005.1|;gi|348527094|ref|XP_003451054.1|;gi|542195894|ref|XP_005472695.1|;gi|542196034|ref|XP_005472748.1|;gi|542172331|ref|XP_005467371.1|;gi|348526242|ref|XP_003450629.1|;gi|542234497|ref|XP_005455375.1|;gi|542172703|ref|XP_005467440.1|;gi|542196933|ref|XP_005473079.1|;gi|542197070|ref|XP_005473131.1|;gi|…	gene10051;gene1007;gene10141;gene10577;gene10610;gene10656;gene1080;gene10824;gene10959;gene1122;gene11515;gene11564;gene1185;gene1217;gene12410;gene12466;gene12631;gene12880;gene12951;gene13980;gene1410;gene14624;gene14804;gene14878;gene15070;gene15190;gene1540;gene1563;gene15726;gene15746;gene15821;gene15849;gene15975;gene16036;gene16202;gene16593;gene1660;gene1666;gene16666;gene16723;gene16724…
	ko04140	Regulation of autophagy	0.372648	16	gi|554829486|ref|XP_005925339.1|;gi|542197095|ref|XP_005473140.1|;gi|542253965|ref|XP_005462785.1|;gi|542261982|ref|XP_005465882.1|;gi|542208300|ref|XP_005477382.1|;gi|542251885|ref|XP_003457246.2|;gi|348504810|ref|XP_003439954.1|;gi|542244296|ref|XP_003454618.2|;gi|542248557|ref|XP_005460698.1|;gi|499028870|ref|XP_004565157.1|;gi|348503822|ref|XP_003439461.1|;gi|542223929|ref|XP_005451393.1|;gi|…	gene10789;gene11571;gene14727;gene14767;gene19059;gene19407;gene22266;gene24194;gene24963;gene27577;gene6265;gene6799;gene815;gene8458;gene8905;gene8908
	ko04614	Renin-angiotensin system	0.602905	7	gi|348501552|ref|XP_003438333.1|;gi|542169316|ref|XP_003445853.2|;gi|542212148|ref|XP_005478824.1|;gi|542231694|ref|XP_005454340.1|;gi|348544534|ref|XP_003459736.1|;gi|542263551|ref|XP_005466465.1|;gi|348502475|ref|XP_003438793.1|	gene13285;gene145;gene22144;gene23244;gene28456;gene29795;gene8192
	ko00830	Retinol metabolism	0.856596	22	gi|542194994|ref|XP_005472356.1|;gi|548348310|ref|XP_005726529.1|;gi|542198897|ref|XP_005473814.1|;gi|542200554|ref|XP_003438260.2|;gi|348515985|ref|XP_003445520.1|;gi|348516007|ref|XP_003445531.1|;gi|542208961|ref|XP_003445530.2|;gi|548508389|ref|XP_005750498.1|;gi|542208964|ref|XP_005477630.1|;gi|544583522|ref|NP_001269821.1|;gi|542244779|ref|XP_003454776.2|;gi|542255325|ref|XP_005463317.1|;gi|…	gene10012;gene1023;gene12677;gene13383;gene19158;gene19274;gene19275;gene19276;gene19277;gene22800;gene24403;gene26597;gene2801;gene29932;gene3166;gene4112;gene5003;gene5103;gene7332;gene7333;gene8933;gene9177
	ko04723	Retrograde endocannabinoid signaling	0.0175004	76	gi|548348361|ref|XP_005726552.1|;gi|584019503|ref|XP_006804453.1|;gi|542198718|ref|XP_005473745.1|;gi|542238970|ref|XP_005457099.1|;gi|348507078|ref|XP_003441084.1|;gi|348508370|ref|XP_003441727.1|;gi|348508310|ref|XP_003441697.1|;gi|542202419|ref|XP_003456073.2|;gi|734599530|ref|XP_010753123.1|;gi|498941379|ref|XP_004542205.1|;gi|348516806|ref|XP_003445928.1|;gi|554860025|ref|XP_005940139.1|;gi|…	gene1005;gene10457;gene12616;gene12769;gene12907;gene13919;gene13971;gene15091;gene1523;gene15542;gene1581;gene15928;gene16279;gene1661;gene17410;gene17578;gene18155;gene18813;gene18815;gene1893;gene19076;gene19108;gene19497;gene20031;gene20033;gene20640;gene20671;gene20849;gene20868;gene21605;gene21982;gene22054;gene22433;gene22480;gene22482;gene22672;gene22673;gene22888;gene22889;gene22890;gene…
	ko00740	Riboflavin metabolism	0.237392	7	gi|348526852|ref|XP_003450933.1|;gi|348528458|ref|XP_003451734.1|;gi|348508185|ref|XP_003441635.1|;gi|542249811|ref|XP_005461173.1|;gi|348537895|ref|XP_003456428.1|;gi|348524775|ref|XP_003449898.1|;gi|542243078|ref|XP_005458627.1|	gene10636;gene11944;gene13970;gene14677;gene14678;gene15297;gene5737
	ko03010	Ribosome	0.938843	42	gi|525344051|ref|NP_001266392.1|;gi|348535170|ref|XP_003455074.1|;gi|348527150|ref|XP_003451082.1|;gi|542198572|ref|XP_003438366.2|;gi|348507038|ref|XP_003441064.1|;gi|542237786|ref|XP_003452000.2|;gi|348526690|ref|XP_003450852.1|;gi|542174386|ref|XP_003444789.2|;gi|410916349|ref|XP_003971649.1|;gi|348506305|ref|XP_003440700.1|;gi|554851309|ref|XP_005935904.1|;gi|348530874|ref|XP_003452935.1|;gi|…	gene10581;gene11356;gene12138;gene12552;gene12954;gene13190;gene14072;gene1428;gene15510;gene15516;gene15961;gene16040;gene17895;gene17898;gene20;gene20236;gene20304;gene20341;gene21184;gene21225;gene21234;gene21989;gene23239;gene2359;gene2385;gene24830;gene26150;gene26890;gene29247;gene3152;gene358;gene4054;gene4150;gene4220;gene4506;gene5357;gene5712;gene703;gene7289;gene7294;gene9239;gene9385
	ko03008	Ribosome biogenesis in eukaryotes	0.755806	27	gi|551501231|ref|XP_005802162.1|;gi|542195147|ref|XP_003446214.2|;gi|348511827|ref|XP_003443445.1|;gi|348533838|ref|XP_003454411.1|;gi|542196092|ref|XP_005472771.1|;gi|542236188|ref|XP_005456046.1|;gi|542173512|ref|XP_005467574.1|;gi|542222763|ref|XP_005450944.1|;gi|348534719|ref|XP_003454849.1|;gi|542202503|ref|XP_005475201.1|;gi|542241423|ref|XP_003453205.2|;gi|348541253|ref|XP_003458101.1|;gi|…	Tilapia_newGene_1195;gene10216;gene1022;gene10327;gene10676;gene11175;gene1244;gene13463;gene14175;gene15122;gene17694;gene18586;gene19232;gene20976;gene23247;gene2383;gene25410;gene27794;gene4750;gene6317;gene7571;gene7921;gene793;gene8166;gene825;gene845;gene8661
	ko04622	RIG-I-like receptor signaling pathway	0.283809	39	gi|542257996|ref|XP_005464346.1|;gi|348527142|ref|XP_003451078.1|;gi|542202515|ref|XP_005475205.1|;gi|542202801|ref|XP_005475312.1|;gi|542228550|ref|XP_003447455.2|;gi|348516886|ref|XP_003445968.1|;gi|348515331|ref|XP_003445193.1|;gi|542204577|ref|XP_005475983.1|;gi|542204575|ref|XP_005475982.1|;gi|348500824|ref|XP_003437972.1|;gi|348520740|ref|XP_003447885.1|;gi|348541463|ref|XP_003458206.1|;gi|…	gene11376;gene12143;gene15126;gene15777;gene16253;gene1647;gene17578;gene17728;gene17729;gene18074;gene19536;gene19658;gene20368;gene20485;gene20671;gene2225;gene22639;gene22953;gene25000;gene25887;gene26304;gene26750;gene27873;gene3932;gene405;gene4776;gene49;gene4941;gene5919;gene650;gene6527;gene7035;gene7700;gene8094;gene8308;gene8826;gene8869;gene8905;gene8908
	ko03018	RNA degradation	0.504557	34	gi|348516098|ref|XP_003445576.1|;gi|348501630|ref|XP_003438372.1|;gi|348512971|ref|XP_003444016.1|;gi|348525404|ref|XP_003450212.1|;gi|348519767|ref|XP_003447401.1|;gi|542224806|ref|XP_005451716.1|;gi|542241423|ref|XP_003453205.2|;gi|542206960|ref|XP_005476865.1|;gi|348517413|ref|XP_003446228.1|;gi|542217207|ref|XP_005448810.1|;gi|348529951|ref|XP_003452475.1|;gi|348520094|ref|XP_003447564.1|;gi|…	gene11623;gene12570;gene13468;gene14505;gene16305;gene17405;gene17694;gene18564;gene19330;gene20222;gene21160;gene2148;gene23128;gene23836;gene24219;gene24437;gene2566;gene26077;gene26284;gene26599;gene26754;gene27112;gene29489;gene4030;gene5347;gene5769;gene5807;gene6091;gene6452;gene680;gene7747;gene9229;gene9538;gene9633
	ko03020	RNA polymerase	0.659001	12	gi|542197397|ref|XP_003445628.2|;gi|348507167|ref|XP_003441128.1|;gi|41054447|ref|NP_955963.1|;gi|348508215|ref|XP_003441650.1|;gi|348540766|ref|XP_003457858.1|;gi|348539694|ref|XP_003457324.1|;gi|348511267|ref|XP_003443166.1|;gi|734635458|ref|XP_010746318.1|;gi|432858786|ref|XP_004068938.1|;gi|348542186|ref|XP_003458567.1|;gi|542263928|ref|XP_005466585.1|;gi|542263928|ref|XP_005466585.1|	gene11670;gene12824;gene1293;gene13900;gene14751;gene21747;gene2579;gene2605;gene26124;gene26861;gene30027;gene30055
	ko03013	RNA transport	0.945295	53	gi|542195015|ref|XP_005472364.1|;gi|542196092|ref|XP_005472771.1|;gi|542236188|ref|XP_005456046.1|;gi|348515441|ref|XP_003445248.1|;gi|348527238|ref|XP_003451126.1|;gi|542173512|ref|XP_005467574.1|;gi|542222763|ref|XP_005450944.1|;gi|348534719|ref|XP_003454849.1|;gi|348519685|ref|XP_003447360.1|;gi|348516695|ref|XP_003445873.1|;gi|542252339|ref|XP_005462145.1|;gi|348522558|ref|XP_003448791.1|;gi|…	gene10070;gene10676;gene11175;gene1134;gene12168;gene1244;gene13463;gene14175;gene16201;gene1666;gene16706;gene17116;gene17121;gene1759;gene17765;gene17776;gene18026;gene18108;gene18511;gene19266;gene19322;gene19330;gene19977;gene20222;gene21130;gene21578;gene21658;gene22062;gene22622;gene23151;gene2357;gene23663;gene23734;gene25170;gene25201;gene27713;gene27837;gene28647;gene2988;gene338;gene340…
	ko04970	Salivary secretion	0.557966	53	gi|584001087|ref|XP_006795588.1|;gi|584019503|ref|XP_006804453.1|;gi|348526454|ref|XP_003450734.1|;gi|348526406|ref|XP_003450710.1|;gi|542234497|ref|XP_005455375.1|;gi|542172828|ref|XP_005467464.1|;gi|542239985|ref|XP_005457490.1|;gi|348513969|ref|XP_003444513.1|;gi|542198718|ref|XP_005473745.1|;gi|542199954|ref|XP_003441223.2|;gi|348501514|ref|XP_003438314.1|;gi|498988665|ref|XP_004551821.1|;gi|…	Tilapia_newGene_3092;gene10457;gene10787;gene10863;gene10959;gene1139;gene11686;gene12413;gene12616;gene12945;gene13229;gene13284;gene14880;gene1509;gene15321;gene15542;gene15602;gene15928;gene18155;gene1893;gene19308;gene19497;gene20640;gene21120;gene21605;gene22045;gene22433;gene22950;gene23185;gene23815;gene24442;gene2500;gene25450;gene25929;gene26196;gene26903;gene2920;gene29234;gene3666;gene…
	ko00450	Selenocompound metabolism	0.773343	5	gi|542196830|ref|XP_005473040.1|;gi|542254130|ref|XP_005462849.1|;gi|348513444|ref|XP_003444252.1|;gi|348510349|ref|XP_003442708.1|;gi|348533227|ref|XP_003454107.1|	gene11488;gene20369;gene22003;gene3622;gene7922
	ko04726	Serotonergic synapse	0.478092	68	gi|348512489|ref|XP_003443775.1|;gi|542226043|ref|XP_005452195.1|;gi|542247129|ref|XP_003455550.2|;gi|542198718|ref|XP_005473745.1|;gi|542198866|ref|XP_005473803.1|;gi|348507078|ref|XP_003441084.1|;gi|348512805|ref|XP_003443933.1|;gi|348508370|ref|XP_003441727.1|;gi|734599530|ref|XP_010753123.1|;gi|498941379|ref|XP_004542205.1|;gi|554860025|ref|XP_005940139.1|;gi|348519743|ref|XP_003447389.1|;gi|…	gene10476;gene12035;gene12492;gene12616;gene12662;gene12907;gene13498;gene13919;gene1523;gene15542;gene15928;gene16279;gene16363;gene1727;gene17623;gene17892;gene1893;gene19108;gene19497;gene19944;gene20031;gene20033;gene20160;gene20486;gene20849;gene21982;gene22054;gene22331;gene22433;gene22475;gene22598;gene22888;gene23637;gene24109;gene24110;gene24613;gene2500;gene26903;gene27636;gene28544;gen…
	ko00909	Sesquiterpenoid and triterpenoid biosynthesis	0.139299	2	gi|348532127|ref|XP_003453558.1|;gi|498939527|ref|XP_004541880.1|	gene10379;gene15323
	ko04550	Signaling pathways regulating pluripotency of stem cells	0.319793	84	gi|548443393|ref|XP_005745784.1|;gi|542253100|ref|XP_005462459.1|;gi|542257975|ref|XP_005464339.1|;gi|348522249|ref|XP_003448638.1|;gi|348522233|ref|XP_003448630.1|;gi|542197070|ref|XP_005473131.1|;gi|348516312|ref|XP_003445683.1|;gi|542225793|ref|XP_005452098.1|;gi|348517168|ref|XP_003446107.1|;gi|542225935|ref|XP_005452153.1|;gi|542246343|ref|XP_005459847.1|;gi|554879406|ref|XP_005949515.1|;gi|…	gene10228;gene11150;gene11401;gene11455;gene11479;gene11564;gene11577;gene11961;gene11991;gene12003;gene12219;gene12777;gene12880;gene13342;gene13591;gene13821;gene13950;gene15626;gene16123;gene16271;gene16670;gene16679;gene16809;gene17082;gene17238;gene17417;gene17455;gene17578;gene17708;gene17905;gene17967;gene18651;gene18853;gene19557;gene20160;gene20562;gene20603;gene20671;gene20728;gene21313…
	ko04130	SNARE interactions in vesicular transport	0.791413	15	gi|348526932|ref|XP_003450973.1|;gi|348522277|ref|XP_003448652.1|;gi|348516318|ref|XP_003445686.1|;gi|348514205|ref|XP_003444631.1|;gi|542245230|ref|XP_005459433.1|;gi|348506259|ref|XP_003440677.1|;gi|348515769|ref|XP_003445412.1|;gi|348516733|ref|XP_003445892.1|;gi|348519000|ref|XP_003447019.1|;gi|542240241|ref|XP_005457587.1|;gi|584006581|ref|XP_006798272.1|;gi|348508114|ref|XP_003441600.1|;gi|…	gene10710;gene11426;gene11573;gene1308;gene14214;gene15486;gene16369;gene1637;gene22987;gene23815;gene3072;gene3846;gene3914;gene4937;gene6858
	ko00600	Sphingolipid metabolism	0.563555	30	gi|348532853|ref|XP_003453920.1|;gi|348515581|ref|XP_003445318.1|;gi|348528413|ref|XP_003451712.1|;gi|348507461|ref|XP_003441274.1|;gi|542199429|ref|XP_005474018.1|;gi|348524921|ref|XP_003449971.1|;gi|348519910|ref|XP_003447472.1|;gi|348522628|ref|XP_003448826.1|;gi|348515293|ref|XP_003445174.1|;gi|348500486|ref|XP_003437804.1|;gi|348501238|ref|XP_003438177.1|;gi|348510847|ref|XP_003442956.1|;gi|…	gene10202;gene1120;gene11839;gene12848;gene12934;gene15334;gene16287;gene17015;gene17633;gene17913;gene18133;gene18952;gene19273;gene21180;gene22265;gene22437;gene22546;gene23999;gene24276;gene4511;gene5431;gene5433;gene6067;gene6367;gene6649;gene6942;gene7254;gene7523;gene7857;gene8688
	ko04071	Sphingolipid signaling pathway	0.0821819	83	gi|348532853|ref|XP_003453920.1|;gi|348526357|ref|XP_003450686.1|;gi|542257996|ref|XP_005464346.1|;gi|542198718|ref|XP_005473745.1|;gi|542252742|ref|XP_005462317.1|;gi|348540118|ref|XP_003457535.1|;gi|348507461|ref|XP_003441274.1|;gi|542199429|ref|XP_005474018.1|;gi|348501534|ref|XP_003438324.1|;gi|542200378|ref|XP_005474384.1|;gi|348508187|ref|XP_003441636.1|;gi|542233813|ref|XP_005455124.1|;gi|…	gene10202;gene10811;gene11376;gene12616;gene12745;gene12746;gene12848;gene12934;gene13257;gene13342;gene13950;gene14491;gene14914;gene15175;gene15334;gene15542;gene15967;gene16809;gene17578;gene17633;gene17905;gene17913;gene18132;gene18231;gene1885;gene18907;gene1893;gene19040;gene19240;gene19273;gene19497;gene20160;gene20333;gene20671;gene20728;gene20769;gene20885;gene21180;gene21518;gene21708;g…
	ko03040	Spliceosome	0.488588	54	gi|348533816|ref|XP_003454400.1|;gi|498984351|ref|XP_004550770.1|;gi|498985558|ref|XP_004551074.1|;gi|348527502|ref|XP_003451258.1|;gi|554870421|ref|XP_005945182.1|;gi|348528502|ref|XP_003451756.1|;gi|348517286|ref|XP_003446165.1|;gi|348501664|ref|XP_003438389.1|;gi|348501530|ref|XP_003438322.1|;gi|348534739|ref|XP_003454859.1|;gi|348514494|ref|XP_003444775.1|;gi|432889874|ref|XP_004075374.1|;gi|…	gene10356;gene10765;gene10954;gene11243;gene11471;gene11909;gene11980;gene12618;gene13254;gene14199;gene1430;gene14326;gene14825;gene15285;gene15724;gene16175;gene16282;gene16292;gene16974;gene17222;gene17776;gene17972;gene17998;gene18630;gene18885;gene18922;gene19188;gene1978;gene20035;gene20840;gene22551;gene23128;gene23512;gene24217;gene24373;gene26119;gene2644;gene27713;gene28647;gene3197;gen…
	ko00500	Starch and sucrose metabolism	0.735436	23	gi|542194994|ref|XP_005472356.1|;gi|348522299|ref|XP_003448663.1|;gi|348508446|ref|XP_003441765.1|;gi|542233867|ref|XP_005455146.1|;gi|348540772|ref|XP_003457861.1|;gi|348537184|ref|XP_003456075.1|;gi|498986695|ref|XP_004551345.1|;gi|348522010|ref|XP_003448519.1|;gi|348510755|ref|XP_003442910.1|;gi|348525715|ref|XP_003450367.1|;gi|542249185|ref|XP_003456209.2|;gi|542255325|ref|XP_005463317.1|;gi|…	gene10012;gene11475;gene13849;gene14504;gene14711;gene15086;gene16058;gene18397;gene19113;gene1981;gene25127;gene26597;gene26611;gene26916;gene28058;gene28495;gene4842;gene486;gene5348;gene6703;gene7332;gene7333;gene8891
	ko00100	Steroid biosynthesis	0.202773	11	gi|348532127|ref|XP_003453558.1|;gi|498939527|ref|XP_004541880.1|;gi|348504818|ref|XP_003439958.1|;gi|348531713|ref|XP_003453353.1|;gi|348541877|ref|XP_003458413.1|;gi|348537332|ref|XP_003456149.1|;gi|348524450|ref|XP_003449736.1|;gi|542188710|ref|XP_005470467.1|;gi|348500138|ref|XP_003437630.1|;gi|348519146|ref|XP_003447092.1|;gi|348526019|ref|XP_003450518.1|	gene10379;gene15323;gene22261;gene23949;gene26706;gene4585;gene5022;gene7078;gene753;gene7847;gene9721
	ko00140	Steroid hormone biosynthesis	0.831224	20	gi|542194994|ref|XP_005472356.1|;gi|657573606|ref|XP_008290473.1|;gi|4838538|gb|AAD31031.1|AF135851_1;gi|542198988|ref|XP_005473848.1|;gi|542200554|ref|XP_003438260.2|;gi|542223179|ref|XP_003443971.2|;gi|525344653|ref|NP_001266438.1|;gi|583998904|ref|XP_006794528.1|;gi|348512587|ref|XP_003443824.1|;gi|542212436|ref|XP_005478941.1|;gi|348531713|ref|XP_003453353.1|;gi|348534575|ref|XP_003454777.1|;…	gene10012;gene10593;gene116;gene12822;gene13383;gene13594;gene15872;gene20900;gene21602;gene22224;gene23949;gene24404;gene26597;gene29932;gene5103;gene52;gene6040;gene7332;gene7333;gene7983
	ko00521	Streptomycin biosynthesis	0.511729	6	gi|348522299|ref|XP_003448663.1|;gi|348541397|ref|XP_003458173.1|;gi|348510657|ref|XP_003442861.1|;gi|348536966|ref|XP_003455966.1|;gi|348534130|ref|XP_003454556.1|;gi|348503287|ref|XP_003439196.1|	gene11475;gene18642;gene18947;gene25001;gene486;gene9441
	ko00643	Styrene degradation	0.149732	3	gi|348531212|ref|XP_003453104.1|;gi|348512010|ref|XP_003443536.1|;gi|542193924|ref|XP_005471958.1|	gene18686;gene9146;gene9664
	ko00920	Sulfur metabolism	0.829235	4	gi|657526049|ref|XP_008282678.1|;gi|348511484|ref|XP_003443274.1|;gi|542184474|ref|XP_005469489.1|;gi|542259462|ref|XP_005464922.1|	gene14851;gene2539;gene3985;gene4957
	ko04122	Sulfur relay system	0.393787	5	gi|542209008|ref|XP_005477648.1|;gi|348517393|ref|XP_003446218.1|;gi|348511484|ref|XP_003443274.1|;gi|348520487|ref|XP_003447759.1|;gi|542259462|ref|XP_005464922.1|	gene19207;gene19349;gene2539;gene4249;gene4957
	ko04721	Synaptic vesicle cycle	0.493076	36	gi|348543923|ref|XP_003459431.1|;gi|348516318|ref|XP_003445686.1|;gi|542198263|ref|XP_005473585.1|;gi|542247129|ref|XP_003455550.2|;gi|548485823|ref|XP_005749250.1|;gi|542238970|ref|XP_005457099.1|;gi|348514205|ref|XP_003444631.1|;gi|542200996|ref|XP_005474631.1|;gi|542245230|ref|XP_005459433.1|;gi|542201604|ref|XP_005474860.1|;gi|542175723|ref|XP_005467989.1|;gi|348529130|ref|XP_003452067.1|;gi|…	gene10187;gene11573;gene12146;gene12492;gene12542;gene12769;gene1308;gene13895;gene14214;gene14520;gene1605;gene17248;gene17925;gene17960;gene18255;gene18287;gene23123;gene23815;gene282;gene28528;gene3100;gene4591;gene5605;gene6195;gene6858;gene690;gene7024;gene7043;gene7090;gene7095;gene7306;gene8300;gene851;gene892;gene9253;gene9875
	ko00072	Synthesis and degradation of ketone bodies	0.449844	4	gi|348517210|ref|XP_003446128.1|;gi|348517407|ref|XP_003446225.1|;gi|348533514|ref|XP_003454250.1|;gi|348524689|ref|XP_003449855.1|	gene12040;gene19334;gene5270;gene9604
	ko04660	T cell receptor signaling pathway	0.00515122	73	gi|542222193|ref|XP_003443689.2|;gi|348526367|ref|XP_003450691.1|;gi|348526242|ref|XP_003450629.1|;gi|542257996|ref|XP_005464346.1|;gi|542196660|ref|XP_005472985.1|;gi|348527142|ref|XP_003451078.1|;gi|542198598|ref|XP_005473704.1|;gi|542200378|ref|XP_005474384.1|;gi|348523668|ref|XP_003449345.1|;gi|348508187|ref|XP_003441636.1|;gi|348517757|ref|XP_003446399.1|;gi|548543561|ref|XP_005753701.1|;gi|…	gene10566;gene10821;gene10824;gene11376;gene11416;gene12143;gene12566;gene13342;gene13773;gene13950;gene14822;gene15070;gene15126;gene15175;gene15345;gene16062;gene16123;gene16776;gene16809;gene16973;gene17578;gene17636;gene17653;gene17655;gene17905;gene18394;gene18661;gene18907;gene19124;gene19443;gene19658;gene19889;gene20160;gene20333;gene20368;gene20671;gene20728;gene20885;gene21091;gene21708…
	ko04742	Taste transduction	0.217943	19	gi|583998449|ref|XP_006794308.1|;gi|542210385|ref|XP_005478165.1|;gi|542211119|ref|XP_005478441.1|;gi|348514782|ref|XP_003444919.1|;gi|348535758|ref|XP_003455365.1|;gi|542253828|ref|XP_005462736.1|;gi|542256315|ref|XP_005463715.1|;gi|542180079|ref|XP_005468733.1|;gi|542181554|ref|XP_003442051.2|;gi|348521704|ref|XP_003448366.1|;gi|348521872|ref|XP_003448450.1|;gi|348544323|ref|XP_003459631.1|;gi|…	gene20094;gene20640;gene20792;gene20795;gene24613;gene26196;gene26903;gene2920;gene3175;gene4336;gene4372;gene4471;gene4472;gene4473;gene4524;gene4595;gene5622;gene7095;gene9717
	ko00430	Taurine and hypotaurine metabolism	0.989001	7	gi|348532789|ref|XP_003453888.1|;gi|542195129|ref|XP_005472409.1|;gi|542197023|ref|XP_005473113.1|;gi|348527202|ref|XP_003451108.1|;gi|348503055|ref|XP_003439082.1|;gi|348521590|ref|XP_003448309.1|;gi|542220984|ref|XP_005450241.1|	gene10209;gene10210;gene11541;gene12085;gene20277;gene20568;gene3700
	ko00900	Terpenoid backbone biosynthesis	0.224283	10	gi|542195915|ref|XP_005472704.1|;gi|542234517|ref|XP_005455382.1|;gi|348528557|ref|XP_003451783.1|;gi|348507397|ref|XP_003441242.1|;gi|348531547|ref|XP_003453270.1|;gi|348515925|ref|XP_003445490.1|;gi|542246072|ref|XP_005459746.1|;gi|542223832|ref|XP_003444367.2|;gi|348500194|ref|XP_003437658.1|;gi|348524689|ref|XP_003449855.1|	gene10617;gene10965;gene11850;gene12910;gene18827;gene19242;gene6501;gene6760;gene866;gene9604
	ko04350	TGF-beta signaling pathway	0.518982	45	gi|542195137|ref|XP_005472412.1|;gi|542253100|ref|XP_005462459.1|;gi|542257996|ref|XP_005464346.1|;gi|348522249|ref|XP_003448638.1|;gi|542225793|ref|XP_005452098.1|;gi|348517168|ref|XP_003446107.1|;gi|348514245|ref|XP_003444651.1|;gi|348508241|ref|XP_003441663.1|;gi|348544065|ref|XP_003459502.1|;gi|542241194|ref|XP_005457952.1|;gi|542202914|ref|XP_005475355.1|;gi|498986655|ref|XP_004551335.1|;gi|…	gene10212;gene11150;gene11376;gene11455;gene11961;gene11991;gene1241;gene13872;gene14555;gene15141;gene15823;gene16051;gene16670;gene16679;gene17343;gene18231;gene18853;gene20333;gene20885;gene22487;gene23603;gene24573;gene24829;gene2549;gene25696;gene2650;gene26601;gene26747;gene27873;gene28279;gene3710;gene4050;gene4167;gene418;gene4487;gene4651;gene4757;gene5587;gene5980;gene6891;gene6954;gene…
	ko00730	Thiamine metabolism	0.149732	3	gi|348507090|ref|XP_003441090.1|;gi|348520487|ref|XP_003447759.1|;gi|348512214|ref|XP_003443638.1|	gene12898;gene4249;gene9122
	ko04919	Thyroid hormone signaling pathway	0.0549348	76	gi|584001087|ref|XP_006795588.1|;gi|348526329|ref|XP_003450672.1|;gi|348526406|ref|XP_003450710.1|;gi|542234497|ref|XP_005455375.1|;gi|542172651|ref|XP_005467432.1|;gi|542172828|ref|XP_005467464.1|;gi|542198445|ref|XP_005473653.1|;gi|348514007|ref|XP_003444532.1|;gi|542198718|ref|XP_005473745.1|;gi|542173743|ref|XP_005467622.1|;gi|542200378|ref|XP_005474384.1|;gi|542222812|ref|XP_005450960.1|;gi|…	Tilapia_newGene_3092;gene10785;gene10863;gene10959;gene1114;gene1139;gene12262;gene12466;gene12616;gene1282;gene13342;gene13485;gene13490;gene13950;gene15259;gene15324;gene15504;gene15542;gene15821;gene15963;gene15988;gene16123;gene16809;gene17557;gene17558;gene17905;gene1891;gene1893;gene19150;gene19497;gene19668;gene20160;gene20475;gene20728;gene20902;gene20992;gene21120;gene2150;gene21579;gene…
	ko04918	Thyroid hormone synthesis	0.158383	47	gi|584001087|ref|XP_006795588.1|;gi|657571413|ref|XP_008289276.1|;gi|584019503|ref|XP_006804453.1|;gi|348526406|ref|XP_003450710.1|;gi|348540283|ref|XP_003457617.1|;gi|542172828|ref|XP_005467464.1|;gi|542247234|ref|XP_005460186.1|;gi|542198718|ref|XP_005473745.1|;gi|348512947|ref|XP_003444004.1|;gi|348506392|ref|XP_003440743.1|;gi|498941379|ref|XP_004542205.1|;gi|542219324|ref|XP_005449610.1|;gi|…	Tilapia_newGene_3092;gene10293;gene10457;gene10863;gene11153;gene1139;gene12531;gene12616;gene13442;gene15414;gene15542;gene15596;gene15928;gene16186;gene16229;gene17211;gene18155;gene18809;gene1893;gene19286;gene19453;gene19497;gene20640;gene21605;gene22045;gene22071;gene22433;gene24442;gene24947;gene2500;gene2534;gene25450;gene26196;gene26903;gene2920;gene29234;gene3666;gene4015;gene4363;gene45…
	ko04530	Tight junction	0.973044	95	gi|348532018|ref|XP_003453504.1|;gi|348533838|ref|XP_003454411.1|;gi|348526868|ref|XP_003450941.1|;gi|542195989|ref|XP_005472731.1|;gi|348526242|ref|XP_003450629.1|;gi|348528416|ref|XP_003451713.1|;gi|348514007|ref|XP_003444532.1|;gi|348501534|ref|XP_003438324.1|;gi|542200378|ref|XP_005474384.1|;gi|348508187|ref|XP_003441636.1|;gi|542233715|ref|XP_005455091.1|;gi|348544047|ref|XP_003459493.1|;gi|…	gene10037;gene10327;gene10619;gene10645;gene10824;gene11837;gene12466;gene13257;gene13342;gene13950;gene14457;gene14546;gene14550;gene14621;gene14828;gene15146;gene15198;gene15476;gene16154;gene16197;gene16593;gene17282;gene17295;gene17392;gene17680;gene17836;gene17890;gene18302;gene18551;gene18755;gene1993;gene20333;gene2053;gene20749;gene20885;gene20976;gene21708;gene22140;gene22570;gene22608;g…
	ko04668	TNF signaling pathway	0.117962	69	gi|542190561|ref|XP_005470907.1|;gi|657571413|ref|XP_008289276.1|;gi|348526357|ref|XP_003450686.1|;gi|348540283|ref|XP_003457617.1|;gi|542257996|ref|XP_005464346.1|;gi|348527142|ref|XP_003451078.1|;gi|542200378|ref|XP_005474384.1|;gi|348508187|ref|XP_003441636.1|;gi|348517692|ref|XP_003446367.1|;gi|542202515|ref|XP_005475205.1|;gi|542247558|ref|XP_005460314.1|;gi|542228115|ref|XP_005452967.1|;gi|…	Tilapia_newGene_1578;gene10293;gene10811;gene11153;gene11376;gene12143;gene13342;gene13950;gene14914;gene15126;gene15345;gene16186;gene16309;gene16809;gene17211;gene17282;gene17474;gene17578;gene17728;gene17729;gene17775;gene17905;gene17937;gene18661;gene19008;gene19658;gene19989;gene20368;gene20454;gene20671;gene20728;gene20769;gene21708;gene22071;gene22293;gene22563;gene23118;gene23324;gene2363…
	ko04620	Toll-like receptor signaling pathway	0.203959	59	gi|542257996|ref|XP_005464346.1|;gi|348527142|ref|XP_003451078.1|;gi|542200378|ref|XP_005474384.1|;gi|348512857|ref|XP_003443959.1|;gi|348508187|ref|XP_003441636.1|;gi|542202515|ref|XP_005475205.1|;gi|542247558|ref|XP_005460314.1|;gi|542220196|ref|XP_005449948.1|;gi|348516886|ref|XP_003445968.1|;gi|542221432|ref|XP_005450424.1|;gi|348536570|ref|XP_003455769.1|;gi|348522712|ref|XP_003448868.1|;gi|…	gene11376;gene12143;gene13342;gene13553;gene13950;gene15126;gene15345;gene15651;gene1647;gene16552;gene16809;gene17067;gene17578;gene17728;gene17729;gene17905;gene18074;gene18661;gene19658;gene20368;gene20671;gene20728;gene21708;gene22082;gene2225;gene22293;gene22782;gene22953;gene23118;gene25255;gene25257;gene26696;gene26750;gene27394;gene27836;gene27873;gene28214;gene3932;gene4776;gene4855;gene…
	ko00623	Toluene degradation	NA	1	gi|348511998|ref|XP_003443530.1|	gene9156
	ko00960	Tropane, piperidine and pyridine alkaloid biosynthesis	NA	1	gi|348530358|ref|XP_003452678.1|	gene11685
	ko00380	Tryptophan metabolism	0.372973	21	gi|348517381|ref|XP_003446212.1|;gi|348512489|ref|XP_003443775.1|;gi|542247107|ref|XP_005460136.1|;gi|542198988|ref|XP_005473848.1|;gi|348507371|ref|XP_003441229.1|;gi|542202325|ref|XP_003446368.2|;gi|348515645|ref|XP_003445350.1|;gi|542228644|ref|XP_005453165.1|;gi|542223740|ref|XP_005451322.1|;gi|348513444|ref|XP_003444252.1|;gi|544583522|ref|NP_001269821.1|;gi|348518225|ref|XP_003446632.1|;gi|…	gene10220;gene10476;gene12489;gene12822;gene13061;gene14908;gene16353;gene2161;gene21975;gene22003;gene22800;gene22804;gene22980;gene2647;gene2743;gene28633;gene5665;gene5735;gene6069;gene6085;gene9604
	ko02020	Two-component system	0.928095	4	gi|525343413|ref|NP_001266597.1|;gi|542230848|ref|XP_005454006.1|;gi|348520431|ref|XP_003447731.1|;gi|348524689|ref|XP_003449855.1|	gene18125;gene23057;gene4201;gene9604
	ko00350	Tyrosine metabolism	0.296315	19	gi|548348310|ref|XP_005726529.1|;gi|348512489|ref|XP_003443775.1|;gi|348516106|ref|XP_003445580.1|;gi|348530358|ref|XP_003452678.1|;gi|348508185|ref|XP_003441635.1|;gi|348521190|ref|XP_003448109.1|;gi|348531212|ref|XP_003453104.1|;gi|348516007|ref|XP_003445531.1|;gi|542208961|ref|XP_003445530.2|;gi|548508389|ref|XP_005750498.1|;gi|542208964|ref|XP_005477630.1|;gi|542209016|ref|XP_005477652.1|;gi|…	gene1023;gene10476;gene11608;gene11685;gene13970;gene17233;gene18686;gene19274;gene19275;gene19276;gene19277;gene19286;gene22800;gene25104;gene28633;gene5308;gene6844;gene9146;gene9664
	ko00130	Ubiquinone and other terpenoid-quinone biosynthesis	0.171583	7	gi|348516106|ref|XP_003445580.1|;gi|734604277|ref|XP_010729183.1|;gi|348533476|ref|XP_003454231.1|;gi|542207327|ref|XP_005477017.1|;gi|542249106|ref|XP_005460902.1|;gi|348513669|ref|XP_003444364.1|;gi|348499970|ref|XP_003437546.1|	gene11608;gene12215;gene12304;gene18690;gene25104;gene6757;gene814
	ko04120	Ubiquitin mediated proteolysis	0.00202671	80	gi|542259567|ref|XP_005464963.1|;gi|348515449|ref|XP_003445252.1|;gi|348522261|ref|XP_003448644.1|;gi|348522245|ref|XP_003448636.1|;gi|548354918|ref|XP_005729655.1|;gi|348516294|ref|XP_003445674.1|;gi|542240045|ref|XP_005457513.1|;gi|348517186|ref|XP_003446116.1|;gi|348517342|ref|XP_003446193.1|;gi|348533416|ref|XP_003454201.1|;gi|542252719|ref|XP_005462306.1|;gi|542199152|ref|XP_005473905.1|;gi|…	gene10191;gene1141;gene11439;gene11458;gene11548;gene11664;gene11705;gene12020;gene12042;gene12283;gene12757;gene12865;gene13304;gene13390;gene13457;gene1411;gene1419;gene1430;gene14705;gene15973;gene17397;gene17436;gene17693;gene17954;gene17974;gene18047;gene18093;gene18933;gene199;gene20079;gene20454;gene20734;gene22059;gene23324;gene23561;gene23583;gene23604;gene23978;gene24103;gene24551;gene2…
	ko00290	Valine, leucine and isoleucine biosynthesis	0.0680183	4	gi|542197348|ref|XP_003445635.2|;gi|542256771|ref|XP_003458742.2|;gi|542225130|ref|XP_003445134.2|;gi|348517532|ref|XP_003446287.1|	gene11655;gene12813;gene17565;gene19299
	ko00280	Valine, leucine and isoleucine degradation	0.07694	27	gi|348517381|ref|XP_003446212.1|;gi|348533872|ref|XP_003454428.1|;gi|348517210|ref|XP_003446128.1|;gi|348507371|ref|XP_003441229.1|;gi|348543377|ref|XP_003459160.1|;gi|542202325|ref|XP_003446368.2|;gi|348517564|ref|XP_003446303.1|;gi|542219792|ref|XP_005449792.1|;gi|542257302|ref|XP_005464086.1|;gi|348539862|ref|XP_003457408.1|;gi|542225130|ref|XP_003445134.2|;gi|348517407|ref|XP_003446225.1|;gi|…	gene10220;gene10289;gene12040;gene13061;gene14522;gene14908;gene14909;gene15529;gene16689;gene16720;gene17565;gene19334;gene21975;gene22800;gene22980;gene253;gene25416;gene267;gene27399;gene2743;gene28633;gene6011;gene6194;gene6364;gene6409;gene8558;gene9604
	ko00513	Various types of N-glycan biosynthesis	0.398747	20	gi|542196185|ref|XP_005472808.1|;gi|542234493|ref|XP_005455374.1|;gi|348517753|ref|XP_003446397.1|;gi|348506297|ref|XP_003440696.1|;gi|348500522|ref|XP_003437822.1|;gi|348501118|ref|XP_003438117.1|;gi|542210055|ref|XP_005478046.1|;gi|348529955|ref|XP_003452477.1|;gi|348523465|ref|XP_003449244.1|;gi|348535881|ref|XP_003455426.1|;gi|348542182|ref|XP_003458565.1|;gi|657558785|ref|XP_008283380.1|;gi|…	gene10713;gene10958;gene14830;gene15509;gene17881;gene18256;gene20518;gene21164;gene23148;gene24714;gene26859;gene29254;gene4631;gene5535;gene668;gene7093;gene7535;gene7682;gene8053;gene9925
	ko04270	Vascular smooth muscle contraction	0.343603	71	gi|542242184|ref|XP_005458309.1|;gi|584019503|ref|XP_006804453.1|;gi|542253140|ref|XP_005462476.1|;gi|348522181|ref|XP_003448604.1|;gi|348516196|ref|XP_003445625.1|;gi|542226109|ref|XP_003446137.2|;gi|542198718|ref|XP_005473745.1|;gi|348501552|ref|XP_003438333.1|;gi|542235586|ref|XP_005455812.1|;gi|348535510|ref|XP_003455243.1|;gi|498941379|ref|XP_004542205.1|;gi|573879089|ref|XP_006627766.1|;gi|…	gene10051;gene10457;gene11145;gene11444;gene11502;gene12057;gene12616;gene13285;gene14081;gene1509;gene15542;gene15602;gene15928;gene16666;gene17176;gene17250;gene17476;gene17623;gene18155;gene18169;gene18231;gene18755;gene1893;gene19240;gene19497;gene20031;gene20033;gene20160;gene20333;gene20640;gene20750;gene20849;gene20885;gene21494;gene21605;gene21959;gene22082;gene22433;gene24442;gene2500;ge…
	ko04962	Vasopressin-regulated water reabsorption	0.521248	26	gi|657571413|ref|XP_008289276.1|;gi|348540283|ref|XP_003457617.1|;gi|348527514|ref|XP_003451264.1|;gi|542226109|ref|XP_003446137.2|;gi|657812412|ref|XP_008333591.1|;gi|542202560|ref|XP_003456326.2|;gi|542204442|ref|XP_005475936.1|;gi|542205108|ref|XP_005476164.1|;gi|542253353|ref|XP_005462552.1|;gi|542208726|ref|XP_005477543.1|;gi|348521392|ref|XP_003448210.1|;gi|542210385|ref|XP_005478165.1|;gi|…	gene10293;gene11153;gene11262;gene12057;gene12139;gene15712;gene17211;gene17927;gene1854;gene19199;gene20633;gene20640;gene21384;gene21716;gene22071;gene22346;gene23815;gene243;gene24442;gene2483;gene26903;gene2920;gene4595;gene4658;gene5622;gene8473
	ko04370	VEGF signaling pathway	0.0928861	43	gi|554849429|ref|XP_005935005.1|;gi|348526242|ref|XP_003450629.1|;gi|542196660|ref|XP_005472985.1|;gi|542196933|ref|XP_005473079.1|;gi|348533401|ref|XP_003454194.1|;gi|542198598|ref|XP_005473704.1|;gi|542200378|ref|XP_005474384.1|;gi|348508187|ref|XP_003441636.1|;gi|554806843|ref|XP_005914347.1|;gi|348536570|ref|XP_003455769.1|;gi|348515331|ref|XP_003445193.1|;gi|542225273|ref|XP_003445168.2|;gi|…	gene10141;gene10824;gene11416;gene11515;gene12301;gene12566;gene13342;gene13950;gene15436;gene16809;gene17578;gene17623;gene17905;gene1891;gene19889;gene20160;gene20671;gene20728;gene21708;gene22082;gene23118;gene23809;gene23813;gene2500;gene25255;gene25257;gene27394;gene27836;gene28214;gene3615;gene4082;gene4855;gene5125;gene5491;gene5521;gene6067;gene6182;gene6529;gene6934;gene7418;gene7651;gen…
	ko00750	Vitamin B6 metabolism	0.520771	3	gi|348515683|ref|XP_003445369.1|;gi|544583522|ref|NP_001269821.1|;gi|348500406|ref|XP_003437764.1|	gene16428;gene22800;gene735
	ko04977	Vitamin digestion and absorption	0.845361	13	gi|348512318|ref|XP_003443690.1|;gi|348526063|ref|XP_003450540.1|;gi|542197860|ref|XP_005473430.1|;gi|348523730|ref|XP_003449376.1|;gi|348526794|ref|XP_003450904.1|;gi|542201988|ref|XP_005475014.1|;gi|348502810|ref|XP_003438960.1|;gi|348539686|ref|XP_003457320.1|;gi|542252151|ref|XP_005462080.1|;gi|542244816|ref|XP_005459270.1|;gi|542186620|ref|XP_003449746.2|;gi|542219124|ref|XP_005449530.1|;gi|…	gene10567;gene10893;gene11900;gene13766;gene14119;gene14770;gene19986;gene21740;gene21741;gene24411;gene5003;gene6419;gene7014
	ko04310	Wnt signaling pathway	0.222473	83	gi|548443393|ref|XP_005745784.1|;gi|348533838|ref|XP_003454411.1|;gi|542222193|ref|XP_003443689.2|;gi|542253100|ref|XP_005462459.1|;gi|542196660|ref|XP_005472985.1|;gi|348516312|ref|XP_003445683.1|;gi|348517168|ref|XP_003446107.1|;gi|542173307|ref|XP_005467543.1|;gi|542198598|ref|XP_005473704.1|;gi|542198718|ref|XP_005473745.1|;gi|348528933|ref|XP_003451970.1|;gi|542200166|ref|XP_005474306.1|;gi|…	gene10228;gene10327;gene10566;gene11150;gene11416;gene11577;gene11991;gene1213;gene12566;gene12616;gene13129;gene13272;gene13375;gene13549;gene13591;gene13821;gene1411;gene1500;gene15126;gene15331;gene15542;gene15626;gene16123;gene16953;gene17082;gene17299;gene17417;gene17455;gene17502;gene17771;gene18473;gene1893;gene19240;gene19497;gene19658;gene19889;gene20026;gene20333;gene20562;gene20603;gen…
	ko00908	Zeatin biosynthesis	NA	1	gi|542256076|ref|XP_005463621.1|	gene21769
Note: yellow showed many important sex differentiation related pathways

## Sheet: TFvsIM
Table S4. Over-represented functional gene categories for DEGs (TF vs IM)
Group	Pathway ID	Pathway_name	P values	Number of involved genes	GenBank No. list	Gene list
TFvsIM	ko00010	Glycolysis / Gluconeogenesis	0.229797	36	gi|348517381|ref|XP_003446212.1|;gi|548348310|ref|XP_005726529.1|;gi|525345083|ref|NP_001266481.1|;gi|542195846|ref|XP_005472678.1|;gi|348526250|ref|XP_003450633.1|;gi|348522299|ref|XP_003448663.1|;gi|542197588|ref|XP_005473321.1|;gi|542224514|ref|XP_003444529.2|;gi|542200060|ref|XP_005474268.1|;gi|348512773|ref|XP_003443917.1|;gi|348513033|ref|XP_003444047.1|;gi|542201468|ref|XP_005474811.1|;gi|…	gene10220;gene1023;gene10523;gene10591;gene10829;gene11475;gene11813;gene12450;gene13231;gene13461;gene13537;gene14325;gene16305;gene18564;gene19274;gene19276;gene19277;gene19725;gene21963;gene21975;gene22583;gene22980;gene23550;gene23807;gene24219;gene25175;gene25427;gene26916;gene2743;gene4030;gene4886;gene516;gene5348;gene6194;gene8891;gene9915
	ko00020	Citrate cycle (TCA cycle)	0.957873	10	gi|348512382|ref|XP_003443722.1|;gi|348512408|ref|XP_003443735.1|;gi|348524104|ref|XP_003449563.1|;gi|542209790|ref|XP_005477943.1|;gi|348502780|ref|XP_003438945.1|;gi|542249408|ref|XP_005461017.1|;gi|348533518|ref|XP_003454252.1|;gi|348500230|ref|XP_003437676.1|;gi|348503766|ref|XP_003439434.1|;gi|348518572|ref|XP_003446805.1|	gene10501;gene10536;gene15750;gene19836;gene19958;gene25175;gene5273;gene583;gene6194;gene9915
	ko00030	Pentose phosphate pathway	0.137858	16	gi|542224514|ref|XP_003444529.2|;gi|542201468|ref|XP_005474811.1|;gi|542175408|ref|XP_005467930.1|;gi|348519767|ref|XP_003447401.1|;gi|542206960|ref|XP_005476865.1|;gi|348520606|ref|XP_003447818.1|;gi|554831368|ref|XP_005926249.1|;gi|348521484|ref|XP_003448256.1|;gi|542247820|ref|XP_003455682.2|;gi|348541309|ref|XP_003458129.1|;gi|542256344|ref|XP_005463727.1|;gi|348544631|ref|XP_003459784.1|;gi|…	gene12450;gene14325;gene1561;gene16305;gene18564;gene19548;gene20115;gene20521;gene24861;gene26458;gene26916;gene28543;gene29;gene2947;gene4030;gene5348
	ko00040	Pentose and glucuronate interconversions	0.76263	16	gi|348517381|ref|XP_003446212.1|;gi|542195616|ref|XP_005472587.1|;gi|542197588|ref|XP_005473321.1|;gi|348526492|ref|XP_003450753.1|;gi|348526494|ref|XP_003450754.1|;gi|542223401|ref|XP_005451186.1|;gi|348518996|ref|XP_003447017.1|;gi|542249185|ref|XP_003456209.2|;gi|542255325|ref|XP_005463317.1|;gi|348541689|ref|XP_003458319.1|;gi|542179384|ref|XP_003446458.2|;gi|348544871|ref|XP_003459904.1|;gi|…	gene10220;gene10378;gene11813;gene17489;gene17490;gene21963;gene22980;gene25127;gene26597;gene26611;gene2743;gene4842;gene6178;gene7332;gene7333;gene7908
	ko00051	Fructose and mannose metabolism	0.0704976	23	gi|542195616|ref|XP_005472587.1|;gi|348526250|ref|XP_003450633.1|;gi|348522299|ref|XP_003448663.1|;gi|542224514|ref|XP_003444529.2|;gi|542201468|ref|XP_005474811.1|;gi|348519767|ref|XP_003447401.1|;gi|542247933|ref|XP_005460462.1|;gi|542238005|ref|XP_003452088.2|;gi|348526492|ref|XP_003450753.1|;gi|348526494|ref|XP_003450754.1|;gi|542206960|ref|XP_005476865.1|;gi|542209517|ref|XP_005477842.1|;gi|…	gene10378;gene10829;gene11475;gene12450;gene14325;gene16305;gene16804;gene17301;gene17489;gene17490;gene18564;gene19749;gene19877;gene23807;gene24094;gene2581;gene3729;gene4030;gene4080;gene4404;gene4886;gene6178;gene9365
	ko00052	Galactose metabolism	0.223789	19	gi|348515581|ref|XP_003445318.1|;gi|348522299|ref|XP_003448663.1|;gi|348508446|ref|XP_003441765.1|;gi|348519910|ref|XP_003447472.1|;gi|348519767|ref|XP_003447401.1|;gi|542221627|ref|XP_005450504.1|;gi|348526492|ref|XP_003450753.1|;gi|348526494|ref|XP_003450754.1|;gi|348501118|ref|XP_003438117.1|;gi|542206960|ref|XP_005476865.1|;gi|348538505|ref|XP_003456731.1|;gi|348507962|ref|XP_003441524.1|;gi|…	gene1120;gene11475;gene13849;gene16287;gene16305;gene16620;gene17489;gene17490;gene18256;gene18564;gene25427;gene4030;gene4842;gene4886;gene5348;gene6178;gene6703;gene6898;gene8891
	ko00053	Ascorbate and aldarate metabolism	0.97269	8	gi|348517381|ref|XP_003446212.1|;gi|542223740|ref|XP_005451322.1|;gi|542213367|ref|XP_005479265.1|;gi|348518996|ref|XP_003447017.1|;gi|542255325|ref|XP_005463317.1|;gi|542179384|ref|XP_003446458.2|;gi|499006460|ref|XP_004556232.1|;gi|499006456|ref|XP_004556231.1|	gene10220;gene21975;gene22583;gene22980;gene26597;gene2743;gene7332;gene7333
	ko00061	Fatty acid biosynthesis	0.576625	7	gi|542246312|ref|XP_003455309.2|;gi|348516866|ref|XP_003445958.1|;gi|542205478|ref|XP_005476305.1|;gi|548376775|ref|XP_005733583.1|;gi|542183013|ref|XP_005469222.1|;gi|348505603|ref|XP_003440350.1|;gi|554836201|ref|XP_005928591.1|	gene12205;gene1677;gene18051;gene29889;gene3419;gene7453;gene9680
	ko00062	Fatty acid elongation	0.489931	17	gi|583999832|ref|XP_006794979.1|;gi|542225997|ref|XP_005452177.1|;gi|542202257|ref|XP_005475113.1|;gi|542202325|ref|XP_003446368.2|;gi|348506242|ref|XP_003440669.1|;gi|542204328|ref|XP_003448166.2|;gi|348501262|ref|XP_003438189.1|;gi|542206834|ref|XP_005476816.1|;gi|542207014|ref|XP_005476889.1|;gi|348519421|ref|XP_003447229.1|;gi|542239271|ref|XP_003452518.2|;gi|348508968|ref|XP_003442024.1|;gi|…	gene10497;gene12019;gene14871;gene14908;gene15456;gene17178;gene18100;gene18517;gene18524;gene21025;gene21152;gene2922;gene30107;gene52;gene8824;gene9068;gene9361
	ko00071	Fatty acid degradation	0.157706	23	gi|348517381|ref|XP_003446212.1|;gi|548348310|ref|XP_005726529.1|;gi|542246312|ref|XP_003455309.2|;gi|542202325|ref|XP_003446368.2|;gi|348516866|ref|XP_003445958.1|;gi|542255741|ref|XP_005463484.1|;gi|542205478|ref|XP_005476305.1|;gi|348516007|ref|XP_003445531.1|;gi|548508389|ref|XP_005750498.1|;gi|542208964|ref|XP_005477630.1|;gi|542223740|ref|XP_005451322.1|;gi|542213367|ref|XP_005479265.1|;gi|…	gene10220;gene1023;gene12205;gene14908;gene1677;gene1735;gene18051;gene19274;gene19276;gene19277;gene21975;gene22583;gene22980;gene23903;gene25687;gene2743;gene3419;gene5735;gene6011;gene6409;gene7453;gene8558;gene9604
	ko00072	Synthesis and degradation of ketone bodies	0.431055	4	gi|348517210|ref|XP_003446128.1|;gi|348533514|ref|XP_003454250.1|;gi|348503994|ref|XP_003439547.1|;gi|348524689|ref|XP_003449855.1|	gene12040;gene5270;gene6450;gene9604
	ko00073	Cutin, suberine and wax biosynthesis	NA	1	gi|542237979|ref|XP_003452079.2|	gene17285
	ko00100	Steroid biosynthesis	0.314041	10	gi|348532127|ref|XP_003453558.1|;gi|498939527|ref|XP_004541880.1|;gi|348504818|ref|XP_003439958.1|;gi|348531713|ref|XP_003453353.1|;gi|348541877|ref|XP_003458413.1|;gi|348524450|ref|XP_003449736.1|;gi|542188710|ref|XP_005470467.1|;gi|348500138|ref|XP_003437630.1|;gi|348519146|ref|XP_003447092.1|;gi|348526019|ref|XP_003450518.1|	gene10379;gene15323;gene22261;gene23949;gene26706;gene5022;gene7078;gene753;gene7847;gene9721
	ko00120	Primary bile acid biosynthesis	0.979844	6	gi|348522312|ref|XP_003448669.1|;gi|542223179|ref|XP_003443971.2|;gi|542203162|ref|XP_005475441.1|;gi|525343473|ref|NP_001266602.1|;gi|542220785|ref|XP_003442744.2|;gi|542246093|ref|XP_005459754.1|	gene11464;gene13594;gene15921;gene3211;gene3627;gene6513
	ko00130	Ubiquinone and other terpenoid-quinone biosynthesis	0.0171818	9	gi|348516106|ref|XP_003445580.1|;gi|734604277|ref|XP_010729183.1|;gi|348533476|ref|XP_003454231.1|;gi|542207327|ref|XP_005477017.1|;gi|542249106|ref|XP_005460902.1|;gi|348503754|ref|XP_003439428.1|;gi|348513669|ref|XP_003444364.1|;gi|348499970|ref|XP_003437546.1|;gi|348501944|ref|XP_003438529.1|	gene11608;gene12215;gene12304;gene18690;gene25104;gene6172;gene6757;gene814;gene8324
	ko00140	Steroid hormone biosynthesis	0.95167	17	gi|4838538|gb|AAD31031.1|AF135851_1;gi|542198988|ref|XP_005473848.1|;gi|542200554|ref|XP_003438260.2|;gi|542223179|ref|XP_003443971.2|;gi|583998904|ref|XP_006794528.1|;gi|348512587|ref|XP_003443824.1|;gi|542212436|ref|XP_005478941.1|;gi|348531713|ref|XP_003453353.1|;gi|348534575|ref|XP_003454777.1|;gi|542255325|ref|XP_005463317.1|;gi|542263750|ref|XP_005466523.1|;gi|584002405|ref|XP_006796222.1|;…	gene116;gene12822;gene13383;gene13594;gene20900;gene21602;gene22224;gene23949;gene24404;gene26597;gene29932;gene5103;gene52;gene6040;gene7332;gene7333;gene7983
	ko00190	Oxidative phosphorylation	0.985232	38	gi|348543923|ref|XP_003459431.1|;gi|348512408|ref|XP_003443735.1|;gi|348526900|ref|XP_003450957.1|;gi|348527076|ref|XP_003451045.1|;gi|348526916|ref|XP_003450965.1|;gi|348526452|ref|XP_003450733.1|;gi|348515437|ref|XP_003445246.1|;gi|348537242|ref|XP_003456104.1|;gi|542197803|ref|XP_005473406.1|;gi|348535449|ref|XP_003455213.1|;gi|348519717|ref|XP_003447376.1|;gi|348539166|ref|XP_003457060.1|;gi|…	gene10187;gene10536;gene10576;gene10588;gene10725;gene10784;gene1135;gene11771;gene11889;gene1530;gene16227;gene16942;gene17197;gene17288;gene18253;gene18287;gene20345;gene205;gene22079;gene22477;gene23825;gene24967;gene25291;gene3100;gene3225;gene4902;gene5193;gene5619;gene6746;gene6786;gene689;gene7306;gene7313;gene8211;gene8598;gene8704;gene9253;gene9875
	ko00230	Purine metabolism	0.306217	92	gi|542242289|ref|XP_005458347.1|;gi|584019503|ref|XP_006804453.1|;gi|542195846|ref|XP_005472678.1|;gi|542253030|ref|XP_005462428.1|;gi|542253140|ref|XP_005462476.1|;gi|542197397|ref|XP_003445628.2|;gi|348530390|ref|XP_003452694.1|;gi|542225971|ref|XP_005452165.1|;gi|348514227|ref|XP_003444642.1|;gi|348541551|ref|XP_003458250.1|;gi|348507167|ref|XP_003441128.1|;gi|348507090|ref|XP_003441090.1|;gi|…	Tilapia_newGene_3097;gene10457;gene10591;gene11135;gene11145;gene11670;gene11711;gene12017;gene1277;gene128;gene12824;gene12898;gene1293;gene12970;gene13014;gene13461;gene13488;gene13900;gene14021;gene14751;gene14839;gene14889;gene15054;gene15291;gene15528;gene1561;gene15681;gene15782;gene16172;gene16467;gene16799;gene16932;gene18127;gene18155;gene18530;gene18689;gene18806;gene19516;gene20640;gen…
	ko00232	Caffeine metabolism	0.465092	2	gi|348500068|ref|XP_003437595.1|;gi|348500070|ref|XP_003437596.1|	gene658;gene659
	ko00240	Pyrimidine metabolism	0.239191	50	gi|542253030|ref|XP_005462428.1|;gi|542196830|ref|XP_005473040.1|;gi|542197397|ref|XP_003445628.2|;gi|348530390|ref|XP_003452694.1|;gi|348514227|ref|XP_003444642.1|;gi|348507167|ref|XP_003441128.1|;gi|41054447|ref|NP_955963.1|;gi|348507270|ref|XP_003441179.1|;gi|542222978|ref|XP_005451026.1|;gi|348508215|ref|XP_003441650.1|;gi|348540766|ref|XP_003457858.1|;gi|348517616|ref|XP_003446329.1|;gi|5422…	gene11135;gene11488;gene11670;gene11711;gene1277;gene12824;gene1293;gene13014;gene13532;gene13900;gene14751;gene14839;gene15291;gene1548;gene15528;gene16268;gene16932;gene17147;gene18530;gene18689;gene18798;gene18806;gene19516;gene21564;gene21747;gene22014;gene22046;gene22410;gene23180;gene23964;gene2444;gene24540;gene2465;gene2579;gene2605;gene26124;gene26861;gene27946;gene30027;gene30055;gene47…
	ko00250	Alanine, aspartate and glutamate metabolism	0.573294	21	gi|348530358|ref|XP_003452678.1|;gi|348530436|ref|XP_003452717.1|;gi|348540074|ref|XP_003457513.1|;gi|348515635|ref|XP_003445345.1|;gi|525343413|ref|NP_001266597.1|;gi|348501130|ref|XP_003438123.1|;gi|348513645|ref|XP_003444352.1|;gi|542226518|ref|XP_005452368.1|;gi|348518994|ref|XP_003447016.1|;gi|348530240|ref|XP_003452619.1|;gi|542177497|ref|XP_005468320.1|;gi|348511301|ref|XP_003443183.1|;gi|…	gene11685;gene11691;gene12718;gene16344;gene18125;gene18245;gene21978;gene22783;gene22978;gene23682;gene2392;gene2530;gene2531;gene28633;gene415;gene4567;gene5874;gene6685;gene7030;gene8615;gene9476
	ko00254	Aflatoxin biosynthesis	NA	1	gi|554836201|ref|XP_005928591.1|	gene9680
	ko00260	Glycine, serine and threonine metabolism	0.736066	18	gi|542197348|ref|XP_003445635.2|;gi|348528378|ref|XP_003451695.1|;gi|348527194|ref|XP_003451104.1|;gi|542256771|ref|XP_003458742.2|;gi|348513033|ref|XP_003444047.1|;gi|348514536|ref|XP_003444796.1|;gi|348536369|ref|XP_003455669.1|;gi|548452203|ref|XP_005747225.1|;gi|348517532|ref|XP_003446287.1|;gi|348514734|ref|XP_003444895.1|;gi|542213367|ref|XP_005479265.1|;gi|542255400|ref|XP_005463346.1|;gi|…	gene11655;gene11872;gene12092;gene12813;gene13537;gene1426;gene15376;gene16098;gene19299;gene20850;gene22583;gene26628;gene2663;gene6194;gene6685;gene6845;gene7556;gene8636
	ko00270	Cysteine and methionine metabolism	0.101006	26	gi|348512382|ref|XP_003443722.1|;gi|542197348|ref|XP_003445635.2|;gi|348530358|ref|XP_003452678.1|;gi|348528342|ref|XP_003451677.1|;gi|348527194|ref|XP_003451104.1|;gi|348531140|ref|XP_003453068.1|;gi|548452203|ref|XP_005747225.1|;gi|542251478|ref|XP_005461813.1|;gi|348517532|ref|XP_003446287.1|;gi|542209486|ref|XP_005477831.1|;gi|542209478|ref|XP_005477827.1|;gi|542216502|ref|XP_005448535.1|;gi|…	gene10501;gene11655;gene11685;gene11911;gene12092;gene15182;gene16098;gene16937;gene19299;gene19722;gene19723;gene20003;gene2539;gene28633;gene2990;gene30201;gene4128;gene415;gene4957;gene5826;gene6172;gene6751;gene7634;gene7922;gene8821;gene9898
	ko00280	Valine, leucine and isoleucine degradation	0.231016	24	gi|348517381|ref|XP_003446212.1|;gi|348533872|ref|XP_003454428.1|;gi|348517210|ref|XP_003446128.1|;gi|348535720|ref|XP_003455347.1|;gi|348543377|ref|XP_003459160.1|;gi|542202325|ref|XP_003446368.2|;gi|542219792|ref|XP_005449792.1|;gi|542257302|ref|XP_005464086.1|;gi|348539862|ref|XP_003457408.1|;gi|542225130|ref|XP_003445134.2|;gi|542223740|ref|XP_005451322.1|;gi|542213367|ref|XP_005479265.1|;gi|…	gene10220;gene10289;gene12040;gene12237;gene14522;gene14908;gene15529;gene16689;gene16720;gene17565;gene21975;gene22583;gene22980;gene25416;gene267;gene27399;gene2743;gene28633;gene6011;gene6194;gene6409;gene6450;gene8558;gene9604
	ko00281	Geraniol degradation	NA	1	gi|542252157|ref|XP_005462083.1|	gene21725
	ko00290	Valine, leucine and isoleucine biosynthesis	0.0633019	4	gi|542197348|ref|XP_003445635.2|;gi|542256771|ref|XP_003458742.2|;gi|542225130|ref|XP_003445134.2|;gi|348517532|ref|XP_003446287.1|	gene11655;gene12813;gene17565;gene19299
	ko00300	Lysine biosynthesis	NA	1	gi|542213367|ref|XP_005479265.1|	gene22583
	ko00310	Lysine degradation	0.0597037	32	gi|348517381|ref|XP_003446212.1|;gi|542195903|ref|XP_005472699.1|;gi|348527268|ref|XP_003451141.1|;gi|348514123|ref|XP_003444590.1|;gi|348501864|ref|XP_003438489.1|;gi|542202325|ref|XP_003446368.2|;gi|348535526|ref|XP_003455251.1|;gi|542205700|ref|XP_005476390.1|;gi|348533600|ref|XP_003454293.1|;gi|617415077|ref|XP_007556658.1|;gi|542227556|ref|XP_005452759.1|;gi|542239415|ref|XP_005457275.1|;gi|…	gene10220;gene10615;gene12126;gene12423;gene13364;gene14908;gene1498;gene18130;gene20335;gene20608;gene20985;gene21188;gene21975;gene22095;gene22110;gene22583;gene22980;gene23545;gene26193;gene26628;gene26837;gene2743;gene2948;gene29687;gene3210;gene41;gene5735;gene6474;gene6918;gene7346;gene9604;gene9703
	ko00311	Penicillin and cephalosporin biosynthesis	NA	1	gi|348528378|ref|XP_003451695.1|	gene11872
	ko00330	Arginine and proline metabolism	0.209047	34	gi|348517381|ref|XP_003446212.1|;gi|348530358|ref|XP_003452678.1|;gi|348528378|ref|XP_003451695.1|;gi|348527184|ref|XP_003451099.1|;gi|348540074|ref|XP_003457513.1|;gi|348507427|ref|XP_003441257.1|;gi|348531140|ref|XP_003453068.1|;gi|348515635|ref|XP_003445345.1|;gi|525343413|ref|NP_001266597.1|;gi|348515989|ref|XP_003445522.1|;gi|348515939|ref|XP_003445497.1|;gi|348523868|ref|XP_003449445.1|;gi|…	gene10220;gene11685;gene11872;gene12097;gene12718;gene12882;gene15182;gene16344;gene18125;gene19156;gene19213;gene2073;gene21247;gene21975;gene21978;gene22583;gene22783;gene22978;gene22980;gene23311;gene24092;gene24234;gene24758;gene25177;gene2743;gene2790;gene415;gene4567;gene6943;gene7030;gene8615;gene8700;gene9584;gene9898
	ko00340	Histidine metabolism	0.059404	13	gi|348517381|ref|XP_003446212.1|;gi|348512489|ref|XP_003443775.1|;gi|348513007|ref|XP_003444034.1|;gi|348515693|ref|XP_003445374.1|;gi|348515845|ref|XP_003445450.1|;gi|348521198|ref|XP_003448113.1|;gi|548411394|ref|XP_005740782.1|;gi|348541093|ref|XP_003458021.1|;gi|542223740|ref|XP_005451322.1|;gi|542213367|ref|XP_005479265.1|;gi|348518996|ref|XP_003447017.1|;gi|542179384|ref|XP_003446458.2|;gi|…	gene10220;gene10476;gene13508;gene16439;gene16440;gene17223;gene21247;gene21890;gene21975;gene22583;gene22980;gene2743;gene4083
	ko00350	Tyrosine metabolism	0.369353	18	gi|548348310|ref|XP_005726529.1|;gi|348512489|ref|XP_003443775.1|;gi|348516106|ref|XP_003445580.1|;gi|348530358|ref|XP_003452678.1|;gi|348508185|ref|XP_003441635.1|;gi|348521190|ref|XP_003448109.1|;gi|348531212|ref|XP_003453104.1|;gi|348516007|ref|XP_003445531.1|;gi|548508389|ref|XP_005750498.1|;gi|542208964|ref|XP_005477630.1|;gi|542249106|ref|XP_005460902.1|;gi|542261137|ref|XP_005465555.1|;gi|…	gene1023;gene10476;gene11608;gene11685;gene13970;gene17233;gene18686;gene19274;gene19276;gene19277;gene25104;gene28633;gene415;gene5308;gene6172;gene6844;gene9146;gene9664
	ko00360	Phenylalanine metabolism	0.477462	9	gi|348512489|ref|XP_003443775.1|;gi|348516106|ref|XP_003445580.1|;gi|348530358|ref|XP_003452678.1|;gi|584033508|ref|XP_006811092.1|;gi|542204190|ref|XP_005475836.1|;gi|542249106|ref|XP_005460902.1|;gi|542261137|ref|XP_005465555.1|;gi|348509534|ref|XP_003442303.1|;gi|348503754|ref|XP_003439428.1|	gene10476;gene11608;gene11685;gene12947;gene17232;gene25104;gene28633;gene415;gene6172
	ko00362	Benzoate degradation	0.698695	3	gi|542202325|ref|XP_003446368.2|;gi|542250265|ref|XP_003456538.2|;gi|348524689|ref|XP_003449855.1|	gene14908;gene6011;gene9604
	ko00363	Bisphenol degradation	NA	1	gi|348533842|ref|XP_003454413.1|	gene10325
	ko00380	Tryptophan metabolism	0.666092	18	gi|348517381|ref|XP_003446212.1|;gi|348512489|ref|XP_003443775.1|;gi|542198988|ref|XP_005473848.1|;gi|542202325|ref|XP_003446368.2|;gi|348515645|ref|XP_003445350.1|;gi|542228644|ref|XP_005453165.1|;gi|542223740|ref|XP_005451322.1|;gi|348513444|ref|XP_003444252.1|;gi|542213367|ref|XP_005479265.1|;gi|348518996|ref|XP_003447017.1|;gi|348511219|ref|XP_003443142.1|;gi|542179384|ref|XP_003446458.2|;gi|…	gene10220;gene10476;gene12822;gene14908;gene16353;gene2161;gene21975;gene22003;gene22583;gene22980;gene2647;gene2743;gene28633;gene5665;gene5735;gene6069;gene6085;gene9604
	ko00400	Phenylalanine, tyrosine and tryptophan biosynthesis	0.284166	5	gi|348530358|ref|XP_003452678.1|;gi|542204190|ref|XP_005475836.1|;gi|542261137|ref|XP_005465555.1|;gi|348509534|ref|XP_003442303.1|;gi|348503754|ref|XP_003439428.1|	gene11685;gene17232;gene28633;gene415;gene6172
	ko00401	Novobiocin biosynthesis	NA	1	gi|348503754|ref|XP_003439428.1|	gene6172
	ko00410	beta-Alanine metabolism	0.536355	13	gi|348532789|ref|XP_003453888.1|;gi|542195129|ref|XP_005472409.1|;gi|348517381|ref|XP_003446212.1|;gi|542202325|ref|XP_003446368.2|;gi|542219792|ref|XP_005449792.1|;gi|542257302|ref|XP_005464086.1|;gi|548411394|ref|XP_005740782.1|;gi|542223740|ref|XP_005451322.1|;gi|542213367|ref|XP_005479265.1|;gi|348518996|ref|XP_003447017.1|;gi|542179384|ref|XP_003446458.2|;gi|348503558|ref|XP_003439331.1|;gi|…	gene10209;gene10210;gene10220;gene14908;gene15529;gene16689;gene21247;gene21975;gene22583;gene22980;gene2743;gene9476;gene9898
	ko00430	Taurine and hypotaurine metabolism	0.986249	7	gi|348532789|ref|XP_003453888.1|;gi|542195129|ref|XP_005472409.1|;gi|542197023|ref|XP_005473113.1|;gi|348503055|ref|XP_003439082.1|;gi|348521590|ref|XP_003448309.1|;gi|542220984|ref|XP_005450241.1|;gi|348503558|ref|XP_003439331.1|	gene10209;gene10210;gene11541;gene20277;gene20568;gene3700;gene9476
	ko00440	Phosphonate and phosphinate metabolism	0.503972	3	gi|542219946|ref|XP_003440723.2|;gi|348500969|ref|XP_003438043.1|;gi|498967305|ref|XP_004546634.1|	gene15576;gene17926;gene9149
	ko00450	Selenocompound metabolism	0.892353	4	gi|542196830|ref|XP_005473040.1|;gi|542177072|ref|XP_005468232.1|;gi|348513444|ref|XP_003444252.1|;gi|348533227|ref|XP_003454107.1|	gene11488;gene1972;gene22003;gene7922
	ko00460	Cyanoamino acid metabolism	0.999119	3	gi|542197023|ref|XP_005473113.1|;gi|348503055|ref|XP_003439082.1|;gi|542220984|ref|XP_005450241.1|	gene11541;gene20277;gene3700
	ko00471	D-Glutamine and D-glutamate metabolism	0.226693	4	gi|348540074|ref|XP_003457513.1|;gi|542226518|ref|XP_005452368.1|;gi|542249018|ref|XP_005460870.1|;gi|348508526|ref|XP_003441805.1|	gene12718;gene22783;gene4567;gene8615
	ko00472	D-Arginine and D-ornithine metabolism	NA	1	gi|348528378|ref|XP_003451695.1|	gene11872
	ko00480	Glutathione metabolism	0.991828	24	gi|542197023|ref|XP_005473113.1|;gi|348536102|ref|XP_003455536.1|;gi|525342968|ref|NP_001266564.1|;gi|348501522|ref|XP_003438318.1|;gi|348505278|ref|XP_003440188.1|;gi|348524104|ref|XP_003449563.1|;gi|348521972|ref|XP_003448500.1|;gi|348515939|ref|XP_003445497.1|;gi|542229125|ref|XP_005453344.1|;gi|554831368|ref|XP_005926249.1|;gi|348503055|ref|XP_003439082.1|;gi|542230707|ref|XP_005453948.1|;gi|…	gene11541;gene12519;gene13038;gene13240;gene14354;gene15750;gene18437;gene19213;gene19453;gene20115;gene20277;gene21690;gene21691;gene22350;gene22407;gene23244;gene23981;gene2790;gene29743;gene29795;gene3700;gene4363;gene583;gene9898
	ko00500	Starch and sucrose metabolism	0.900583	20	gi|348522299|ref|XP_003448663.1|;gi|348508446|ref|XP_003441765.1|;gi|348540772|ref|XP_003457861.1|;gi|348537184|ref|XP_003456075.1|;gi|498986695|ref|XP_004551345.1|;gi|348522010|ref|XP_003448519.1|;gi|348510755|ref|XP_003442910.1|;gi|499046377|ref|XP_004573765.1|;gi|542249185|ref|XP_003456209.2|;gi|542255325|ref|XP_005463317.1|;gi|348541689|ref|XP_003458319.1|;gi|542256344|ref|XP_005463727.1|;gi|…	gene11475;gene13849;gene14711;gene15086;gene16058;gene18397;gene19113;gene2458;gene25127;gene26597;gene26611;gene26916;gene28495;gene4842;gene4886;gene5348;gene6703;gene7332;gene7333;gene8891
	ko00510	N-Glycan biosynthesis	0.372257	24	gi|542196185|ref|XP_005472808.1|;gi|542234493|ref|XP_005455374.1|;gi|542173642|ref|XP_005467600.1|;gi|348517753|ref|XP_003446397.1|;gi|348506297|ref|XP_003440696.1|;gi|542202863|ref|XP_005475332.1|;gi|348529753|ref|XP_003452377.1|;gi|348501118|ref|XP_003438117.1|;gi|542254141|ref|XP_003457912.2|;gi|348539061|ref|XP_003457008.1|;gi|348529955|ref|XP_003452477.1|;gi|348523465|ref|XP_003449244.1|;gi|…	gene10713;gene10958;gene1262;gene14830;gene15509;gene15812;gene16739;gene18256;gene20371;gene20387;gene21164;gene23148;gene24714;gene26859;gene27108;gene29254;gene4631;gene4983;gene5535;gene6602;gene7093;gene7682;gene9833;gene9925
	ko00511	Other glycan degradation	0.230354	11	gi|348511934|ref|XP_003443498.1|;gi|348519910|ref|XP_003447472.1|;gi|542208430|ref|XP_005477433.1|;gi|542232046|ref|XP_005454470.1|;gi|542187341|ref|XP_005469968.1|;gi|542187649|ref|XP_005470061.1|;gi|348524398|ref|XP_003449710.1|;gi|542189734|ref|XP_005470746.1|;gi|542189759|ref|XP_005470755.1|;gi|542215182|ref|XP_003438736.2|;gi|641738577|ref|NP_001280064.1|	gene1009;gene16287;gene19100;gene2045;gene5431;gene5433;gene6562;gene7429;gene7440;gene8053;gene9859
	ko00512	Mucin type O-Glycan biosynthesis	0.742779	20	gi|348516166|ref|XP_003445610.1|;gi|542226722|ref|XP_005452443.1|;gi|348519859|ref|XP_003447447.1|;gi|542238017|ref|XP_005456729.1|;gi|542208518|ref|XP_005477463.1|;gi|348521382|ref|XP_003448205.1|;gi|348513276|ref|XP_003444168.1|;gi|348512629|ref|XP_003443845.1|;gi|542222406|ref|XP_005450805.1|;gi|542226597|ref|XP_005452396.1|;gi|542251767|ref|XP_005461930.1|;gi|542260760|ref|XP_005465410.1|;gi|…	gene11527;gene14944;gene16242;gene17305;gene19141;gene20639;gene21438;gene21547;gene21553;gene22835;gene25707;gene28450;gene510;gene6353;gene7810;gene7812;gene7813;gene7817;gene8645;gene8648
	ko00513	Various types of N-glycan biosynthesis	0.255579	21	gi|542196185|ref|XP_005472808.1|;gi|542234493|ref|XP_005455374.1|;gi|348517753|ref|XP_003446397.1|;gi|348506297|ref|XP_003440696.1|;gi|542202863|ref|XP_005475332.1|;gi|348500522|ref|XP_003437822.1|;gi|348501118|ref|XP_003438117.1|;gi|542254141|ref|XP_003457912.2|;gi|348529955|ref|XP_003452477.1|;gi|348523465|ref|XP_003449244.1|;gi|348535881|ref|XP_003455426.1|;gi|348542182|ref|XP_003458565.1|;gi|…	gene10713;gene10958;gene14830;gene15509;gene15812;gene17881;gene18256;gene20371;gene21164;gene23148;gene24714;gene26859;gene29254;gene4631;gene5535;gene668;gene7093;gene7535;gene7682;gene8053;gene9925
	ko00514	Other types of O-glycan biosynthesis	0.697647	17	gi|542257945|ref|XP_005464326.1|;gi|542233631|ref|XP_005455059.1|;gi|542175462|ref|XP_005467940.1|;gi|348526548|ref|XP_003450781.1|;gi|348500522|ref|XP_003437822.1|;gi|348501118|ref|XP_003438117.1|;gi|657537331|ref|XP_008275128.1|;gi|348520660|ref|XP_003447845.1|;gi|542212057|ref|XP_005478793.1|;gi|542255309|ref|XP_003458324.2|;gi|542256731|ref|XP_005463869.1|;gi|348508948|ref|XP_003442014.1|;gi|…	gene11392;gene14433;gene1570;gene17498;gene17881;gene18256;gene18902;gene19439;gene22110;gene26616;gene27108;gene2948;gene29751;gene3066;gene3648;gene4942;gene7907
	ko00520	Amino sugar and nucleotide sugar metabolism	0.781754	24	gi|348522299|ref|XP_003448663.1|;gi|348530436|ref|XP_003452717.1|;gi|542199013|ref|XP_005473858.1|;gi|348516959|ref|XP_003446004.1|;gi|498986695|ref|XP_004551345.1|;gi|348541453|ref|XP_003458201.1|;gi|542212693|ref|XP_005479024.1|;gi|542240362|ref|XP_005457639.1|;gi|348532175|ref|XP_003453582.1|;gi|348511450|ref|XP_003443257.1|;gi|542256207|ref|XP_005463673.1|;gi|542256344|ref|XP_005463727.1|;gi|…	gene11475;gene11691;gene12823;gene1538;gene16058;gene19649;gene22338;gene23855;gene24094;gene2581;gene26880;gene26916;gene27297;gene4404;gene476;gene4842;gene4886;gene5348;gene5544;gene5549;gene558;gene6562;gene6898;gene7429
	ko00521	Streptomycin biosynthesis	0.487569	6	gi|348522299|ref|XP_003448663.1|;gi|348541397|ref|XP_003458173.1|;gi|348510657|ref|XP_003442861.1|;gi|348536966|ref|XP_003455966.1|;gi|348533369|ref|XP_003454178.1|;gi|348503287|ref|XP_003439196.1|	gene11475;gene18642;gene18947;gene25001;gene4886;gene9441
	ko00523	Polyketide sugar unit biosynthesis	NA	1	gi|348536966|ref|XP_003455966.1|	gene25001
	ko00524	Butirosin and neomycin biosynthesis	0.792316	2	gi|348522299|ref|XP_003448663.1|;gi|348533369|ref|XP_003454178.1|	gene11475;gene4886
	ko00531	Glycosaminoglycan degradation	0.395469	11	gi|348516371|ref|XP_003445712.1|;gi|542199104|ref|XP_005473888.1|;gi|542237544|ref|XP_003452017.2|;gi|348519910|ref|XP_003447472.1|;gi|542224964|ref|XP_005451782.1|;gi|542249185|ref|XP_003456209.2|;gi|542238396|ref|XP_005456879.1|;gi|348504250|ref|XP_003439675.1|;gi|348524398|ref|XP_003449710.1|;gi|348532303|ref|XP_003453646.1|;gi|542189734|ref|XP_005470746.1|	gene11521;gene12850;gene13118;gene16287;gene17448;gene25127;gene5316;gene6423;gene6562;gene7296;gene7429
	ko00532	Glycosaminoglycan biosynthesis - chondroitin sulfate / dermatan sulfate	0.0048435	16	gi|348517373|ref|XP_003446208.1|;gi|348507457|ref|XP_003441272.1|;gi|542237713|ref|XP_005456617.1|;gi|348515685|ref|XP_003445370.1|;gi|348524640|ref|XP_003449831.1|;gi|542176502|ref|XP_003452470.2|;gi|542231187|ref|XP_005454139.1|;gi|348527750|ref|XP_003451382.1|;gi|348533089|ref|XP_003454038.1|;gi|348510177|ref|XP_003442622.1|;gi|542183903|ref|XP_005469382.1|;gi|348537076|ref|XP_003456021.1|;gi|…	gene12070;gene12852;gene13177;gene16429;gene16894;gene1880;gene20440;gene22149;gene2429;gene3342;gene3896;gene5112;gene6368;gene6650;gene8546;gene910
	ko00533	Glycosaminoglycan biosynthesis - keratan sulfate	0.229057	15	gi|348517753|ref|XP_003446397.1|;gi|348500522|ref|XP_003437822.1|;gi|348501118|ref|XP_003438117.1|;gi|348512629|ref|XP_003443845.1|;gi|542222406|ref|XP_005450805.1|;gi|348520260|ref|XP_003447646.1|;gi|542231580|ref|XP_005454292.1|;gi|348535812|ref|XP_003455392.1|;gi|542218679|ref|XP_003439608.2|;gi|542218673|ref|XP_005449363.1|;gi|348504120|ref|XP_003439610.1|;gi|584005044|ref|XP_006797521.1|;gi|…	gene14830;gene17881;gene18256;gene21547;gene21553;gene2253;gene23221;gene24622;gene6267;gene6268;gene6271;gene6353;gene6890;gene7753;gene9312
	ko00534	Glycosaminoglycan biosynthesis - heparan sulfate / heparin	0.432476	13	gi|348512501|ref|XP_003443781.1|;gi|542173394|ref|XP_005467555.1|;gi|348517618|ref|XP_003446330.1|;gi|542176502|ref|XP_003452470.2|;gi|542207993|ref|XP_005477265.1|;gi|542227593|ref|XP_003447212.2|;gi|348519397|ref|XP_003447217.1|;gi|348513567|ref|XP_003444313.1|;gi|348533089|ref|XP_003454038.1|;gi|348509139|ref|XP_003442109.1|;gi|348510177|ref|XP_003442622.1|;gi|542183903|ref|XP_005469382.1|;gi|…	gene10489;gene1226;gene14837;gene1880;gene18926;gene20993;gene21001;gene22006;gene2429;gene3040;gene3342;gene3896;gene910
	ko00561	Glycerolipid metabolism	0.00155791	40	gi|348517381|ref|XP_003446212.1|;gi|348526924|ref|XP_003450969.1|;gi|499018907|ref|XP_004560243.1|;gi|348515581|ref|XP_003445318.1|;gi|348530408|ref|XP_003452703.1|;gi|542197588|ref|XP_005473321.1|;gi|542198144|ref|XP_005473537.1|;gi|348507010|ref|XP_003441050.1|;gi|542253971|ref|XP_005462787.1|;gi|542227004|ref|XP_005452546.1|;gi|554846327|ref|XP_005933488.1|;gi|542204432|ref|XP_005475931.1|;gi|…	gene10220;gene10721;gene11054;gene1120;gene11672;gene11813;gene12111;gene12996;gene14730;gene15057;gene15743;gene17210;gene17489;gene17490;gene18789;gene18896;gene18952;gene20868;gene21963;gene21975;gene22265;gene22419;gene22420;gene22583;gene22862;gene22980;gene23999;gene24423;gene24746;gene25887;gene2743;gene3957;gene540;gene6178;gene6649;gene6905;gene7078;gene7292;gene7376;gene9623
	ko00562	Inositol phosphate metabolism	0.059253	43	gi|499016614|ref|XP_004559112.1|;gi|348526250|ref|XP_003450633.1|;gi|542236441|ref|XP_003451317.2|;gi|542173263|ref|XP_005467536.1|;gi|542198278|ref|XP_005473591.1|;gi|348533436|ref|XP_003454211.1|;gi|542173509|ref|XP_005467573.1|;gi|542198718|ref|XP_005473745.1|;gi|542200060|ref|XP_005474268.1|;gi|542222812|ref|XP_005450960.1|;gi|542231727|ref|XP_005454352.1|;gi|499021438|ref|XP_004561497.1|;gi|…	Tilapia_newGene_2390;gene10829;gene11265;gene1146;gene12150;gene12260;gene1245;gene12616;gene13231;gene13485;gene13729;gene13801;gene15529;gene15542;gene15726;gene1732;gene17940;gene18642;gene18772;gene1893;gene18947;gene20728;gene21238;gene23807;gene24741;gene25347;gene25726;gene26136;gene26918;gene27394;gene27836;gene28214;gene3373;gene3952;gene4262;gene6182;gene7226;gene7901;gene8429;gene8675;…
	ko00563	Glycosylphosphatidylinositol(GPI)-anchor biosynthesis	0.139136	11	gi|348506565|ref|XP_003440829.1|;gi|348530954|ref|XP_003452975.1|;gi|542205830|ref|XP_005476438.1|;gi|348521960|ref|XP_003448494.1|;gi|348504832|ref|XP_003439965.1|;gi|348537455|ref|XP_003456210.1|;gi|542255505|ref|XP_005463385.1|;gi|348510185|ref|XP_003442626.1|;gi|348509714|ref|XP_003442392.1|;gi|348528779|ref|XP_003451893.1|;gi|542188598|ref|XP_003440295.2|	gene15491;gene16093;gene18174;gene18446;gene22255;gene25129;gene26681;gene3337;gene396;gene4689;gene7045
	ko00564	Glycerophospholipid metabolism	0.0299762	58	gi|542221869|ref|XP_003443759.2|;gi|499018907|ref|XP_004560243.1|;gi|348530408|ref|XP_003452703.1|;gi|542198144|ref|XP_005473537.1|;gi|348514119|ref|XP_003444588.1|;gi|348514235|ref|XP_003444646.1|;gi|348514221|ref|XP_003444639.1|;gi|348507010|ref|XP_003441050.1|;gi|542237698|ref|XP_005456611.1|;gi|348512715|ref|XP_003443888.1|;gi|542253971|ref|XP_005462787.1|;gi|542202043|ref|XP_005475031.1|;gi|…	gene10449;gene11054;gene11672;gene12111;gene12417;gene1260;gene1285;gene12996;gene13171;gene13607;gene14730;gene14797;gene15057;gene15550;gene15576;gene15743;gene17210;gene1723;gene17561;gene17623;gene17926;gene18789;gene18896;gene18952;gene19040;gene19555;gene1969;gene19746;gene20114;gene22265;gene23606;gene23908;gene23999;gene24423;gene24433;gene24734;gene25185;gene25387;gene27040;gene27041;gen…
	ko00565	Ether lipid metabolism	0.384846	22	gi|542221869|ref|XP_003443759.2|;gi|348528413|ref|XP_003451712.1|;gi|348514235|ref|XP_003444646.1|;gi|542219946|ref|XP_003440723.2|;gi|348519651|ref|XP_003447343.1|;gi|542225273|ref|XP_003445168.2|;gi|348510847|ref|XP_003442956.1|;gi|348510795|ref|XP_003442930.1|;gi|348520612|ref|XP_003447821.1|;gi|348504812|ref|XP_003439955.1|;gi|348519002|ref|XP_003447020.1|;gi|542237121|ref|XP_005456396.1|;gi|…	gene10449;gene11839;gene1260;gene15576;gene16173;gene17623;gene18952;gene19040;gene19555;gene22265;gene22997;gene23606;gene23999;gene25185;gene27040;gene27041;gene4612;gene4977;gene6649;gene6942;gene9763;gene9802
	ko00590	Arachidonic acid metabolism	0.999961	18	gi|542197023|ref|XP_005473113.1|;gi|542224348|ref|XP_005451550.1|;gi|348514235|ref|XP_003444646.1|;gi|554856535|ref|XP_005938437.1|;gi|542225273|ref|XP_003445168.2|;gi|542229125|ref|XP_005453344.1|;gi|348520612|ref|XP_003447821.1|;gi|348534477|ref|XP_003454728.1|;gi|348504766|ref|XP_003439932.1|;gi|542213442|ref|XP_003440066.2|;gi|542248940|ref|XP_005460842.1|;gi|548468080|ref|XP_005748132.1|;gi|…	gene11541;gene12386;gene1260;gene17075;gene17623;gene19453;gene19555;gene21839;gene22324;gene22475;gene25087;gene25092;gene4110;gene4363;gene4371;gene4977;gene6624;gene9877
	ko00591	Linoleic acid metabolism	0.985612	9	gi|348514235|ref|XP_003444646.1|;gi|542200554|ref|XP_003438260.2|;gi|542225273|ref|XP_003445168.2|;gi|348520612|ref|XP_003447821.1|;gi|348504766|ref|XP_003439932.1|;gi|542213442|ref|XP_003440066.2|;gi|542263750|ref|XP_005466523.1|;gi|542259498|ref|XP_005464936.1|;gi|584002405|ref|XP_006796222.1|	gene1260;gene13383;gene17623;gene19555;gene22324;gene22475;gene29932;gene4977;gene5103
	ko00592	alpha-Linolenic acid metabolism	0.914972	7	gi|348514235|ref|XP_003444646.1|;gi|542255741|ref|XP_005463484.1|;gi|542225273|ref|XP_003445168.2|;gi|348520612|ref|XP_003447821.1|;gi|542259498|ref|XP_005464936.1|;gi|542250265|ref|XP_003456538.2|;gi|542189241|ref|XP_005470661.1|	gene1260;gene1735;gene17623;gene19555;gene4977;gene6011;gene7383
	ko00600	Sphingolipid metabolism	0.686679	28	gi|348532853|ref|XP_003453920.1|;gi|348515581|ref|XP_003445318.1|;gi|348528413|ref|XP_003451712.1|;gi|348507461|ref|XP_003441274.1|;gi|542199429|ref|XP_005474018.1|;gi|348524921|ref|XP_003449971.1|;gi|348519910|ref|XP_003447472.1|;gi|348522628|ref|XP_003448826.1|;gi|348515293|ref|XP_003445174.1|;gi|348501238|ref|XP_003438177.1|;gi|348510847|ref|XP_003442956.1|;gi|348516009|ref|XP_003445532.1|;gi|…	gene10202;gene1120;gene11839;gene12848;gene12934;gene15334;gene16287;gene17015;gene17633;gene18133;gene18952;gene19273;gene20637;gene21180;gene22265;gene22546;gene23999;gene24276;gene5431;gene5433;gene6067;gene6367;gene6649;gene6942;gene7254;gene7523;gene7857;gene9859
	ko00601	Glycosphingolipid biosynthesis - lacto and neolacto series	0.952155	12	gi|542257966|ref|XP_005464336.1|;gi|498952605|ref|XP_004543992.1|;gi|348500522|ref|XP_003437822.1|;gi|348501118|ref|XP_003438117.1|;gi|657537331|ref|XP_008275128.1|;gi|542223361|ref|XP_005451169.1|;gi|348520260|ref|XP_003447646.1|;gi|542241575|ref|XP_005458087.1|;gi|542242212|ref|XP_005458320.1|;gi|542263502|ref|XP_005466447.1|;gi|542236744|ref|XP_005456256.1|;gi|542224158|ref|XP_003444488.2|	gene11396;gene13920;gene17881;gene18256;gene18902;gene21947;gene2253;gene23939;gene24064;gene29751;gene6614;gene6890
	ko00603	Glycosphingolipid biosynthesis - globo series	0.701302	8	gi|348515581|ref|XP_003445318.1|;gi|657537331|ref|XP_008275128.1|;gi|348512629|ref|XP_003443845.1|;gi|542222406|ref|XP_005450805.1|;gi|542263502|ref|XP_005466447.1|;gi|584005044|ref|XP_006797521.1|;gi|348524398|ref|XP_003449710.1|;gi|542189734|ref|XP_005470746.1|	gene1120;gene18902;gene21547;gene21553;gene29751;gene6353;gene6562;gene7429
	ko00604	Glycosphingolipid biosynthesis - ganglio series	0.494603	10	gi|348519910|ref|XP_003447472.1|;gi|542206665|ref|XP_005476752.1|;gi|542206671|ref|XP_005476755.1|;gi|348512629|ref|XP_003443845.1|;gi|542222406|ref|XP_005450805.1|;gi|542237204|ref|XP_005456429.1|;gi|542184891|ref|XP_005469566.1|;gi|584005044|ref|XP_006797521.1|;gi|348524398|ref|XP_003449710.1|;gi|542189734|ref|XP_005470746.1|	gene16287;gene18447;gene18448;gene21547;gene21553;gene23633;gene4047;gene6353;gene6562;gene7429
	ko00620	Pyruvate metabolism	0.545227	18	gi|348517381|ref|XP_003446212.1|;gi|542195702|ref|XP_003453524.2|;gi|348512382|ref|XP_003443722.1|;gi|542195846|ref|XP_005472678.1|;gi|348512773|ref|XP_003443917.1|;gi|348514536|ref|XP_003444796.1|;gi|542226886|ref|XP_005452505.1|;gi|348531020|ref|XP_003453008.1|;gi|542209488|ref|XP_005477832.1|;gi|542223740|ref|XP_005451322.1|;gi|542213367|ref|XP_005479265.1|;gi|348518996|ref|XP_003447017.1|;gi|…	gene10220;gene10403;gene10501;gene10591;gene13461;gene1426;gene15016;gene16077;gene19725;gene21975;gene22583;gene22980;gene25175;gene2743;gene6194;gene9604;gene9680;gene9915
	ko00625	Chloroalkane and chloroalkene degradation	0.0334471	8	gi|348517381|ref|XP_003446212.1|;gi|548348310|ref|XP_005726529.1|;gi|348516007|ref|XP_003445531.1|;gi|548508389|ref|XP_005750498.1|;gi|542208964|ref|XP_005477630.1|;gi|348534477|ref|XP_003454728.1|;gi|348518996|ref|XP_003447017.1|;gi|542179384|ref|XP_003446458.2|	gene10220;gene1023;gene19274;gene19276;gene19277;gene21839;gene22980;gene2743
	ko00626	Naphthalene degradation	0.135321	4	gi|548348310|ref|XP_005726529.1|;gi|348516007|ref|XP_003445531.1|;gi|548508389|ref|XP_005750498.1|;gi|542208964|ref|XP_005477630.1|	gene1023;gene19274;gene19276;gene19277
	ko00627	Aminobenzoate degradation	0.760463	4	gi|348533842|ref|XP_003454413.1|;gi|542202325|ref|XP_003446368.2|;gi|542230848|ref|XP_005454006.1|;gi|348520431|ref|XP_003447731.1|	gene10325;gene14908;gene23057;gene4201
	ko00630	Glyoxylate and dicarboxylate metabolism	0.625463	12	gi|348512382|ref|XP_003443722.1|;gi|348514536|ref|XP_003444796.1|;gi|525343413|ref|NP_001266597.1|;gi|348502780|ref|XP_003438945.1|;gi|542228644|ref|XP_005453165.1|;gi|348513645|ref|XP_003444352.1|;gi|542250630|ref|XP_003456712.2|;gi|542170006|ref|XP_003445744.2|;gi|348532674|ref|XP_003453831.1|;gi|348505777|ref|XP_003440437.1|;gi|348502421|ref|XP_003438766.1|;gi|348524689|ref|XP_003449855.1|	gene10501;gene1426;gene18125;gene19958;gene2161;gene21978;gene25416;gene267;gene5665;gene7556;gene8129;gene9604
	ko00633	Nitrotoluene degradation	0.133819	2	gi|348500068|ref|XP_003437595.1|;gi|348500070|ref|XP_003437596.1|	gene658;gene659
	ko00640	Propanoate metabolism	0.707886	10	gi|542202325|ref|XP_003446368.2|;gi|542219792|ref|XP_005449792.1|;gi|542257302|ref|XP_005464086.1|;gi|542237918|ref|XP_005456696.1|;gi|542209488|ref|XP_005477832.1|;gi|542250630|ref|XP_003456712.2|;gi|542170006|ref|XP_003445744.2|;gi|348533518|ref|XP_003454252.1|;gi|348524689|ref|XP_003449855.1|;gi|554836201|ref|XP_005928591.1|	gene14908;gene15529;gene16689;gene17262;gene19725;gene25416;gene267;gene5273;gene9604;gene9680
	ko00643	Styrene degradation	0.142073	3	gi|348531212|ref|XP_003453104.1|;gi|348512010|ref|XP_003443536.1|;gi|542193924|ref|XP_005471958.1|	gene18686;gene9146;gene9664
	ko00650	Butanoate metabolism	0.749536	8	gi|348517210|ref|XP_003446128.1|;gi|542202325|ref|XP_003446368.2|;gi|348510747|ref|XP_003442906.1|;gi|348533514|ref|XP_003454250.1|;gi|348504238|ref|XP_003439669.1|;gi|348503994|ref|XP_003439547.1|;gi|348503558|ref|XP_003439331.1|;gi|348524689|ref|XP_003449855.1|	gene12040;gene14908;gene19123;gene5270;gene6409;gene6450;gene9476;gene9604
	ko00660	C5-Branched dibasic acid metabolism	0.133819	2	gi|348516945|ref|XP_003445997.1|;gi|348528236|ref|XP_003451624.1|	gene1553;gene15994
	ko00670	One carbon pool by folate	0.647418	8	gi|348532781|ref|XP_003453884.1|;gi|348528338|ref|XP_003451675.1|;gi|348533646|ref|XP_003454316.1|;gi|348541093|ref|XP_003458021.1|;gi|348537110|ref|XP_003456038.1|;gi|542262640|ref|XP_005466127.1|;gi|348518022|ref|XP_003446531.1|;gi|348533227|ref|XP_003454107.1|	gene10201;gene11917;gene20326;gene21890;gene25069;gene29317;gene3514;gene7922
	ko00680	Methane metabolism	0.894586	12	gi|548348310|ref|XP_005726529.1|;gi|542224514|ref|XP_003444529.2|;gi|542201468|ref|XP_005474811.1|;gi|348519767|ref|XP_003447401.1|;gi|542206960|ref|XP_005476865.1|;gi|348516007|ref|XP_003445531.1|;gi|548508389|ref|XP_005750498.1|;gi|542208964|ref|XP_005477630.1|;gi|542209488|ref|XP_005477832.1|;gi|348534277|ref|XP_003454629.1|;gi|348539830|ref|XP_003457392.1|;gi|348507962|ref|XP_003441524.1|	gene1023;gene12450;gene14325;gene16305;gene18564;gene19274;gene19276;gene19277;gene19725;gene24219;gene25887;gene4030
	ko00710	Carbon fixation in photosynthetic organisms	0.229057	15	gi|542195702|ref|XP_003453524.2|;gi|348512382|ref|XP_003443722.1|;gi|348526250|ref|XP_003450633.1|;gi|348530358|ref|XP_003452678.1|;gi|542224514|ref|XP_003444529.2|;gi|542201468|ref|XP_005474811.1|;gi|348531020|ref|XP_003453008.1|;gi|348501130|ref|XP_003438123.1|;gi|348520606|ref|XP_003447818.1|;gi|348521484|ref|XP_003448256.1|;gi|348527985|ref|XP_003451499.1|;gi|348530472|ref|XP_003452735.1|;gi|…	gene10403;gene10501;gene10829;gene11685;gene12450;gene14325;gene16077;gene18245;gene19548;gene20521;gene23550;gene23807;gene2392;gene28543;gene415
	ko00720	Carbon fixation pathways in prokaryotes	0.696118	6	gi|348524104|ref|XP_003449563.1|;gi|542209488|ref|XP_005477832.1|;gi|348533646|ref|XP_003454316.1|;gi|542170006|ref|XP_003445744.2|;gi|348500230|ref|XP_003437676.1|;gi|348524689|ref|XP_003449855.1|	gene15750;gene19725;gene20326;gene267;gene583;gene9604
	ko00730	Thiamine metabolism	0.142073	3	gi|348507090|ref|XP_003441090.1|;gi|348520487|ref|XP_003447759.1|;gi|348512214|ref|XP_003443638.1|	gene12898;gene4249;gene9122
	ko00740	Riboflavin metabolism	0.219427	7	gi|348526852|ref|XP_003450933.1|;gi|348528458|ref|XP_003451734.1|;gi|348508185|ref|XP_003441635.1|;gi|542249811|ref|XP_005461173.1|;gi|348537895|ref|XP_003456428.1|;gi|348524775|ref|XP_003449898.1|;gi|542243078|ref|XP_005458627.1|	gene10636;gene11944;gene13970;gene14677;gene14678;gene15297;gene5737
	ko00750	Vitamin B6 metabolism	0.792316	2	gi|348515683|ref|XP_003445369.1|;gi|348500406|ref|XP_003437764.1|	gene16428;gene735
	ko00760	Nicotinate and nicotinamide metabolism	0.489931	17	gi|348538697|ref|XP_003456827.1|;gi|348517616|ref|XP_003446329.1|;gi|734638133|ref|XP_010747790.1|;gi|542207856|ref|XP_003453309.2|;gi|348520726|ref|XP_003447878.1|;gi|542222438|ref|XP_003443854.2|;gi|348505094|ref|XP_003440096.1|;gi|542231479|ref|XP_005454254.1|;gi|348533183|ref|XP_003454085.1|;gi|348535121|ref|XP_003455050.1|;gi|542246519|ref|XP_005459914.1|;gi|348543013|ref|XP_003458978.1|;gi|…	gene100;gene14839;gene17921;gene18806;gene19516;gene21564;gene22527;gene23180;gene2389;gene24540;gene24612;gene27368;gene5689;gene5936;gene6344;gene6767;gene8034
	ko00770	Pantothenate and CoA biosynthesis	0.563375	6	gi|348532789|ref|XP_003453888.1|;gi|542195129|ref|XP_005472409.1|;gi|542225130|ref|XP_003445134.2|;gi|542185807|ref|XP_005469709.1|;gi|348521826|ref|XP_003448427.1|;gi|348505635|ref|XP_003440366.1|	gene10209;gene10210;gene17565;gene4225;gene4307;gene7426
	ko00780	Biotin metabolism	0.709932	2	gi|348539686|ref|XP_003457320.1|;gi|542252151|ref|XP_005462080.1|	gene21740;gene21741
	ko00785	Lipoic acid metabolism	0.048938	3	gi|542253931|ref|XP_005462771.1|;gi|542254359|ref|XP_005462938.1|;gi|542238511|ref|XP_003452182.2|	gene14712;gene21864;gene5358
	ko00790	Folate biosynthesis	0.751268	6	gi|542209008|ref|XP_005477648.1|;gi|542230848|ref|XP_005454006.1|;gi|348520431|ref|XP_003447731.1|;gi|542189084|ref|XP_005470603.1|;gi|348532379|ref|XP_003453684.1|;gi|542218123|ref|XP_005449148.1|	gene19207;gene23057;gene4201;gene7221;gene7323;gene9514
	ko00830	Retinol metabolism	0.927323	20	gi|548348310|ref|XP_005726529.1|;gi|348526924|ref|XP_003450969.1|;gi|542198897|ref|XP_005473814.1|;gi|542200554|ref|XP_003438260.2|;gi|348515985|ref|XP_003445520.1|;gi|348516007|ref|XP_003445531.1|;gi|548508389|ref|XP_005750498.1|;gi|542208964|ref|XP_005477630.1|;gi|542244779|ref|XP_003454776.2|;gi|542255325|ref|XP_005463317.1|;gi|348517943|ref|XP_003446492.1|;gi|542263750|ref|XP_005466523.1|;gi|…	gene1023;gene10721;gene12677;gene13383;gene19158;gene19274;gene19276;gene19277;gene24403;gene26597;gene2801;gene29932;gene3166;gene4112;gene5003;gene5103;gene7332;gene7333;gene8933;gene9177
	ko00860	Porphyrin and chlorophyll metabolism	0.925579	13	gi|542249811|ref|XP_005461173.1|;gi|348537895|ref|XP_003456428.1|;gi|348537496|ref|XP_003456230.1|;gi|348504934|ref|XP_003440016.1|;gi|542233359|ref|XP_005454959.1|;gi|542249185|ref|XP_003456209.2|;gi|348538581|ref|XP_003456769.1|;gi|348540156|ref|XP_003457554.1|;gi|542255325|ref|XP_005463317.1|;gi|348505172|ref|XP_003440135.1|;gi|348505380|ref|XP_003440239.1|;gi|499006460|ref|XP_004556232.1|;gi|…	gene14677;gene14678;gene17718;gene22566;gene23286;gene25127;gene25475;gene25950;gene26597;gene7101;gene7162;gene7332;gene7333
	ko00900	Terpenoid backbone biosynthesis	0.698435	7	gi|542195915|ref|XP_005472704.1|;gi|542234517|ref|XP_005455382.1|;gi|348531547|ref|XP_003453270.1|;gi|348503994|ref|XP_003439547.1|;gi|542223832|ref|XP_003444367.2|;gi|348500194|ref|XP_003437658.1|;gi|348524689|ref|XP_003449855.1|	gene10617;gene10965;gene18827;gene6450;gene6760;gene866;gene9604
	ko00901	Indole alkaloid biosynthesis	NA	1	gi|348512489|ref|XP_003443775.1|	gene10476
	ko00903	Limonene and pinene degradation	0.260229	3	gi|348517381|ref|XP_003446212.1|;gi|348518996|ref|XP_003447017.1|;gi|542179384|ref|XP_003446458.2|	gene10220;gene22980;gene2743
	ko00908	Zeatin biosynthesis	NA	1	gi|542256076|ref|XP_005463621.1|	gene21769
	ko00909	Sesquiterpenoid and triterpenoid biosynthesis	0.133819	2	gi|348532127|ref|XP_003453558.1|;gi|498939527|ref|XP_004541880.1|	gene10379;gene15323
	ko00910	Nitrogen metabolism	0.434483	10	gi|348540074|ref|XP_003457513.1|;gi|348515635|ref|XP_003445345.1|;gi|525343413|ref|NP_001266597.1|;gi|348513645|ref|XP_003444352.1|;gi|542227415|ref|XP_005452709.1|;gi|542188375|ref|XP_005470339.1|;gi|542216052|ref|XP_005448369.1|;gi|542216050|ref|XP_005448368.1|;gi|542216046|ref|XP_005448366.1|;gi|348508526|ref|XP_003441805.1|	gene12718;gene16344;gene18125;gene21978;gene22979;gene6919;gene8314;gene8315;gene8317;gene8615
	ko00920	Sulfur metabolism	0.933203	3	gi|657526049|ref|XP_008282678.1|;gi|348511484|ref|XP_003443274.1|;gi|542259462|ref|XP_005464922.1|	gene14851;gene2539;gene4957
	ko00930	Caprolactam degradation	0.609482	3	gi|542197588|ref|XP_005473321.1|;gi|542202325|ref|XP_003446368.2|;gi|542223401|ref|XP_005451186.1|	gene11813;gene14908;gene21963
	ko00944	Flavone and flavonol biosynthesis	NA	1	gi|542249185|ref|XP_003456209.2|	gene25127
	ko00950	Isoquinoline alkaloid biosynthesis	0.507667	7	gi|348512489|ref|XP_003443775.1|;gi|348530358|ref|XP_003452678.1|;gi|348508185|ref|XP_003441635.1|;gi|348521190|ref|XP_003448109.1|;gi|542261137|ref|XP_005465555.1|;gi|348509534|ref|XP_003442303.1|;gi|348503754|ref|XP_003439428.1|	gene10476;gene11685;gene13970;gene17233;gene28633;gene415;gene6172
	ko00960	Tropane, piperidine and pyridine alkaloid biosynthesis	0.385138	3	gi|348530358|ref|XP_003452678.1|;gi|348509534|ref|XP_003442303.1|;gi|348503754|ref|XP_003439428.1|	gene11685;gene415;gene6172
	ko00965	Betalain biosynthesis	0.601667	2	gi|348512489|ref|XP_003443775.1|;gi|348508185|ref|XP_003441635.1|	gene10476;gene13970
	ko00970	Aminoacyl-tRNA biosynthesis	0.612444	16	gi|348529325|ref|XP_003452164.1|;gi|542196235|ref|XP_005472825.1|;gi|542246380|ref|XP_005459862.1|;gi|348512699|ref|XP_003443880.1|;gi|348515265|ref|XP_003445160.1|;gi|348531389|ref|XP_003453192.1|;gi|348531539|ref|XP_003453266.1|;gi|542176841|ref|XP_005468181.1|;gi|348520728|ref|XP_003447879.1|;gi|542177072|ref|XP_005468232.1|;gi|348502993|ref|XP_003439051.1|;gi|548542924|ref|XP_005753564.1|;gi|…	gene10126;gene10603;gene12235;gene13587;gene17607;gene17673;gene18837;gene1946;gene19527;gene1972;gene20208;gene26858;gene29317;gene5043;gene675;gene9281
	ko00980	Metabolism of xenobiotics by cytochrome P450	0.997718	16	gi|548348310|ref|XP_005726529.1|;gi|348536102|ref|XP_003455536.1|;gi|542198988|ref|XP_005473848.1|;gi|525342968|ref|NP_001266564.1|;gi|348501522|ref|XP_003438318.1|;gi|348505278|ref|XP_003440188.1|;gi|348516007|ref|XP_003445531.1|;gi|548508389|ref|XP_005750498.1|;gi|542208964|ref|XP_005477630.1|;gi|542230707|ref|XP_005453948.1|;gi|253317486|gb|ACT22667.1|;gi|348531842|ref|XP_003453417.1|;gi|54225…	gene1023;gene12519;gene12822;gene13038;gene13240;gene14354;gene19274;gene19276;gene19277;gene21690;gene21691;gene23981;gene26597;gene29743;gene7332;gene7333
	ko00982	Drug metabolism - cytochrome P450	0.994182	16	gi|548348310|ref|XP_005726529.1|;gi|348536102|ref|XP_003455536.1|;gi|525342968|ref|NP_001266564.1|;gi|348501522|ref|XP_003438318.1|;gi|348505278|ref|XP_003440188.1|;gi|348516007|ref|XP_003445531.1|;gi|548508389|ref|XP_005750498.1|;gi|542208964|ref|XP_005477630.1|;gi|542230707|ref|XP_005453948.1|;gi|253317486|gb|ACT22667.1|;gi|348504792|ref|XP_003439945.1|;gi|348531842|ref|XP_003453417.1|;gi|54225…	gene1023;gene12519;gene13038;gene13240;gene14354;gene19274;gene19276;gene19277;gene21690;gene21691;gene22287;gene23981;gene26597;gene29743;gene7332;gene7333
	ko00983	Drug metabolism - other enzymes	0.940691	18	gi|348519739|ref|XP_003447387.1|;gi|542204211|ref|XP_005475844.1|;gi|348501240|ref|XP_003438178.1|;gi|542211076|ref|XP_005478424.1|;gi|348519395|ref|XP_003447216.1|;gi|348531828|ref|XP_003453410.1|;gi|542249185|ref|XP_003456209.2|;gi|542255325|ref|XP_005463317.1|;gi|542259322|ref|XP_005464866.1|;gi|542242907|ref|XP_003453796.2|;gi|542218457|ref|XP_005449278.1|;gi|348500068|ref|XP_003437595.1|;gi|…	gene16268;gene17147;gene18127;gene20878;gene21003;gene23964;gene25127;gene26597;gene27946;gene5664;gene6190;gene658;gene659;gene6606;gene7332;gene7333;gene7608;gene7646
	ko01040	Biosynthesis of unsaturated fatty acids	0.511678	15	gi|542202257|ref|XP_005475113.1|;gi|542202325|ref|XP_003446368.2|;gi|542204328|ref|XP_003448166.2|;gi|542255741|ref|XP_005463484.1|;gi|542206834|ref|XP_005476816.1|;gi|542207014|ref|XP_005476889.1|;gi|348508968|ref|XP_003442024.1|;gi|554814584|ref|XP_005918111.1|;gi|542235518|ref|XP_003450847.2|;gi|542250265|ref|XP_003456538.2|;gi|542189241|ref|XP_005470661.1|;gi|348508607|ref|XP_003441845.1|;gi|…	gene14871;gene14908;gene17178;gene1735;gene18517;gene18524;gene2922;gene30107;gene52;gene6011;gene7383;gene8539;gene8824;gene9068;gene9361
	ko01051	Biosynthesis of ansamycins	0.303583	2	gi|348521484|ref|XP_003448256.1|;gi|348544631|ref|XP_003459784.1|	gene20521;gene28543
	ko01055	Biosynthesis of vancomycin group antibiotics	NA	1	gi|348536966|ref|XP_003455966.1|	gene25001
	ko01200	Carbon metabolism	0.332759	56	gi|548348310|ref|XP_005726529.1|;gi|542195702|ref|XP_003453524.2|;gi|348512382|ref|XP_003443722.1|;gi|348512408|ref|XP_003443735.1|;gi|542195846|ref|XP_005472678.1|;gi|348526250|ref|XP_003450633.1|;gi|348522299|ref|XP_003448663.1|;gi|542197348|ref|XP_003445635.2|;gi|348530358|ref|XP_003452678.1|;gi|542224514|ref|XP_003444529.2|;gi|542256771|ref|XP_003458742.2|;gi|348512773|ref|XP_003443917.1|;gi|…	gene1023;gene10403;gene10501;gene10536;gene10591;gene10829;gene11475;gene11655;gene11685;gene12450;gene12813;gene13461;gene14325;gene14908;gene15529;gene1561;gene15750;gene16077;gene16305;gene16344;gene16689;gene18245;gene18564;gene19274;gene19276;gene19277;gene19299;gene19548;gene19725;gene19836;gene19958;gene20115;gene20326;gene20521;gene23550;gene23807;gene2392;gene24219;gene25175;gene25887;ge…
	ko01210	2-Oxocarboxylic acid metabolism	0.494603	10	gi|348530358|ref|XP_003452678.1|;gi|348524104|ref|XP_003449563.1|;gi|542225130|ref|XP_003445134.2|;gi|348501130|ref|XP_003438123.1|;gi|542209790|ref|XP_005477943.1|;gi|348502780|ref|XP_003438945.1|;gi|542177497|ref|XP_005468320.1|;gi|348534238|ref|XP_003454610.1|;gi|348509534|ref|XP_003442303.1|;gi|348500230|ref|XP_003437676.1|	gene11685;gene15750;gene17565;gene18245;gene19836;gene19958;gene2392;gene24234;gene415;gene583
	ko01212	Fatty acid metabolism	0.436784	23	gi|542246312|ref|XP_003455309.2|;gi|542202325|ref|XP_003446368.2|;gi|348516866|ref|XP_003445958.1|;gi|542255741|ref|XP_005463484.1|;gi|542205478|ref|XP_005476305.1|;gi|348519421|ref|XP_003447229.1|;gi|542239271|ref|XP_003452518.2|;gi|348531471|ref|XP_003453232.1|;gi|348508968|ref|XP_003442024.1|;gi|548376775|ref|XP_005733583.1|;gi|542183013|ref|XP_005469222.1|;gi|542235518|ref|XP_003450847.2|;gi|…	gene12205;gene14908;gene1677;gene1735;gene18051;gene21025;gene21152;gene23903;gene2922;gene29889;gene3419;gene52;gene6011;gene6409;gene7383;gene7453;gene8539;gene8558;gene8824;gene9068;gene9361;gene9604;gene9680
	ko01220	Degradation of aromatic compounds	0.0659129	6	gi|548348310|ref|XP_005726529.1|;gi|542197588|ref|XP_005473321.1|;gi|348516007|ref|XP_003445531.1|;gi|548508389|ref|XP_005750498.1|;gi|542208964|ref|XP_005477630.1|;gi|542223401|ref|XP_005451186.1|	gene1023;gene11813;gene19274;gene19276;gene19277;gene21963
	ko01230	Biosynthesis of amino acids	0.00895232	49	gi|542195846|ref|XP_005472678.1|;gi|348526250|ref|XP_003450633.1|;gi|542197348|ref|XP_003445635.2|;gi|348530358|ref|XP_003452678.1|;gi|348528342|ref|XP_003451677.1|;gi|542256771|ref|XP_003458742.2|;gi|348507427|ref|XP_003441257.1|;gi|348512773|ref|XP_003443917.1|;gi|542201468|ref|XP_005474811.1|;gi|542175408|ref|XP_005467930.1|;gi|348524104|ref|XP_003449563.1|;gi|548452203|ref|XP_005747225.1|;gi|…	gene10591;gene10829;gene11655;gene11685;gene11911;gene12813;gene12882;gene13461;gene14325;gene1561;gene15750;gene16098;gene16305;gene16344;gene16937;gene17232;gene17565;gene18125;gene18245;gene18564;gene19156;gene19299;gene19548;gene19836;gene19958;gene20521;gene21978;gene22583;gene22978;gene23311;gene23550;gene23807;gene2392;gene24092;gene24219;gene24234;gene26458;gene28543;gene29;gene4030;gene4…
	ko02010	ABC transporters	0.953965	22	gi|348511135|ref|XP_003443100.1|;gi|542196865|ref|XP_005473055.1|;gi|734597551|ref|XP_010742802.1|;gi|348532239|ref|XP_003453614.1|;gi|348524923|ref|XP_003449972.1|;gi|542175314|ref|XP_005467914.1|;gi|542225075|ref|XP_005451828.1|;gi|542177372|ref|XP_005468298.1|;gi|348523413|ref|XP_003449218.1|;gi|542250013|ref|XP_005461254.1|;gi|348540182|ref|XP_003457567.1|;gi|542263567|ref|XP_005466472.1|;gi|…	gene11315;gene11418;gene13103;gene13636;gene15335;gene1549;gene17552;gene1995;gene23172;gene25334;gene25967;gene29880;gene30099;gene30168;gene4877;gene508;gene5094;gene717;gene718;gene9069;gene930;gene9836
	ko02020	Two-component system	0.804934	5	gi|525343413|ref|NP_001266597.1|;gi|348513645|ref|XP_003444352.1|;gi|542230848|ref|XP_005454006.1|;gi|348520431|ref|XP_003447731.1|;gi|348524689|ref|XP_003449855.1|	gene18125;gene21978;gene23057;gene4201;gene9604
	ko03008	Ribosome biogenesis in eukaryotes	0.710969	27	gi|542195147|ref|XP_003446214.2|;gi|348533838|ref|XP_003454411.1|;gi|542196092|ref|XP_005472771.1|;gi|542236188|ref|XP_005456046.1|;gi|348516188|ref|XP_003445621.1|;gi|542173512|ref|XP_005467574.1|;gi|542222763|ref|XP_005450944.1|;gi|348534719|ref|XP_003454849.1|;gi|542202503|ref|XP_005475201.1|;gi|348540439|ref|XP_003457695.1|;gi|348541253|ref|XP_003458101.1|;gi|348515929|ref|XP_003445492.1|;gi|…	gene10216;gene10327;gene10676;gene11175;gene11509;gene1244;gene13463;gene14175;gene15122;gene1831;gene18586;gene19232;gene20976;gene23247;gene2383;gene25410;gene26283;gene4750;gene5458;gene6317;gene7571;gene7921;gene793;gene8166;gene845;gene8661;gene963
	ko03010	Ribosome	0.973036	39	gi|525344051|ref|NP_001266392.1|;gi|348527150|ref|XP_003451082.1|;gi|542198572|ref|XP_003438366.2|;gi|542174386|ref|XP_003444789.2|;gi|410916349|ref|XP_003971649.1|;gi|348506305|ref|XP_003440700.1|;gi|554851309|ref|XP_005935904.1|;gi|498986801|ref|XP_004551371.1|;gi|348516729|ref|XP_003445890.1|;gi|617466408|ref|XP_007573855.1|;gi|542205027|ref|XP_003437814.2|;gi|348531186|ref|XP_003453091.1|;gi|…	gene10581;gene12138;gene12552;gene1428;gene15510;gene15516;gene15961;gene16080;gene1639;gene17895;gene17898;gene18734;gene20236;gene20304;gene20341;gene21184;gene21225;gene21234;gene21989;gene23239;gene2359;gene2385;gene24830;gene25290;gene26150;gene29247;gene3152;gene358;gene4054;gene4150;gene4506;gene4879;gene5047;gene5357;gene5712;gene6622;gene7289;gene7294;gene9239
	ko03013	RNA transport	0.771152	57	gi|348529271|ref|XP_003452137.1|;gi|542196092|ref|XP_005472771.1|;gi|542236188|ref|XP_005456046.1|;gi|554826233|ref|XP_005923749.1|;gi|348515441|ref|XP_003445248.1|;gi|348516188|ref|XP_003445621.1|;gi|348530328|ref|XP_003452663.1|;gi|498956113|ref|XP_004544556.1|;gi|348527238|ref|XP_003451126.1|;gi|542173512|ref|XP_005467574.1|;gi|542222763|ref|XP_005450944.1|;gi|348534719|ref|XP_003454849.1|;gi|…	gene10153;gene10676;gene11175;gene11296;gene1134;gene11509;gene11726;gene11817;gene12168;gene1244;gene13463;gene14175;gene16201;gene16379;gene16920;gene17116;gene17121;gene17167;gene1759;gene17765;gene17776;gene18026;gene18108;gene1831;gene18511;gene19330;gene19580;gene19977;gene20222;gene21130;gene21578;gene21658;gene22062;gene22622;gene23139;gene23151;gene23663;gene23734;gene25170;gene25201;gen…
	ko03015	mRNA surveillance pathway	0.303819	38	gi|348529271|ref|XP_003452137.1|;gi|554826233|ref|XP_005923749.1|;gi|348515441|ref|XP_003445248.1|;gi|499015539|ref|XP_004558582.1|;gi|542173512|ref|XP_005467574.1|;gi|542252742|ref|XP_005462317.1|;gi|348540118|ref|XP_003457535.1|;gi|542239019|ref|XP_005457118.1|;gi|348501534|ref|XP_003438324.1|;gi|348514169|ref|XP_003444613.1|;gi|348528192|ref|XP_003451602.1|;gi|542224812|ref|XP_005451719.1|;gi|…	gene10153;gene11296;gene1134;gene11505;gene1244;gene12745;gene12746;gene12784;gene13257;gene1412;gene15967;gene17408;gene17776;gene18786;gene1885;gene18899;gene19257;gene19330;gene19977;gene20222;gene21476;gene21557;gene22217;gene22622;gene25152;gene26690;gene26747;gene26860;gene28175;gene302;gene3232;gene3407;gene3521;gene403;gene4321;gene4322;gene5299;gene8372
	ko03018	RNA degradation	0.15715	38	gi|348529271|ref|XP_003452137.1|;gi|348516098|ref|XP_003445576.1|;gi|542240142|ref|XP_005457545.1|;gi|348501630|ref|XP_003438372.1|;gi|348512971|ref|XP_003444016.1|;gi|348534749|ref|XP_003454864.1|;gi|348525404|ref|XP_003450212.1|;gi|348519767|ref|XP_003447401.1|;gi|348521232|ref|XP_003448130.1|;gi|542224806|ref|XP_005451716.1|;gi|542206960|ref|XP_005476865.1|;gi|348517413|ref|XP_003446228.1|;gi|…	gene10153;gene11623;gene11734;gene12570;gene13468;gene14152;gene14505;gene16305;gene17148;gene17405;gene18564;gene19330;gene19970;gene20222;gene21160;gene2148;gene22038;gene23836;gene24219;gene24437;gene2566;gene26077;gene26284;gene26599;gene26754;gene4030;gene5347;gene5769;gene5807;gene6091;gene6452;gene6647;gene680;gene7747;gene8376;gene9229;gene9538;gene9633
	ko03020	RNA polymerase	0.484936	13	gi|542253030|ref|XP_005462428.1|;gi|542197397|ref|XP_003445628.2|;gi|348507167|ref|XP_003441128.1|;gi|41054447|ref|NP_955963.1|;gi|348508215|ref|XP_003441650.1|;gi|348540766|ref|XP_003457858.1|;gi|348539694|ref|XP_003457324.1|;gi|348511267|ref|XP_003443166.1|;gi|734635458|ref|XP_010746318.1|;gi|432858786|ref|XP_004068938.1|;gi|348542186|ref|XP_003458567.1|;gi|542263928|ref|XP_005466585.1|;gi|5422…	gene11135;gene11670;gene12824;gene1293;gene13900;gene14751;gene21747;gene2579;gene2605;gene26124;gene26861;gene30027;gene30055
	ko03022	Basal transcription factors	0.188955	19	gi|542195168|ref|XP_005472422.1|;gi|348543161|ref|XP_003459052.1|;gi|348515467|ref|XP_003445261.1|;gi|348537244|ref|XP_003456105.1|;gi|348528468|ref|XP_003451739.1|;gi|348537926|ref|XP_003456443.1|;gi|542220005|ref|XP_005449871.1|;gi|542221460|ref|XP_005450436.1|;gi|348541933|ref|XP_003458441.1|;gi|542169566|ref|XP_005466907.1|;gi|348502906|ref|XP_003439008.1|;gi|657801642|ref|XP_008327927.1|;gi|…	gene10222;gene11379;gene1168;gene11769;gene11939;gene14685;gene15598;gene16562;gene1721;gene181;gene20100;gene2296;gene23650;gene28244;gene4862;gene501;gene5313;gene6095;gene7367
	ko03030	DNA replication	0.155367	17	gi|348533450|ref|XP_003454218.1|;gi|348514241|ref|XP_003444649.1|;gi|348514227|ref|XP_003444642.1|;gi|348507270|ref|XP_003441179.1|;gi|348506426|ref|XP_003440760.1|;gi|348528206|ref|XP_003451609.1|;gi|542205917|ref|XP_005476470.1|;gi|542206814|ref|XP_005476810.1|;gi|348519966|ref|XP_003447500.1|;gi|542223357|ref|XP_005451167.1|;gi|348504301|ref|XP_003439700.1|;gi|348540235|ref|XP_003457593.1|;gi|…	gene12293;gene1247;gene1277;gene13014;gene15640;gene16026;gene18192;gene18506;gene18530;gene21945;gene22410;gene25996;gene2664;gene28951;gene4779;gene5356;gene9148
	ko03040	Spliceosome	0.286923	56	gi|348533816|ref|XP_003454400.1|;gi|498984351|ref|XP_004550770.1|;gi|498985558|ref|XP_004551074.1|;gi|348527502|ref|XP_003451258.1|;gi|554826233|ref|XP_005923749.1|;gi|348528502|ref|XP_003451756.1|;gi|348517286|ref|XP_003446165.1|;gi|348501530|ref|XP_003438322.1|;gi|498987367|ref|XP_004551508.1|;gi|348534739|ref|XP_003454859.1|;gi|348514494|ref|XP_003444775.1|;gi|432889874|ref|XP_004075374.1|;gi|…	gene10356;gene10765;gene10954;gene11243;gene11296;gene11909;gene11980;gene13254;gene13326;gene14199;gene1430;gene14326;gene14825;gene14993;gene15285;gene15724;gene16175;gene16282;gene16292;gene17148;gene17222;gene17776;gene17972;gene17998;gene18630;gene18885;gene18922;gene19188;gene1978;gene20035;gene20840;gene21771;gene22038;gene22551;gene23512;gene24217;gene24373;gene26119;gene2644;gene2649;gen…
	ko03050	Proteasome	0.906229	15	gi|348512418|ref|XP_003443740.1|;gi|348543385|ref|XP_003459164.1|;gi|432945647|ref|XP_004083702.1|;gi|498945099|ref|XP_004542787.1|;gi|348537517|ref|XP_003456240.1|;gi|348541141|ref|XP_003458045.1|;gi|348537734|ref|XP_003456348.1|;gi|348517859|ref|XP_003446450.1|;gi|348510123|ref|XP_003442595.1|;gi|348530270|ref|XP_003452634.1|;gi|498929766|ref|XP_004539531.1|;gi|499045002|ref|XP_004573094.1|;gi|…	gene10539;gene14516;gene15601;gene18142;gene19675;gene20896;gene25200;gene2763;gene3449;gene3568;gene502;gene6109;gene8414;gene8588;gene8890
	ko03060	Protein export	0.617232	11	gi|584013133|ref|XP_006801389.1|;gi|348508203|ref|XP_003441644.1|;gi|542245206|ref|XP_003454861.2|;gi|348531086|ref|XP_003453041.1|;gi|542219404|ref|XP_005449642.1|;gi|348536797|ref|XP_003455882.1|;gi|348508056|ref|XP_003441571.1|;gi|498958286|ref|XP_004544910.1|;gi|348509482|ref|XP_003442277.1|;gi|542218320|ref|XP_005449225.1|;gi|542188589|ref|XP_005470418.1|	gene10712;gene13922;gene14206;gene15189;gene15415;gene24947;gene3910;gene4085;gene470;gene6143;gene7021
	ko03320	PPAR signaling pathway	0.541396	34	gi|542198010|ref|XP_005473487.1|;gi|542198010|ref|XP_005473487.1|;gi|542246312|ref|XP_003455309.2|;gi|348541531|ref|XP_003458240.1|;gi|499017748|ref|XP_004559673.1|;gi|348512875|ref|XP_003443968.1|;gi|348523730|ref|XP_003449376.1|;gi|348535467|ref|XP_003455222.1|;gi|542203162|ref|XP_005475441.1|;gi|348516866|ref|XP_003445958.1|;gi|542255741|ref|XP_005463484.1|;gi|348500510|ref|XP_003437816.1|;gi|…	gene11863;gene11866;gene12205;gene126;gene12845;gene13588;gene13766;gene1511;gene15921;gene1677;gene1735;gene17896;gene18051;gene18912;gene2002;gene20902;gene22419;gene22420;gene22668;gene22862;gene23903;gene25126;gene26111;gene26112;gene2941;gene30008;gene3419;gene39;gene6011;gene6841;gene6971;gene7383;gene7453;gene8539
	ko03410	Base excision repair	0.714942	12	gi|542171989|ref|XP_005467316.1|;gi|348525338|ref|XP_003450179.1|;gi|348524661|ref|XP_003449841.1|;gi|542206814|ref|XP_005476810.1|;gi|348519966|ref|XP_003447500.1|;gi|348504301|ref|XP_003439700.1|;gi|542235895|ref|XP_005455934.1|;gi|348541671|ref|XP_003458310.1|;gi|348509412|ref|XP_003442243.1|;gi|348507575|ref|XP_003441331.1|;gi|584030336|ref|XP_006809656.1|;gi|348536721|ref|XP_003455844.1|	gene1008;gene14429;gene16858;gene18506;gene18530;gene22410;gene23445;gene26620;gene3023;gene4102;gene4779;gene5816
	ko03420	Nucleotide excision repair	0.0468362	22	gi|348543161|ref|XP_003459052.1|;gi|348537244|ref|XP_003456105.1|;gi|348528468|ref|XP_003451739.1|;gi|348517186|ref|XP_003446116.1|;gi|348533450|ref|XP_003454218.1|;gi|542199830|ref|XP_005474178.1|;gi|348537926|ref|XP_003456443.1|;gi|542225400|ref|XP_005451949.1|;gi|542206814|ref|XP_005476810.1|;gi|348519966|ref|XP_003447500.1|;gi|542169705|ref|XP_005466928.1|;gi|542169773|ref|XP_005466939.1|;gi|…	gene11379;gene11769;gene11939;gene12020;gene12293;gene13073;gene14685;gene16321;gene18506;gene18530;gene199;gene215;gene21945;gene22410;gene25996;gene28951;gene31;gene4779;gene5356;gene6708;gene7367;gene8107
	ko03430	Mismatch repair	0.477462	9	gi|348533450|ref|XP_003454218.1|;gi|348507441|ref|XP_003441264.1|;gi|542206814|ref|XP_005476810.1|;gi|348519966|ref|XP_003447500.1|;gi|542223357|ref|XP_005451167.1|;gi|348540235|ref|XP_003457593.1|;gi|348545052|ref|XP_003459994.1|;gi|584030336|ref|XP_006809656.1|;gi|542238503|ref|XP_005456922.1|	gene12293;gene12869;gene18506;gene18530;gene21945;gene25996;gene28951;gene4779;gene5356
	ko03440	Homologous recombination	0.942791	8	gi|348531982|ref|XP_003453486.1|;gi|525343895|ref|NP_001266379.1|;gi|348519966|ref|XP_003447500.1|;gi|542178299|ref|XP_005468447.1|;gi|348540235|ref|XP_003457593.1|;gi|348545052|ref|XP_003459994.1|;gi|584030336|ref|XP_006809656.1|;gi|348501952|ref|XP_003438533.1|	gene10042;gene15112;gene18530;gene2577;gene25996;gene28951;gene4779;gene7950
	ko03460	Fanconi anemia pathway	0.706783	19	gi|348529751|ref|XP_003452376.1|;gi|348507441|ref|XP_003441264.1|;gi|542222610|ref|XP_005450884.1|;gi|542200675|ref|XP_005474494.1|;gi|525343895|ref|NP_001266379.1|;gi|542240910|ref|XP_005457848.1|;gi|542225400|ref|XP_005451949.1|;gi|542239129|ref|XP_005457162.1|;gi|542207796|ref|XP_005477201.1|;gi|542233427|ref|XP_003450174.2|;gi|542178299|ref|XP_005468447.1|;gi|348540235|ref|XP_003457593.1|;gi|…	gene12766;gene12869;gene13415;gene13659;gene15112;gene16038;gene16321;gene16745;gene18839;gene23314;gene2577;gene25996;gene28951;gene4234;gene7671;gene7950;gene8107;gene8255;gene8459
	ko04010	MAPK signaling pathway	0.000930944	176	gi|348529236|ref|XP_003452120.1|;gi|542195137|ref|XP_005472412.1|;gi|348533816|ref|XP_003454400.1|;gi|542222193|ref|XP_003443689.2|;gi|348526315|ref|XP_003450665.1|;gi|348526242|ref|XP_003450629.1|;gi|542257996|ref|XP_005464346.1|;gi|542196660|ref|XP_005472985.1|;gi|542197070|ref|XP_005473131.1|;gi|542173079|ref|XP_005467505.1|;gi|542173132|ref|XP_005467515.1|;gi|542225836|ref|XP_005452114.1|;gi|…	gene10100;gene10212;gene10356;gene10566;gene10764;gene10824;gene11376;gene11416;gene11564;gene1185;gene1192;gene11976;gene12098;gene12109;gene12143;gene12301;gene12410;gene12557;gene12566;gene12880;gene12888;gene12997;gene13342;gene13843;gene13950;gene1410;gene14555;gene14624;gene14766;gene14864;gene15126;gene15144;gene15345;gene1540;gene15823;gene15938;gene15939;gene15975;gene16186;gene16197;gen…
	ko04011	MAPK signaling pathway - yeast	0.189405	17	gi|348526242|ref|XP_003450629.1|;gi|542223150|ref|XP_005451093.1|;gi|542226886|ref|XP_005452505.1|;gi|348515331|ref|XP_003445193.1|;gi|584019299|ref|XP_006804353.1|;gi|542210461|ref|XP_005478190.1|;gi|542240229|ref|XP_005457581.1|;gi|542245392|ref|XP_005459488.1|;gi|498947619|ref|XP_004543202.1|;gi|41055439|ref|NP_956926.1|;gi|348507853|ref|XP_003441470.1|;gi|348532398|ref|XP_003453693.1|;gi|5422…	gene10824;gene13582;gene15016;gene17578;gene20333;gene20671;gene23813;gene2500;gene344;gene3615;gene4167;gene4487;gene4510;gene5125;gene5521;gene6296;gene8323
	ko04012	ErbB signaling pathway	0.0115514	61	gi|554849429|ref|XP_005935005.1|;gi|542198388|ref|XP_003451119.2|;gi|348527108|ref|XP_003451061.1|;gi|542198814|ref|XP_005473783.1|;gi|542200378|ref|XP_005474384.1|;gi|542200478|ref|XP_005474415.1|;gi|348508187|ref|XP_003441636.1|;gi|548543561|ref|XP_005753701.1|;gi|348531004|ref|XP_003453000.1|;gi|348516772|ref|XP_003445911.1|;gi|554869924|ref|XP_005944943.1|;gi|542205045|ref|XP_005476143.1|;gi|…	gene10141;gene12183;gene12184;gene12646;gene13342;gene13375;gene13950;gene15070;gene16062;gene1610;gene16123;gene17905;gene18239;gene1891;gene19124;gene20160;gene20475;gene20600;gene20728;gene21708;gene22082;gene22293;gene22511;gene23118;gene23590;gene23900;gene24103;gene2460;gene2500;gene2654;gene27114;gene27394;gene27836;gene28214;gene28279;gene28331;gene29074;gene29958;gene3278;gene4057;gene48…
	ko04013	MAPK signaling pathway - fly	0.256681	10	gi|348515127|ref|XP_003445091.1|;gi|542206319|ref|XP_005476619.1|;gi|542208486|ref|XP_005477454.1|;gi|542177900|ref|XP_005468386.1|;gi|348511213|ref|XP_003443139.1|;gi|554803887|ref|XP_005912906.1|;gi|542182194|ref|XP_005469091.1|;gi|499032597|ref|XP_004566998.1|;gi|348505890|ref|XP_003440493.1|;gi|527259937|ref|XP_005148222.1|	gene17592;gene18239;gene19124;gene2460;gene2654;gene29958;gene3278;gene6463;gene7418;gene7651
	ko04014	Ras signaling pathway	0.0111084	141	gi|542195272|ref|XP_005472466.1|;gi|542195950|ref|XP_005472715.1|;gi|542195957|ref|XP_005472718.1|;gi|348526242|ref|XP_003450629.1|;gi|548431705|ref|XP_005744104.1|;gi|542196428|ref|XP_005472895.1|;gi|542197070|ref|XP_005473131.1|;gi|542197199|ref|XP_005473178.1|;gi|542173079|ref|XP_005467505.1|;gi|542173180|ref|XP_005467522.1|;gi|498969322|ref|XP_004547127.1|;gi|348527142|ref|XP_003451078.1|;gi|…	gene10254;gene10634;gene10635;gene10824;gene11301;gene11305;gene11564;gene11601;gene1185;gene1199;gene12098;gene12143;gene1220;gene12410;gene12506;gene1260;gene12662;gene12880;gene12907;gene13342;gene13950;gene13980;gene1410;gene14624;gene1466;gene15070;gene15144;gene15198;gene1540;gene15436;gene15602;gene15712;gene15871;gene1594;gene15975;gene16593;gene17063;gene17238;gene1742;gene17623;gene1763…
	ko04015	Rap1 signaling pathway	0.0288098	152	gi|542195272|ref|XP_005472466.1|;gi|584019503|ref|XP_006804453.1|;gi|348512388|ref|XP_003443725.1|;gi|542195950|ref|XP_005472715.1|;gi|542195957|ref|XP_005472718.1|;gi|348526242|ref|XP_003450629.1|;gi|542197070|ref|XP_005473131.1|;gi|542173079|ref|XP_005467505.1|;gi|542173180|ref|XP_005467522.1|;gi|542224575|ref|XP_005451633.1|;gi|348514007|ref|XP_003444532.1|;gi|542247170|ref|XP_005460162.1|;gi|…	gene10254;gene10457;gene10512;gene10634;gene10635;gene10824;gene11564;gene1185;gene1199;gene12410;gene12466;gene12506;gene12543;gene12616;gene12880;gene12900;gene13342;gene13896;gene13950;gene13980;gene14096;gene1410;gene14126;gene14189;gene14290;gene14624;gene1466;gene1476;gene14861;gene15198;gene1540;gene15436;gene15542;gene15602;gene1594;gene15975;gene16198;gene16593;gene16723;gene17063;gene17…
	ko04020	Calcium signaling pathway	0.431078	119	gi|348532047|ref|XP_003453518.1|;gi|584019503|ref|XP_006804453.1|;gi|584016505|ref|XP_006803006.1|;gi|542196660|ref|XP_005472985.1|;gi|542239985|ref|XP_005457490.1|;gi|348528407|ref|XP_003451709.1|;gi|542226163|ref|XP_005452237.1|;gi|542173509|ref|XP_005467573.1|;gi|542247170|ref|XP_005460162.1|;gi|542198598|ref|XP_005473704.1|;gi|542198718|ref|XP_005473745.1|;gi|542198866|ref|XP_005473803.1|;gi|…	gene10417;gene10457;gene10760;gene11416;gene11686;gene11841;gene11954;gene1245;gene12506;gene12566;gene12616;gene12662;gene1295;gene1314;gene13309;gene13375;gene13485;gene13971;gene14878;gene14880;gene150;gene1509;gene15150;gene15357;gene15542;gene15602;gene15782;gene16114;gene1632;gene1649;gene16666;gene16723;gene17176;gene17274;gene18155;gene18239;gene18429;gene18772;gene1892;gene1893;gene19076…
	ko04022	cGMP-PKG signaling pathway	0.0437093	115	gi|348529299|ref|XP_003452151.1|;gi|657571413|ref|XP_008289276.1|;gi|584019503|ref|XP_006804453.1|;gi|542222193|ref|XP_003443689.2|;gi|348526406|ref|XP_003450710.1|;gi|542196245|ref|XP_005472830.1|;gi|542253140|ref|XP_005462476.1|;gi|348540283|ref|XP_003457617.1|;gi|542172828|ref|XP_005467464.1|;gi|542196660|ref|XP_005472985.1|;gi|542239985|ref|XP_005457490.1|;gi|348513969|ref|XP_003444513.1|;gi|…	gene10106;gene10293;gene10457;gene10566;gene10863;gene10987;gene11145;gene11153;gene1139;gene11416;gene11686;gene12413;gene12566;gene12616;gene12888;gene13229;gene13342;gene13488;gene13896;gene13950;gene14021;gene14495;gene1509;gene15150;gene15324;gene15542;gene15602;gene15897;gene16109;gene16186;gene1649;gene16666;gene17211;gene17250;gene17905;gene18155;gene18231;gene18473;gene18899;gene1891;gen…
	ko04024	cAMP signaling pathway	0.00076903	156	gi|548348361|ref|XP_005726552.1|;gi|657571413|ref|XP_008289276.1|;gi|584019503|ref|XP_006804453.1|;gi|617298816|ref|XP_007555121.1|;gi|542222193|ref|XP_003443689.2|;gi|542195844|ref|XP_005472677.1|;gi|584016505|ref|XP_006803006.1|;gi|348526406|ref|XP_003450710.1|;gi|542234497|ref|XP_005455375.1|;gi|542253140|ref|XP_005462476.1|;gi|348540283|ref|XP_003457617.1|;gi|542172828|ref|XP_005467464.1|;gi|…	gene1005;gene10293;gene10457;gene10533;gene10566;gene10590;gene10760;gene10863;gene10959;gene11145;gene11153;gene1139;gene11686;gene12017;gene12035;gene12506;gene13309;gene13342;gene13375;gene13488;gene13588;gene13950;gene14021;gene14126;gene15198;gene15345;gene15596;gene15602;gene15604;gene1581;gene15868;gene15897;gene15903;gene16198;gene1632;gene16363;gene1649;gene1661;gene16723;gene17211;gene1…
	ko04060	Cytokine-cytokine receptor interaction	0.999456	94	gi|542195137|ref|XP_005472412.1|;gi|542195272|ref|XP_005472466.1|;gi|542221826|ref|XP_005450587.1|;gi|542221831|ref|XP_005450589.1|;gi|542221898|ref|XP_005450614.1|;gi|348512471|ref|XP_003443766.1|;gi|542221921|ref|XP_005450624.1|;gi|542234418|ref|XP_005455347.1|;gi|348511115|ref|XP_003443090.1|;gi|542257996|ref|XP_005464346.1|;gi|542225793|ref|XP_005452098.1|;gi|542173180|ref|XP_005467522.1|;gi|…	gene10212;gene10254;gene10432;gene10433;gene10462;gene10465;gene10473;gene10929;gene11289;gene11376;gene11961;gene1199;gene12056;gene12159;gene12350;gene12420;gene13332;gene13533;gene13888;gene13980;gene14296;gene14555;gene14626;gene1466;gene15436;gene15823;gene1583;gene15939;gene1594;gene163;gene16300;gene1647;gene16547;gene16550;gene16552;gene16622;gene16670;gene16679;gene16755;gene17937;gene18…
	ko04062	Chemokine signaling pathway	0.393394	108	gi|554849429|ref|XP_005935005.1|;gi|584019503|ref|XP_006804453.1|;gi|542221898|ref|XP_005450614.1|;gi|348512471|ref|XP_003443766.1|;gi|542221921|ref|XP_005450624.1|;gi|348526242|ref|XP_003450629.1|;gi|542196933|ref|XP_005473079.1|;gi|542173132|ref|XP_005467515.1|;gi|27802629|gb|AAO21204.1|;gi|348527142|ref|XP_003451078.1|;gi|542246343|ref|XP_005459847.1|;gi|348513977|ref|XP_003444517.1|;gi|542198…	gene10141;gene10457;gene10462;gene10465;gene10473;gene10824;gene11515;gene1192;gene12056;gene12143;gene12219;gene12420;gene12616;gene12907;gene13342;gene13950;gene14766;gene15357;gene15542;gene15604;gene16123;gene16622;gene1665;gene1742;gene17719;gene17905;gene17937;gene18155;gene18231;gene18246;gene18269;gene18272;gene18273;gene18280;gene18381;gene18394;gene18551;gene18633;gene1893;gene19124;gen…
	ko04064	NF-kappa B signaling pathway	0.541093	46	gi|348533838|ref|XP_003454411.1|;gi|542257996|ref|XP_005464346.1|;gi|348527142|ref|XP_003451078.1|;gi|542198261|ref|XP_003451076.2|;gi|348513977|ref|XP_003444517.1|;gi|348512857|ref|XP_003443959.1|;gi|542200936|ref|XP_005474607.1|;gi|542202515|ref|XP_005475205.1|;gi|348506384|ref|XP_003440739.1|;gi|542175585|ref|XP_005467964.1|;gi|542228527|ref|XP_005453119.1|;gi|542204410|ref|XP_005475922.1|;gi|…	gene10327;gene11376;gene12143;gene12145;gene12420;gene13553;gene13876;gene15126;gene15604;gene1583;gene16309;gene17203;gene17636;gene17719;gene18132;gene18249;gene19658;gene20368;gene20383;gene20976;gene22083;gene2225;gene22563;gene22639;gene2583;gene27873;gene28833;gene3068;gene405;gene4280;gene4941;gene4984;gene5919;gene6182;gene6245;gene6248;gene6283;gene6317;gene6527;gene7035;gene7377;gene748…
	ko04066	HIF-1 signaling pathway	0.103437	62	gi|554873575|ref|XP_005946713.1|;gi|348526329|ref|XP_003450672.1|;gi|348522299|ref|XP_003448663.1|;gi|542173180|ref|XP_005467522.1|;gi|348507084|ref|XP_003441087.1|;gi|542200378|ref|XP_005474384.1|;gi|542200478|ref|XP_005474415.1|;gi|348508187|ref|XP_003441636.1|;gi|348526756|ref|XP_003450885.1|;gi|554806843|ref|XP_005914347.1|;gi|348519683|ref|XP_003447359.1|;gi|542247933|ref|XP_005460462.1|;gi|…	gene10599;gene10785;gene11475;gene1199;gene12903;gene13342;gene13375;gene13950;gene14092;gene15436;gene16200;gene16804;gene17238;gene17458;gene17638;gene17905;gene18026;gene18132;gene18239;gene1836;gene19150;gene19749;gene19877;gene20327;gene20475;gene20728;gene20997;gene21708;gene22082;gene22484;gene22538;gene23118;gene24219;gene2500;gene25175;gene27394;gene27836;gene27837;gene28214;gene28331;ge…
	ko04068	FoxO signaling pathway	0.155043	87	gi|542195137|ref|XP_005472412.1|;gi|348512372|ref|XP_003443717.1|;gi|348526966|ref|XP_003450990.1|;gi|542253100|ref|XP_005462459.1|;gi|348522249|ref|XP_003448638.1|;gi|348517168|ref|XP_003446107.1|;gi|548338841|ref|XP_005722056.1|;gi|348527142|ref|XP_003451078.1|;gi|542173355|ref|XP_005467551.1|;gi|499040164|ref|XP_004570710.1|;gi|542199146|ref|XP_005473903.1|;gi|542255120|ref|XP_005463239.1|;gi|…	gene10212;gene10495;gene10688;gene11150;gene11455;gene11991;gene12014;gene12143;gene1220;gene12697;gene12862;gene132;gene13342;gene13876;gene13898;gene13950;gene14555;gene15402;gene15823;gene16109;gene17238;gene17458;gene17578;gene17905;gene17980;gene17995;gene18239;gene19076;gene19124;gene19845;gene20160;gene20671;gene20728;gene21165;gene2161;gene21708;gene21981;gene22039;gene22082;gene22266;gen…
	ko04070	Phosphatidylinositol signaling system	0.0405609	52	gi|499016614|ref|XP_004559112.1|;gi|499018907|ref|XP_004560243.1|;gi|542173263|ref|XP_005467536.1|;gi|542198278|ref|XP_005473591.1|;gi|348533436|ref|XP_003454211.1|;gi|348514119|ref|XP_003444588.1|;gi|542173509|ref|XP_005467573.1|;gi|542198718|ref|XP_005473745.1|;gi|542222812|ref|XP_005450960.1|;gi|542231727|ref|XP_005454352.1|;gi|499021438|ref|XP_004561497.1|;gi|542253971|ref|XP_005462787.1|;gi|…	Tilapia_newGene_2390;gene11054;gene1146;gene12150;gene12260;gene12417;gene1245;gene12616;gene13485;gene13729;gene13801;gene14730;gene15542;gene15602;gene15726;gene15743;gene17210;gene1732;gene17905;gene17940;gene18642;gene18772;gene1893;gene19788;gene20728;gene23118;gene24423;gene24741;gene2500;gene25347;gene25726;gene26136;gene26918;gene27394;gene27836;gene28214;gene3373;gene3666;gene3952;gene39…
	ko04071	Sphingolipid signaling pathway	0.0942371	81	gi|348529299|ref|XP_003452151.1|;gi|348532853|ref|XP_003453920.1|;gi|542257996|ref|XP_005464346.1|;gi|542198718|ref|XP_005473745.1|;gi|542252742|ref|XP_005462317.1|;gi|348540118|ref|XP_003457535.1|;gi|348507461|ref|XP_003441274.1|;gi|542199429|ref|XP_005474018.1|;gi|348501534|ref|XP_003438324.1|;gi|542200378|ref|XP_005474384.1|;gi|348508187|ref|XP_003441636.1|;gi|348531070|ref|XP_003453033.1|;gi|…	gene10106;gene10202;gene11376;gene12616;gene12745;gene12746;gene12848;gene12934;gene13257;gene13342;gene13950;gene15175;gene15334;gene15542;gene15967;gene17578;gene17633;gene17905;gene18132;gene18231;gene1885;gene18907;gene1893;gene19040;gene19240;gene19257;gene19273;gene20160;gene20333;gene20671;gene20728;gene21180;gene21518;gene21708;gene22082;gene22432;gene22433;gene22546;gene23118;gene24276;g…
	ko04080	Neuroactive ligand-receptor interaction	0.933932	198	gi|499051594|ref|XP_004576302.1|;gi|548348361|ref|XP_005726552.1|;gi|348511845|ref|XP_003443454.1|;gi|348529299|ref|XP_003452151.1|;gi|542238304|ref|XP_003452144.2|;gi|348532047|ref|XP_003453518.1|;gi|584016505|ref|XP_006803006.1|;gi|542235028|ref|XP_005455587.1|;gi|542234411|ref|XP_005455345.1|;gi|542197217|ref|XP_005473185.1|;gi|542239985|ref|XP_005457490.1|;gi|348528407|ref|XP_003451709.1|;gi|…	Tilapia_newGene_1210;gene1005;gene1006;gene10106;gene10166;gene10417;gene10760;gene10873;gene10924;gene11607;gene11686;gene11841;gene12000;gene12035;gene12057;gene12065;gene12506;gene12662;gene1295;gene1298;gene13024;gene13025;gene1314;gene13261;gene13693;gene13715;gene13905;gene13971;gene13992;gene14081;gene14126;gene14138;gene14161;gene1418;gene14290;gene14461;gene14638;gene14878;gene150;gene15…
	ko04110	Cell cycle	0.606745	57	gi|348512364|ref|XP_003443713.1|;gi|348526984|ref|XP_003450999.1|;gi|542196301|ref|XP_005472847.1|;gi|542253100|ref|XP_005462459.1|;gi|348522261|ref|XP_003448644.1|;gi|348522249|ref|XP_003448638.1|;gi|548354918|ref|XP_005729655.1|;gi|348537244|ref|XP_003456105.1|;gi|348517168|ref|XP_003446107.1|;gi|542226080|ref|XP_005452205.1|;gi|348536164|ref|XP_003455567.1|;gi|542200572|ref|XP_005474457.1|;gi|…	gene10488;gene10668;gene11018;gene11150;gene11439;gene11455;gene11548;gene11769;gene11991;gene12052;gene12520;gene13390;gene13876;gene14555;gene15015;gene15640;gene15966;gene15973;gene16051;gene16123;gene1681;gene17013;gene17291;gene17458;gene17743;gene17861;gene17974;gene18192;gene18779;gene18852;gene19048;gene21108;gene21579;gene21732;gene21981;gene22522;gene24573;gene25218;gene26606;gene2664;g…
	ko04111	Cell cycle - yeast	0.450203	31	gi|348512364|ref|XP_003443713.1|;gi|542196688|ref|XP_005472996.1|;gi|348522261|ref|XP_003448644.1|;gi|548354918|ref|XP_005729655.1|;gi|548338970|ref|XP_005722114.1|;gi|542226080|ref|XP_005452205.1|;gi|348536164|ref|XP_003455567.1|;gi|348501534|ref|XP_003438324.1|;gi|542200572|ref|XP_005474457.1|;gi|542226880|ref|XP_005452503.1|;gi|348506426|ref|XP_003440760.1|;gi|542203279|ref|XP_005475487.1|;gi|…	gene10488;gene11425;gene11439;gene11548;gene11968;gene12052;gene12520;gene13257;gene13390;gene15015;gene15640;gene15966;gene15973;gene1681;gene17013;gene17157;gene17291;gene17743;gene17861;gene17974;gene18192;gene19048;gene22522;gene2664;gene26747;gene3345;gene5303;gene6689;gene7339;gene9771;gene9866
	ko04112	Cell cycle - Caulobacter	NA	1	gi|348517837|ref|XP_003446439.1|	gene2818
	ko04113	Meiosis - yeast	0.0789639	31	gi|348522261|ref|XP_003448644.1|;gi|548354918|ref|XP_005729655.1|;gi|542226080|ref|XP_005452205.1|;gi|542252742|ref|XP_005462317.1|;gi|348540118|ref|XP_003457535.1|;gi|542200572|ref|XP_005474457.1|;gi|542226880|ref|XP_005452503.1|;gi|348506426|ref|XP_003440760.1|;gi|542203279|ref|XP_005475487.1|;gi|348528184|ref|XP_003451598.1|;gi|498936642|ref|XP_004541207.1|;gi|542203846|ref|XP_003448890.2|;gi|…	gene11439;gene11548;gene12052;gene12745;gene12746;gene13390;gene15015;gene15640;gene15966;gene15973;gene1681;gene17013;gene17291;gene17743;gene17861;gene18192;gene1885;gene18899;gene19048;gene2664;gene26747;gene26903;gene2920;gene3232;gene3345;gene5622;gene6689;gene7339;gene8372;gene9771;gene9866
	ko04114	Oocyte meiosis	0.178363	55	gi|584019503|ref|XP_006804453.1|;gi|542196301|ref|XP_005472847.1|;gi|542196660|ref|XP_005472985.1|;gi|348522261|ref|XP_003448644.1|;gi|548354918|ref|XP_005729655.1|;gi|542198598|ref|XP_005473704.1|;gi|542252742|ref|XP_005462317.1|;gi|348540118|ref|XP_003457535.1|;gi|348501726|ref|XP_003438420.1|;gi|542200478|ref|XP_005474415.1|;gi|542200568|ref|XP_003438266.2|;gi|542200572|ref|XP_005474457.1|;gi|…	gene10457;gene11018;gene11416;gene11439;gene11548;gene12566;gene12745;gene12746;gene13246;gene13375;gene13388;gene13390;gene13485;gene1411;gene15015;gene15602;gene15973;gene17238;gene18155;gene18779;gene1885;gene18850;gene18899;gene19788;gene20640;gene21;gene21108;gene21605;gene22193;gene24442;gene25218;gene26196;gene26422;gene26747;gene26903;gene28331;gene2920;gene29586;gene3232;gene3345;gene366…
	ko04115	p53 signaling pathway	0.63778	35	gi|542195208|ref|XP_005472438.1|;gi|542196301|ref|XP_005472847.1|;gi|348522245|ref|XP_003448636.1|;gi|348536164|ref|XP_003455567.1|;gi|348501838|ref|XP_003438476.1|;gi|542200936|ref|XP_005474607.1|;gi|542232624|ref|XP_005454676.1|;gi|348535453|ref|XP_003455215.1|;gi|3158361|gb|AAC17494.1|;gi|348514997|ref|XP_003445026.1|;gi|542241421|ref|XP_003453204.2|;gi|542204577|ref|XP_005475983.1|;gi|5422045…	gene10235;gene11018;gene11458;gene12520;gene13346;gene13876;gene15241;gene1526;gene17238;gene17331;gene17693;gene17728;gene17729;gene19095;gene20788;gene21108;gene21172;gene21732;gene21981;gene22667;gene23637;gene26838;gene27395;gene2893;gene29279;gene29586;gene3979;gene4135;gene7120;gene7377;gene7801;gene7831;gene857;gene8675;gene9615
	ko04120	Ubiquitin mediated proteolysis	0.000103526	84	gi|542259567|ref|XP_005464963.1|;gi|348522261|ref|XP_003448644.1|;gi|348522245|ref|XP_003448636.1|;gi|548354918|ref|XP_005729655.1|;gi|348516294|ref|XP_003445674.1|;gi|542240045|ref|XP_005457513.1|;gi|348528399|ref|XP_003451705.1|;gi|348517186|ref|XP_003446116.1|;gi|348517342|ref|XP_003446193.1|;gi|348533416|ref|XP_003454201.1|;gi|542252719|ref|XP_005462306.1|;gi|348529751|ref|XP_003452376.1|;gi|…	gene10191;gene11439;gene11458;gene11548;gene11664;gene11705;gene11847;gene12020;gene12042;gene12283;gene12757;gene12766;gene12865;gene13304;gene13390;gene13457;gene13824;gene1411;gene1419;gene1430;gene14705;gene15973;gene17397;gene17436;gene17693;gene17954;gene17974;gene18047;gene18093;gene18933;gene199;gene20079;gene20454;gene20628;gene20734;gene22083;gene22522;gene23324;gene23561;gene23583;gene…
	ko04122	Sulfur relay system	0.373722	5	gi|348515193|ref|XP_003445124.1|;gi|542209008|ref|XP_005477648.1|;gi|348511484|ref|XP_003443274.1|;gi|348520487|ref|XP_003447759.1|;gi|542259462|ref|XP_005464922.1|	gene17545;gene19207;gene2539;gene4249;gene4957
	ko04130	SNARE interactions in vesicular transport	0.413458	18	gi|348526932|ref|XP_003450973.1|;gi|348522277|ref|XP_003448652.1|;gi|348516318|ref|XP_003445686.1|;gi|348527124|ref|XP_003451069.1|;gi|348514205|ref|XP_003444631.1|;gi|542245230|ref|XP_005459433.1|;gi|542232691|ref|XP_005454701.1|;gi|348506259|ref|XP_003440677.1|;gi|348515769|ref|XP_003445412.1|;gi|348516733|ref|XP_003445892.1|;gi|348518984|ref|XP_003447011.1|;gi|542240241|ref|XP_005457587.1|;gi|…	gene10710;gene11426;gene11573;gene12161;gene1308;gene14214;gene15266;gene15486;gene16369;gene1637;gene22961;gene23815;gene3072;gene3846;gene3914;gene4937;gene5489;gene6858
	ko04140	Regulation of autophagy	0.463383	15	gi|542197095|ref|XP_005473140.1|;gi|542253965|ref|XP_005462785.1|;gi|542261982|ref|XP_005465882.1|;gi|542208300|ref|XP_005477382.1|;gi|542251885|ref|XP_003457246.2|;gi|348504810|ref|XP_003439954.1|;gi|542244296|ref|XP_003454618.2|;gi|542248557|ref|XP_005460698.1|;gi|499028870|ref|XP_004565157.1|;gi|348503822|ref|XP_003439461.1|;gi|348524270|ref|XP_003449646.1|;gi|542223929|ref|XP_005451393.1|;gi|…	gene11571;gene14727;gene14767;gene19059;gene19407;gene22266;gene24194;gene24963;gene27577;gene6265;gene6584;gene6799;gene815;gene8905;gene8908
	ko04141	Protein processing in endoplasmic reticulum	0.691973	81	gi|348533816|ref|XP_003454400.1|;gi|584013133|ref|XP_006801389.1|;gi|542234493|ref|XP_005455374.1|;gi|348516294|ref|XP_003445674.1|;gi|348528430|ref|XP_003451720.1|;gi|348517290|ref|XP_003446167.1|;gi|348527158|ref|XP_003451086.1|;gi|542224341|ref|XP_003444573.2|;gi|542173642|ref|XP_005467600.1|;gi|542252719|ref|XP_005462306.1|;gi|348507268|ref|XP_003441178.1|;gi|348528985|ref|XP_003451995.1|;gi|…	gene10356;gene10712;gene10958;gene11664;gene11814;gene11984;gene12134;gene12383;gene1262;gene12757;gene13016;gene13183;gene13304;gene13418;gene14195;gene14824;gene15415;gene15482;gene15506;gene16155;gene16156;gene16334;gene17051;gene18132;gene18370;gene18731;gene19289;gene19469;gene1974;gene19811;gene2000;gene20734;gene21164;gene21389;gene22108;gene22463;gene22507;gene23510;gene23583;gene23604;ge…
	ko04142	Lysosome	0.588905	58	gi|348511934|ref|XP_003443498.1|;gi|542172001|ref|XP_003443496.2|;gi|348526333|ref|XP_003450674.1|;gi|542196296|ref|XP_005472845.1|;gi|348515581|ref|XP_003445318.1|;gi|542196436|ref|XP_005472899.1|;gi|542172848|ref|XP_005467467.1|;gi|542196865|ref|XP_005473055.1|;gi|348522235|ref|XP_003448631.1|;gi|348516371|ref|XP_003445712.1|;gi|348530390|ref|XP_003452694.1|;gi|542197803|ref|XP_005473406.1|;gi|…	gene1009;gene1012;gene10791;gene11016;gene1120;gene11306;gene1140;gene11418;gene11478;gene11521;gene11711;gene11889;gene12146;gene12453;gene12559;gene12850;gene12962;gene13051;gene13973;gene15243;gene16048;gene1605;gene16287;gene16752;gene17057;gene17787;gene17808;gene18287;gene200;gene2007;gene20370;gene21025;gene21152;gene21307;gene2143;gene23050;gene2358;gene25127;gene2700;gene28246;gene28456;…
	ko04144	Endocytosis	0.191973	146	gi|542195137|ref|XP_005472412.1|;gi|348533816|ref|XP_003454400.1|;gi|542221898|ref|XP_005450614.1|;gi|348512471|ref|XP_003443766.1|;gi|542221921|ref|XP_005450624.1|;gi|348526242|ref|XP_003450629.1|;gi|348527514|ref|XP_003451264.1|;gi|542258031|ref|XP_005464356.1|;gi|348522281|ref|XP_003448654.1|;gi|348522249|ref|XP_003448638.1|;gi|542197159|ref|XP_005473163.1|;gi|542239977|ref|XP_005457487.1|;gi|…	gene10212;gene10356;gene10462;gene10465;gene10473;gene10824;gene11262;gene11375;gene11417;gene11455;gene11592;gene11683;gene11686;gene11855;gene1192;gene1199;gene12146;gene124;gene12430;gene12542;gene12721;gene12773;gene12842;gene12880;gene14555;gene1466;gene14766;gene15141;gene15368;gene15712;gene15823;gene1605;gene1649;gene16622;gene16723;gene16728;gene17925;gene17940;gene17950;gene18212;gene18…
	ko04145	Phagosome	0.997076	87	gi|348543923|ref|XP_003459431.1|;gi|584013133|ref|XP_006801389.1|;gi|348526333|ref|XP_003450674.1|;gi|542235061|ref|XP_005455600.1|;gi|348511135|ref|XP_003443100.1|;gi|542196623|ref|XP_005472969.1|;gi|542172848|ref|XP_005467467.1|;gi|542197803|ref|XP_005473406.1|;gi|348514005|ref|XP_003444531.1|;gi|348514007|ref|XP_003444532.1|;gi|583974268|ref|XP_006782521.1|;gi|542223262|ref|XP_005451134.1|;gi|…	gene10187;gene10712;gene10791;gene10817;gene11315;gene11362;gene1140;gene11889;gene12453;gene12466;gene13613;gene13620;gene14050;gene14665;gene15486;gene15712;gene15726;gene15746;gene15821;gene15889;gene15890;gene16048;gene17051;gene174;gene17927;gene18149;gene18287;gene18311;gene18313;gene18316;gene18370;gene200;gene20893;gene20907;gene20928;gene21384;gene21716;gene21793;gene22507;gene23416;gene…
	ko04146	Peroxisome	0.426648	42	gi|542195820|ref|XP_005472668.1|;gi|584012947|ref|XP_006801343.1|;gi|542234872|ref|XP_005455522.1|;gi|542197142|ref|XP_003445678.2|;gi|348528378|ref|XP_003451695.1|;gi|348541531|ref|XP_003458240.1|;gi|542199817|ref|XP_005474174.1|;gi|542201692|ref|XP_005474896.1|;gi|542226755|ref|XP_005452456.1|;gi|348524923|ref|XP_003449972.1|;gi|348524104|ref|XP_003449563.1|;gi|348519651|ref|XP_003447343.1|;gi|…	gene10582;gene10675;gene10833;gene11585;gene11872;gene126;gene13064;gene14574;gene14968;gene15335;gene15750;gene16173;gene1677;gene17285;gene1735;gene17552;gene18051;gene18475;gene20357;gene21153;gene2161;gene21839;gene23122;gene25387;gene25687;gene25967;gene26628;gene2785;gene30008;gene3326;gene3419;gene3627;gene4806;gene5722;gene5741;gene583;gene6011;gene7212;gene731;gene7501;gene8253;gene9111
	ko04150	mTOR signaling pathway	0.0587342	41	gi|348526121|ref|XP_003450569.1|;gi|542257996|ref|XP_005464346.1|;gi|542197095|ref|XP_005473140.1|;gi|348527142|ref|XP_003451078.1|;gi|542247178|ref|XP_005460166.1|;gi|348528987|ref|XP_003451996.1|;gi|542200378|ref|XP_005474384.1|;gi|348508187|ref|XP_003441636.1|;gi|554806843|ref|XP_005914347.1|;gi|3158361|gb|AAC17494.1|;gi|542205045|ref|XP_005476143.1|;gi|348501354|ref|XP_003438235.1|;gi|6575522…	gene10948;gene11376;gene11571;gene12143;gene12509;gene13184;gene13342;gene13950;gene15436;gene17238;gene17905;gene17980;gene18026;gene18850;gene20475;gene20728;gene21708;gene22266;gene23118;gene2500;gene27394;gene27836;gene27837;gene27873;gene28214;gene28218;gene3244;gene4855;gene5125;gene5491;gene5521;gene5755;gene5792;gene5980;gene6529;gene6584;gene6799;gene8131;gene8675;gene9660;gene9747
	ko04151	PI3K-Akt signaling pathway	0.00797299	208	gi|554849429|ref|XP_005935005.1|;gi|542195272|ref|XP_005472466.1|;gi|657571413|ref|XP_008289276.1|;gi|542195894|ref|XP_005472695.1|;gi|542195950|ref|XP_005472715.1|;gi|542195957|ref|XP_005472718.1|;gi|348526966|ref|XP_003450990.1|;gi|542172331|ref|XP_005467371.1|;gi|542234418|ref|XP_005455347.1|;gi|542196301|ref|XP_005472847.1|;gi|348540283|ref|XP_003457617.1|;gi|542236460|ref|XP_005456155.1|;gi|…	gene10141;gene10254;gene10293;gene10610;gene10634;gene10635;gene10688;gene1080;gene10929;gene11018;gene11153;gene11176;gene11178;gene11391;gene11564;gene1185;gene1199;gene12143;gene12159;gene12219;gene12390;gene12410;gene12509;gene12745;gene12746;gene12880;gene12907;gene13184;gene13257;gene13342;gene13481;gene13693;gene13715;gene13950;gene13980;gene1410;gene14290;gene14624;gene14653;gene1466;gene…
	ko04152	AMPK signaling pathway	0.0287252	77	gi|657571413|ref|XP_008289276.1|;gi|348540283|ref|XP_003457617.1|;gi|542224514|ref|XP_003444529.2|;gi|542247178|ref|XP_005460166.1|;gi|542252742|ref|XP_005462317.1|;gi|348540118|ref|XP_003457535.1|;gi|542199146|ref|XP_005473903.1|;gi|348501534|ref|XP_003438324.1|;gi|542200378|ref|XP_005474384.1|;gi|348508187|ref|XP_003441636.1|;gi|542201555|ref|XP_005474844.1|;gi|348537184|ref|XP_003456075.1|;gi|…	gene10293;gene11153;gene12450;gene12509;gene12745;gene12746;gene12862;gene13257;gene13342;gene13950;gene14365;gene15086;gene15126;gene15897;gene15967;gene16109;gene16305;gene16804;gene17211;gene17238;gene17424;gene17667;gene17905;gene17980;gene17995;gene18564;gene1885;gene18966;gene19257;gene19658;gene19749;gene1980;gene19862;gene19877;gene20475;gene20728;gene21070;gene21708;gene22071;gene22266;g…
	ko04210	Apoptosis	0.171245	54	gi|542257996|ref|XP_005464346.1|;gi|542196660|ref|XP_005472985.1|;gi|348527142|ref|XP_003451078.1|;gi|542198598|ref|XP_005473704.1|;gi|542200378|ref|XP_005474384.1|;gi|348512857|ref|XP_003443959.1|;gi|542200936|ref|XP_005474607.1|;gi|348508187|ref|XP_003441636.1|;gi|542245153|ref|XP_005459401.1|;gi|499028705|ref|XP_004565076.1|;gi|348506384|ref|XP_003440739.1|;gi|542228527|ref|XP_005453119.1|;gi|…	gene11376;gene11416;gene12143;gene12566;gene13342;gene13553;gene13876;gene13950;gene14195;gene14626;gene15604;gene16309;gene17331;gene17728;gene17729;gene17905;gene18132;gene1891;gene19289;gene20368;gene20383;gene20728;gene20865;gene21708;gene23118;gene23273;gene23637;gene25149;gene2525;gene26903;gene27394;gene27836;gene27873;gene28214;gene2893;gene29138;gene2920;gene3068;gene405;gene4776;gene485…
	ko04260	Cardiac muscle contraction	0.333066	53	gi|348526315|ref|XP_003450665.1|;gi|348526452|ref|XP_003450733.1|;gi|348526406|ref|XP_003450710.1|;gi|542234497|ref|XP_005455375.1|;gi|542172828|ref|XP_005467464.1|;gi|348537242|ref|XP_003456104.1|;gi|498987465|ref|XP_004551531.1|;gi|583974444|ref|XP_006782607.1|;gi|348535449|ref|XP_003455213.1|;gi|542224810|ref|XP_005451718.1|;gi|34221968|dbj|BAC82374.1|;gi|542241457|ref|XP_005458043.1|;gi|54220…	gene10764;gene10784;gene10863;gene10959;gene1139;gene11771;gene13309;gene13539;gene1530;gene17406;gene17680;gene17684;gene18308;gene18888;gene19468;gene20031;gene20033;gene20117;gene20342;gene20849;gene21120;gene22045;gene22079;gene22477;gene2364;gene23825;gene23828;gene23829;gene23830;gene24564;gene24960;gene2499;gene25450;gene28169;gene28544;gene29234;gene3225;gene3836;gene4987;gene5522;gene552…
	ko04261	Adrenergic signaling in cardiomyocytes	0.0129216	114	gi|657571413|ref|XP_008289276.1|;gi|584019503|ref|XP_006804453.1|;gi|348526315|ref|XP_003450665.1|;gi|348526406|ref|XP_003450710.1|;gi|542234497|ref|XP_005455375.1|;gi|348540283|ref|XP_003457617.1|;gi|542236335|ref|XP_005456110.1|;gi|542172828|ref|XP_005467464.1|;gi|542239985|ref|XP_005457490.1|;gi|542198718|ref|XP_005473745.1|;gi|542252742|ref|XP_005462317.1|;gi|348540118|ref|XP_003457535.1|;gi|…	gene10293;gene10457;gene10764;gene10863;gene10959;gene11153;gene11221;gene1139;gene11686;gene12616;gene12745;gene12746;gene13257;gene13309;gene13342;gene13375;gene13539;gene13950;gene1509;gene15542;gene15602;gene15897;gene15967;gene16186;gene16198;gene1649;gene17211;gene17406;gene17578;gene17680;gene17684;gene17905;gene18132;gene18155;gene18308;gene1885;gene18888;gene18899;gene1893;gene19008;gene…
	ko04270	Vascular smooth muscle contraction	0.221454	72	gi|542242184|ref|XP_005458309.1|;gi|584019503|ref|XP_006804453.1|;gi|542253140|ref|XP_005462476.1|;gi|542226109|ref|XP_003446137.2|;gi|542198718|ref|XP_005473745.1|;gi|348501552|ref|XP_003438333.1|;gi|542235586|ref|XP_005455812.1|;gi|348535510|ref|XP_003455243.1|;gi|498941379|ref|XP_004542205.1|;gi|573879089|ref|XP_006627766.1|;gi|542255606|ref|XP_005463426.1|;gi|542204325|ref|XP_005475892.1|;gi|…	gene10051;gene10457;gene11145;gene12057;gene12616;gene13285;gene14081;gene1509;gene15542;gene15602;gene16666;gene17176;gene17203;gene17250;gene17476;gene17623;gene18155;gene18231;gene18755;gene18899;gene1893;gene19240;gene19788;gene20031;gene20033;gene20160;gene20333;gene20640;gene20750;gene20836;gene20849;gene21494;gene21605;gene21959;gene22082;gene22432;gene22433;gene24442;gene2500;gene26196;ge…
	ko04310	Wnt signaling pathway	0.341057	79	gi|348533838|ref|XP_003454411.1|;gi|348512388|ref|XP_003443725.1|;gi|542222193|ref|XP_003443689.2|;gi|542253100|ref|XP_005462459.1|;gi|542196660|ref|XP_005472985.1|;gi|348516312|ref|XP_003445683.1|;gi|348517168|ref|XP_003446107.1|;gi|542198598|ref|XP_005473704.1|;gi|542198718|ref|XP_005473745.1|;gi|348528933|ref|XP_003451970.1|;gi|542200166|ref|XP_005474306.1|;gi|542200478|ref|XP_005474415.1|;gi|…	gene10327;gene10512;gene10566;gene11150;gene11416;gene11577;gene11991;gene12566;gene12616;gene13129;gene13272;gene13375;gene13549;gene13591;gene13821;gene1411;gene1500;gene15126;gene15331;gene15542;gene15626;gene16123;gene17082;gene17455;gene17502;gene17771;gene18473;gene1893;gene19240;gene19658;gene19889;gene20026;gene20333;gene20562;gene20603;gene20729;gene20976;gene21091;gene21345;gene22293;ge…
	ko04320	Dorso-ventral axis formation	0.318337	15	gi|542195603|ref|XP_005472582.1|;gi|348516134|ref|XP_003445594.1|;gi|542200241|ref|XP_005474330.1|;gi|348515127|ref|XP_003445091.1|;gi|542206319|ref|XP_005476619.1|;gi|542208486|ref|XP_005477454.1|;gi|542235433|ref|XP_005455756.1|;gi|348504558|ref|XP_003439828.1|;gi|542177900|ref|XP_005468386.1|;gi|542254514|ref|XP_005463004.1|;gi|348511213|ref|XP_003443139.1|;gi|554803887|ref|XP_005912906.1|;gi|…	gene10374;gene11576;gene13307;gene17592;gene18239;gene19124;gene21;gene22193;gene2460;gene26422;gene2654;gene29958;gene3278;gene7418;gene7651
	ko04330	Notch signaling pathway	0.962035	21	gi|542197089|ref|XP_005473137.1|;gi|542197191|ref|XP_005473175.1|;gi|542199411|ref|XP_005474011.1|;gi|542200166|ref|XP_005474306.1|;gi|542245160|ref|XP_005459404.1|;gi|542201810|ref|XP_005474939.1|;gi|348517570|ref|XP_003446306.1|;gi|348535471|ref|XP_003455224.1|;gi|348531653|ref|XP_003453323.1|;gi|348510945|ref|XP_003443005.1|;gi|348527464|ref|XP_003451239.1|;gi|542210905|ref|XP_003444825.2|;gi|…	gene11569;gene11600;gene12931;gene13272;gene14198;gene14619;gene14901;gene1500;gene18778;gene19142;gene19590;gene20814;gene21579;gene3066;gene4007;gene4008;gene4942;gene496;gene5587;gene5974;gene7907
	ko04340	Hedgehog signaling pathway	0.56972	25	gi|542246387|ref|XP_005459865.1|;gi|348507000|ref|XP_003441045.1|;gi|499026274|ref|XP_004563880.1|;gi|348514171|ref|XP_003444614.1|;gi|542169365|ref|XP_005466876.1|;gi|554869924|ref|XP_005944943.1|;gi|554814820|ref|XP_005918226.1|;gi|348515703|ref|XP_003445379.1|;gi|348522690|ref|XP_003448857.1|;gi|348526466|ref|XP_003450740.1|;gi|348515161|ref|XP_003445108.1|;gi|542205568|ref|XP_005476341.1|;gi|…	gene12233;gene13015;gene13591;gene1411;gene151;gene16123;gene16229;gene16450;gene17082;gene17455;gene17641;gene18081;gene20562;gene20603;gene20607;gene21813;gene26903;gene2920;gene4609;gene5063;gene5622;gene6546;gene8058;gene9828;gene9917
	ko04350	TGF-beta signaling pathway	0.527272	44	gi|348529279|ref|XP_003452141.1|;gi|542195137|ref|XP_005472412.1|;gi|542253100|ref|XP_005462459.1|;gi|542257996|ref|XP_005464346.1|;gi|348522249|ref|XP_003448638.1|;gi|542225793|ref|XP_005452098.1|;gi|348517168|ref|XP_003446107.1|;gi|348544065|ref|XP_003459502.1|;gi|542241194|ref|XP_005457952.1|;gi|542202914|ref|XP_005475355.1|;gi|498986655|ref|XP_004551335.1|;gi|542255610|ref|XP_005463427.1|;gi|…	gene10158;gene10212;gene11150;gene11376;gene11455;gene11961;gene11991;gene14555;gene15141;gene15823;gene16051;gene16670;gene16679;gene18231;gene18853;gene20333;gene21165;gene22487;gene23603;gene24573;gene24829;gene2549;gene25688;gene25696;gene2650;gene26601;gene26747;gene27873;gene28279;gene3710;gene4050;gene4167;gene418;gene4487;gene4757;gene5512;gene5587;gene5980;gene6891;gene6954;gene8273;gene…
	ko04360	Axon guidance	1.72348e-05	115	gi|542242184|ref|XP_005458309.1|;gi|554849429|ref|XP_005935005.1|;gi|542195950|ref|XP_005472715.1|;gi|542195957|ref|XP_005472718.1|;gi|348526242|ref|XP_003450629.1|;gi|348525681|ref|XP_003450350.1|;gi|542234064|ref|XP_005455219.1|;gi|542196660|ref|XP_005472985.1|;gi|348522293|ref|XP_003448660.1|;gi|348516403|ref|XP_003445728.1|;gi|542198053|ref|XP_005473506.1|;gi|348514261|ref|XP_003444659.1|;gi|…	gene10051;gene10141;gene10634;gene10635;gene10824;gene11083;gene11099;gene11416;gene11481;gene11647;gene12082;gene1217;gene12566;gene12886;gene12951;gene12960;gene13565;gene13573;gene13699;gene14399;gene14400;gene14926;gene15070;gene15159;gene15175;gene15925;gene1603;gene16123;gene16368;gene1651;gene16768;gene16785;gene17063;gene17174;gene17598;gene17935;gene17939;gene17952;gene18057;gene18231;ge…
	ko04370	VEGF signaling pathway	0.0697778	43	gi|554849429|ref|XP_005935005.1|;gi|348526242|ref|XP_003450629.1|;gi|542196660|ref|XP_005472985.1|;gi|542196933|ref|XP_005473079.1|;gi|348533401|ref|XP_003454194.1|;gi|542198598|ref|XP_005473704.1|;gi|542200378|ref|XP_005474384.1|;gi|348508187|ref|XP_003441636.1|;gi|554806843|ref|XP_005914347.1|;gi|348515331|ref|XP_003445193.1|;gi|542225273|ref|XP_003445168.2|;gi|542205045|ref|XP_005476143.1|;gi|…	gene10141;gene10824;gene11416;gene11515;gene12301;gene12566;gene13342;gene13950;gene15436;gene17578;gene17623;gene17905;gene1891;gene19889;gene20160;gene20671;gene20728;gene21708;gene22082;gene23118;gene23813;gene2460;gene2500;gene25254;gene25255;gene25257;gene27394;gene27836;gene28214;gene3615;gene4855;gene5125;gene5491;gene5521;gene6067;gene6182;gene6529;gene6934;gene7418;gene7651;gene7705;gene…
	ko04380	Osteoclast differentiation	0.0267462	78	gi|542195137|ref|XP_005472412.1|;gi|542195500|ref|XP_003454410.2|;gi|542221831|ref|XP_005450589.1|;gi|542222193|ref|XP_003443689.2|;gi|542196623|ref|XP_005472969.1|;gi|542257996|ref|XP_005464346.1|;gi|542196660|ref|XP_005472985.1|;gi|348527142|ref|XP_003451078.1|;gi|542198261|ref|XP_003451076.2|;gi|542198598|ref|XP_005473704.1|;gi|542200378|ref|XP_005474384.1|;gi|348508187|ref|XP_003441636.1|;gi|…	gene10212;gene10329;gene10433;gene10566;gene11362;gene11376;gene11416;gene12143;gene12145;gene12566;gene13342;gene13950;gene14194;gene14555;gene1466;gene15126;gene15175;gene15345;gene15604;gene15823;gene15897;gene16552;gene16732;gene17578;gene17905;gene18661;gene18907;gene19218;gene19658;gene19889;gene20368;gene20671;gene20728;gene21091;gene21165;gene21708;gene22293;gene22782;gene23118;gene23324;…
	ko04390	Hippo signaling pathway	0.83416	78	gi|542195035|ref|XP_005472372.1|;gi|542195137|ref|XP_005472412.1|;gi|348512388|ref|XP_003443725.1|;gi|542253100|ref|XP_005462459.1|;gi|348535206|ref|XP_003455092.1|;gi|348522249|ref|XP_003448638.1|;gi|348516312|ref|XP_003445683.1|;gi|542225793|ref|XP_005452098.1|;gi|542173200|ref|XP_005467527.1|;gi|348517168|ref|XP_003446107.1|;gi|348527108|ref|XP_003451061.1|;gi|348514007|ref|XP_003444532.1|;gi|…	gene10077;gene10212;gene10512;gene11150;gene11346;gene11455;gene11577;gene11961;gene1197;gene11991;gene12184;gene12466;gene13158;gene13257;gene13582;gene13591;gene13821;gene1411;gene14555;gene1540;gene15626;gene15823;gene15864;gene16123;gene16450;gene16664;gene16670;gene16776;gene17082;gene17455;gene17797;gene18551;gene18779;gene18899;gene19116;gene19866;gene20281;gene20562;gene20603;gene20788;ge…
	ko04391	Hippo signaling pathway - fly	0.32332	40	gi|542194928|ref|XP_005472325.1|;gi|542195035|ref|XP_005472372.1|;gi|542238134|ref|XP_003452154.2|;gi|542196301|ref|XP_005472847.1|;gi|348535206|ref|XP_003455092.1|;gi|498969185|ref|XP_004547101.1|;gi|348514007|ref|XP_003444532.1|;gi|348507214|ref|XP_003441151.1|;gi|348501534|ref|XP_003438324.1|;gi|542223150|ref|XP_005451093.1|;gi|348525438|ref|XP_003450229.1|;gi|542203003|ref|XP_005475381.1|;gi|…	gene10002;gene10077;gene10109;gene11018;gene11346;gene12121;gene12466;gene13068;gene13257;gene13582;gene14452;gene15864;gene16776;gene17797;gene18551;gene18779;gene19116;gene19371;gene19893;gene20603;gene20717;gene21108;gene22040;gene22042;gene24839;gene25218;gene26747;gene28279;gene344;gene4510;gene5076;gene6296;gene661;gene8058;gene8094;gene857;gene9018;gene9419;gene959;gene9938
	ko04510	Focal adhesion	0.00198566	147	gi|554849429|ref|XP_005935005.1|;gi|348512388|ref|XP_003443725.1|;gi|542195894|ref|XP_005472695.1|;gi|542234753|ref|XP_003450680.2|;gi|542172331|ref|XP_005467371.1|;gi|348526242|ref|XP_003450629.1|;gi|542236460|ref|XP_005456155.1|;gi|542236201|ref|XP_005456052.1|;gi|542257952|ref|XP_005464329.1|;gi|542196933|ref|XP_005473079.1|;gi|542173180|ref|XP_005467522.1|;gi|348514007|ref|XP_003444532.1|;gi|…	gene10141;gene10512;gene10610;gene10799;gene1080;gene10824;gene11176;gene11178;gene11391;gene11515;gene1199;gene12466;gene12543;gene13342;gene13481;gene1354;gene13567;gene13568;gene13896;gene13950;gene13980;gene14653;gene15070;gene15171;gene15175;gene15436;gene15746;gene15821;gene1594;gene16123;gene16202;gene16301;gene16456;gene16666;gene16759;gene169;gene17097;gene17238;gene17250;gene17745;gene1…
	ko04512	ECM-receptor interaction	0.00916254	59	gi|542195894|ref|XP_005472695.1|;gi|542172331|ref|XP_005467371.1|;gi|542236460|ref|XP_005456155.1|;gi|542236201|ref|XP_005456052.1|;gi|542257952|ref|XP_005464329.1|;gi|542198407|ref|XP_005473640.1|;gi|499034196|ref|XP_004567781.1|;gi|554838007|ref|XP_005929463.1|;gi|542241270|ref|XP_005457978.1|;gi|348537656|ref|XP_003456309.1|;gi|542202909|ref|XP_005475353.1|;gi|542228159|ref|XP_005452981.1|;gi|…	gene10610;gene1080;gene11176;gene11178;gene11391;gene12132;gene13481;gene14653;gene15171;gene15746;gene15821;gene16202;gene16301;gene16456;gene16759;gene169;gene17745;gene17930;gene18062;gene18086;gene18088;gene18400;gene19708;gene19929;gene20396;gene20477;gene20901;gene21285;gene2144;gene21749;gene22513;gene24886;gene26297;gene26672;gene27222;gene27223;gene27292;gene27369;gene2782;gene28806;gene…
	ko04514	Cell adhesion molecules (CAMs)	0.822296	125	gi|542238191|ref|XP_005456796.1|;gi|542195574|ref|XP_003454398.2|;gi|542195599|ref|XP_005472580.1|;gi|542222073|ref|XP_005450681.1|;gi|542172331|ref|XP_005467371.1|;gi|542235930|ref|XP_005455949.1|;gi|348528416|ref|XP_003451713.1|;gi|542198904|ref|XP_005473817.1|;gi|542199593|ref|XP_005474085.1|;gi|542223014|ref|XP_005451038.1|;gi|542245799|ref|XP_005459639.1|;gi|542245814|ref|XP_005459644.1|;gi|…	gene10136;gene10360;gene10362;gene10518;gene1080;gene11025;gene11837;gene12680;gene12990;gene13543;gene14229;gene14236;gene14247;gene14393;gene14457;gene14458;gene14502;gene14546;gene14549;gene14621;gene15146;gene1580;gene15821;gene16153;gene16154;gene16202;gene16323;gene16469;gene16557;gene17;gene1740;gene17642;gene17653;gene17655;gene17836;gene17890;gene17930;gene1828;gene18385;gene18409;gene18…
	ko04520	Adherens junction	0.143921	72	gi|542195137|ref|XP_005472412.1|;gi|348533838|ref|XP_003454411.1|;gi|348512388|ref|XP_003443725.1|;gi|348527094|ref|XP_003451054.1|;gi|348526367|ref|XP_003450691.1|;gi|348526242|ref|XP_003450629.1|;gi|542253100|ref|XP_005462459.1|;gi|348522249|ref|XP_003448638.1|;gi|542197070|ref|XP_005473131.1|;gi|348517168|ref|XP_003446107.1|;gi|348514007|ref|XP_003444532.1|;gi|499017748|ref|XP_004559673.1|;gi|…	gene10212;gene10327;gene10512;gene10577;gene10821;gene10824;gene11150;gene11455;gene11564;gene11991;gene12466;gene12845;gene14393;gene14502;gene15126;gene15175;gene15198;gene15823;gene16137;gene1750;gene18239;gene18302;gene18385;gene18409;gene18551;gene18907;gene19658;gene19991;gene20281;gene20333;gene20935;gene20976;gene21165;gene22538;gene227;gene23367;gene23687;gene23813;gene24573;gene25254;ge…
	ko04530	Tight junction	0.615514	106	gi|348533838|ref|XP_003454411.1|;gi|348512388|ref|XP_003443725.1|;gi|542195903|ref|XP_005472699.1|;gi|348526868|ref|XP_003450941.1|;gi|542195989|ref|XP_005472731.1|;gi|348526242|ref|XP_003450629.1|;gi|348528416|ref|XP_003451713.1|;gi|348514007|ref|XP_003444532.1|;gi|348501534|ref|XP_003438324.1|;gi|542200378|ref|XP_005474384.1|;gi|348508187|ref|XP_003441636.1|;gi|542233715|ref|XP_005455091.1|;gi|…	gene10327;gene10512;gene10615;gene10619;gene10645;gene10824;gene11837;gene12466;gene13257;gene13342;gene13950;gene14457;gene14458;gene14546;gene14549;gene14621;gene15146;gene15198;gene15476;gene16153;gene16154;gene16197;gene16593;gene17203;gene17282;gene17295;gene17392;gene17642;gene17680;gene17684;gene17836;gene17890;gene18302;gene18551;gene18755;gene18848;gene20214;gene20333;gene2053;gene20749;…
	ko04540	Gap junction	0.111995	59	gi|584019503|ref|XP_006804453.1|;gi|542239985|ref|XP_005457490.1|;gi|348513969|ref|XP_003444513.1|;gi|542198718|ref|XP_005473745.1|;gi|348501514|ref|XP_003438314.1|;gi|348508310|ref|XP_003441697.1|;gi|498952202|ref|XP_004543930.1|;gi|542235557|ref|XP_005455802.1|;gi|542201338|ref|XP_005474761.1|;gi|542249912|ref|XP_005461213.1|;gi|542202451|ref|XP_005475183.1|;gi|498941379|ref|XP_004542205.1|;gi|…	gene10457;gene11686;gene12413;gene12616;gene13229;gene13971;gene13980;gene14126;gene14290;gene14665;gene15098;gene15542;gene1632;gene18149;gene18155;gene18239;gene1893;gene19076;gene19124;gene19788;gene20160;gene20640;gene20836;gene20928;gene21605;gene22082;gene22221;gene22432;gene22433;gene22775;gene24442;gene2460;gene2500;gene25547;gene26196;gene2654;gene26903;gene2920;gene294;gene29586;gene299…
	ko04550	Signaling pathways regulating pluripotency of stem cells	0.102971	88	gi|348529279|ref|XP_003452141.1|;gi|348512388|ref|XP_003443725.1|;gi|542253100|ref|XP_005462459.1|;gi|542257975|ref|XP_005464339.1|;gi|348522249|ref|XP_003448638.1|;gi|348522233|ref|XP_003448630.1|;gi|348516190|ref|XP_003445622.1|;gi|542197070|ref|XP_005473131.1|;gi|348516312|ref|XP_003445683.1|;gi|542225793|ref|XP_005452098.1|;gi|348517168|ref|XP_003446107.1|;gi|542225935|ref|XP_005452153.1|;gi|…	gene10158;gene10512;gene11150;gene11401;gene11455;gene11479;gene11506;gene11564;gene11577;gene11961;gene11991;gene12003;gene12219;gene12350;gene12777;gene12880;gene13342;gene13591;gene13821;gene13950;gene15626;gene16123;gene16670;gene16679;gene16732;gene17082;gene17238;gene17455;gene17578;gene17708;gene17905;gene17964;gene17967;gene18853;gene19557;gene20160;gene20562;gene20603;gene20671;gene20728…
	ko04610	Complement and coagulation cascades	0.946989	39	gi|542195459|ref|XP_005472532.1|;gi|542195454|ref|XP_005472530.1|;gi|542235061|ref|XP_005455600.1|;gi|542226046|ref|XP_003446192.2|;gi|498969091|ref|XP_004547069.1|;gi|348527132|ref|XP_003451073.1|;gi|583974268|ref|XP_006782521.1|;gi|542223262|ref|XP_005451134.1|;gi|348523656|ref|XP_003449339.1|;gi|542201026|ref|XP_005474641.1|;gi|542253991|ref|XP_005462796.1|;gi|542250797|ref|XP_005461555.1|;gi|…	gene10313;gene10315;gene10817;gene12038;gene12144;gene12151;gene13613;gene13620;gene13755;gene13905;gene14734;gene15207;gene15612;gene15613;gene16653;gene16723;gene19553;gene20742;gene2204;gene2213;gene2214;gene22946;gene25227;gene25965;gene26189;gene26190;gene28100;gene28206;gene29279;gene29624;gene29785;gene29791;gene29838;gene4434;gene4435;gene4436;gene5626;gene6507;gene6545
	ko04611	Platelet activation	0.0629278	93	gi|542242184|ref|XP_005458309.1|;gi|584019503|ref|XP_006804453.1|;gi|348522277|ref|XP_003448652.1|;gi|542198407|ref|XP_005473640.1|;gi|348513969|ref|XP_003444513.1|;gi|348514007|ref|XP_003444532.1|;gi|542198718|ref|XP_005473745.1|;gi|348501514|ref|XP_003438314.1|;gi|542200378|ref|XP_005474384.1|;gi|542201013|ref|XP_005474638.1|;gi|348508187|ref|XP_003441636.1|;gi|542235586|ref|XP_005455812.1|;gi|…	gene10051;gene10457;gene11426;gene12132;gene12413;gene12466;gene12616;gene13229;gene13342;gene13896;gene13950;gene14081;gene14160;gene15175;gene15542;gene16666;gene16723;gene16759;gene17250;gene1742;gene17578;gene17623;gene17719;gene17905;gene18155;gene18231;gene18400;gene18899;gene18907;gene1893;gene19240;gene19443;gene19788;gene19867;gene19871;gene20333;gene20640;gene20671;gene20728;gene20836;g…
	ko04612	Antigen processing and presentation	0.894335	44	gi|348533816|ref|XP_003454400.1|;gi|348511135|ref|XP_003443100.1|;gi|542257996|ref|XP_005464346.1|;gi|348514005|ref|XP_003444531.1|;gi|554821742|ref|XP_005921582.1|;gi|348535447|ref|XP_003455212.1|;gi|348506289|ref|XP_003440692.1|;gi|548542813|ref|XP_005753539.1|;gi|542203938|ref|XP_003448811.2|;gi|348500496|ref|XP_003437809.1|;gi|348522042|ref|XP_003448535.1|;gi|498998740|ref|XP_004554312.1|;gi|…	gene10356;gene11315;gene11376;gene12453;gene14824;gene1531;gene15506;gene15897;gene17051;gene17906;gene18370;gene20689;gene20893;gene20907;gene21793;gene22361;gene22507;gene22899;gene23416;gene23859;gene24497;gene25727;gene26602;gene27288;gene27802;gene27811;gene27846;gene27873;gene28094;gene28382;gene29104;gene29368;gene29381;gene29510;gene30065;gene30130;gene3371;gene3379;gene4456;gene517;gene8…
	ko04614	Renin-angiotensin system	0.576625	7	gi|348501552|ref|XP_003438333.1|;gi|542169316|ref|XP_003445853.2|;gi|542212148|ref|XP_005478824.1|;gi|542231694|ref|XP_005454340.1|;gi|348544534|ref|XP_003459736.1|;gi|542263551|ref|XP_005466465.1|;gi|348502475|ref|XP_003438793.1|	gene13285;gene145;gene22144;gene23244;gene28456;gene29795;gene8192
	ko04620	Toll-like receptor signaling pathway	0.251384	57	gi|542257996|ref|XP_005464346.1|;gi|348527142|ref|XP_003451078.1|;gi|542200378|ref|XP_005474384.1|;gi|348512857|ref|XP_003443959.1|;gi|348508187|ref|XP_003441636.1|;gi|542202515|ref|XP_005475205.1|;gi|542247558|ref|XP_005460314.1|;gi|348506384|ref|XP_003440739.1|;gi|542220196|ref|XP_005449948.1|;gi|348516886|ref|XP_003445968.1|;gi|542221432|ref|XP_005450424.1|;gi|348522712|ref|XP_003448868.1|;gi|…	gene11376;gene12143;gene13342;gene13553;gene13950;gene15126;gene15345;gene15604;gene15651;gene1647;gene16552;gene17067;gene17578;gene17728;gene17729;gene17905;gene18074;gene18661;gene19658;gene20368;gene20671;gene20728;gene21708;gene22082;gene2225;gene22293;gene22782;gene22953;gene23118;gene25254;gene25255;gene25257;gene26696;gene26750;gene27394;gene27836;gene27873;gene28214;gene4776;gene4855;gen…
	ko04621	NOD-like receptor signaling pathway	0.967799	29	gi|348517451|ref|XP_003446247.1|;gi|542236480|ref|XP_005456165.1|;gi|542196447|ref|XP_003443196.2|;gi|542257996|ref|XP_005464346.1|;gi|348527142|ref|XP_003451078.1|;gi|542245237|ref|XP_005459436.1|;gi|554821742|ref|XP_005921582.1|;gi|542202515|ref|XP_005475205.1|;gi|348506289|ref|XP_003440692.1|;gi|348506384|ref|XP_003440739.1|;gi|348515331|ref|XP_003445193.1|;gi|542204577|ref|XP_005475983.1|;gi|…	gene10226;gene11225;gene11311;gene11376;gene12143;gene14216;gene14824;gene15126;gene15506;gene15604;gene17578;gene17728;gene17729;gene19658;gene20230;gene20368;gene20671;gene21837;gene21838;gene22160;gene2225;gene22563;gene25802;gene27873;gene28872;gene4984;gene570;gene8094;gene8826
	ko04622	RIG-I-like receptor signaling pathway	0.303819	38	gi|542257996|ref|XP_005464346.1|;gi|348527142|ref|XP_003451078.1|;gi|542202515|ref|XP_005475205.1|;gi|348506384|ref|XP_003440739.1|;gi|542202801|ref|XP_005475312.1|;gi|542228550|ref|XP_003447455.2|;gi|348516886|ref|XP_003445968.1|;gi|348515331|ref|XP_003445193.1|;gi|542204577|ref|XP_005475983.1|;gi|542204575|ref|XP_005475982.1|;gi|348500824|ref|XP_003437972.1|;gi|348520740|ref|XP_003447885.1|;gi|…	gene11376;gene12143;gene15126;gene15604;gene15777;gene16253;gene1647;gene17578;gene17728;gene17729;gene18074;gene19536;gene19658;gene20368;gene20485;gene20671;gene2225;gene22639;gene22953;gene25000;gene25887;gene26304;gene26750;gene27873;gene405;gene4776;gene4941;gene5919;gene650;gene6527;gene7035;gene7700;gene8094;gene8308;gene8826;gene8869;gene8905;gene8908
	ko04623	Cytosolic DNA-sensing pathway	0.925571	22	gi|542253030|ref|XP_005462428.1|;gi|542197397|ref|XP_003445628.2|;gi|348527142|ref|XP_003451078.1|;gi|542245237|ref|XP_005459436.1|;gi|348506384|ref|XP_003440739.1|;gi|348520740|ref|XP_003447885.1|;gi|542254122|ref|XP_005462845.1|;gi|542211204|ref|XP_005478474.1|;gi|348511267|ref|XP_003443166.1|;gi|734635458|ref|XP_010746318.1|;gi|348542024|ref|XP_003458486.1|;gi|542257010|ref|XP_003458818.2|;gi|…	gene11135;gene11670;gene12143;gene14216;gene15604;gene19536;gene20368;gene21131;gene2579;gene2605;gene26750;gene27047;gene30027;gene30055;gene6245;gene6248;gene6283;gene7700;gene8308;gene8826;gene8905;gene8908
	ko04626	Plant-pathogen interaction	0.462982	5	gi|554821742|ref|XP_005921582.1|;gi|348506289|ref|XP_003440692.1|;gi|573879089|ref|XP_006627766.1|;gi|542226669|ref|XP_005452422.1|;gi|348505890|ref|XP_003440493.1|	gene14824;gene15506;gene15602;gene22862;gene7418
	ko04630	Jak-STAT signaling pathway	0.415668	71	gi|348526367|ref|XP_003450691.1|;gi|542234418|ref|XP_005455347.1|;gi|348511115|ref|XP_003443090.1|;gi|542198307|ref|XP_005473604.1|;gi|542246343|ref|XP_005459847.1|;gi|542224560|ref|XP_005451626.1|;gi|348501822|ref|XP_003438468.1|;gi|542200378|ref|XP_005474384.1|;gi|348508187|ref|XP_003441636.1|;gi|542201372|ref|XP_005474775.1|;gi|542201381|ref|XP_005474779.1|;gi|348516886|ref|XP_003445968.1|;gi|…	gene10821;gene10929;gene11289;gene12159;gene12219;gene12350;gene13332;gene13342;gene13950;gene14296;gene14298;gene1647;gene16547;gene16550;gene16552;gene16732;gene16755;gene17096;gene17905;gene18074;gene1836;gene18881;gene19124;gene20383;gene20728;gene21708;gene22083;gene22334;gene22676;gene22782;gene22953;gene23080;gene23118;gene23324;gene24103;gene24868;gene2525;gene2654;gene26696;gene26697;gen…
	ko04640	Hematopoietic cell lineage	0.961942	30	gi|542172331|ref|XP_005467371.1|;gi|542234418|ref|XP_005455347.1|;gi|542257996|ref|XP_005464346.1|;gi|542198407|ref|XP_005473640.1|;gi|348523668|ref|XP_003449345.1|;gi|348535492|ref|XP_003455234.1|;gi|348534941|ref|XP_003454960.1|;gi|542228159|ref|XP_005452981.1|;gi|498949263|ref|XP_004543463.1|;gi|542205120|ref|XP_005476168.1|;gi|542253310|ref|XP_005462538.1|;gi|542212427|ref|XP_005478937.1|;gi|…	gene1080;gene10929;gene11376;gene12132;gene13773;gene1466;gene15939;gene16202;gene163;gene17930;gene1836;gene22222;gene23244;gene23454;gene27873;gene29624;gene29795;gene30051;gene3460;gene3464;gene3619;gene4542;gene4921;gene4922;gene4926;gene5300;gene7526;gene8191;gene8456;gene9230
	ko04650	Natural killer cell mediated cytotoxicity	0.547795	71	gi|542195500|ref|XP_003454410.2|;gi|542222193|ref|XP_003443689.2|;gi|348526367|ref|XP_003450691.1|;gi|542257996|ref|XP_005464346.1|;gi|542196660|ref|XP_005472985.1|;gi|348517310|ref|XP_003446177.1|;gi|542198598|ref|XP_005473704.1|;gi|348531070|ref|XP_003453033.1|;gi|542247624|ref|XP_003455661.2|;gi|554817251|ref|XP_005919405.1|;gi|542221432|ref|XP_005450424.1|;gi|348515297|ref|XP_003445176.1|;gi|…	gene10329;gene10566;gene10821;gene11376;gene11416;gene12004;gene12566;gene15175;gene15357;gene16444;gene16552;gene17636;gene17905;gene18394;gene18907;gene19124;gene19889;gene20160;gene20728;gene20893;gene20907;gene21091;gene22082;gene22375;gene22376;gene22377;gene22378;gene23118;gene23637;gene23859;gene24036;gene2460;gene2500;gene25254;gene25255;gene25257;gene26302;gene26305;gene26306;gene2654;ge…
	ko04660	T cell receptor signaling pathway	0.00100176	75	gi|542222193|ref|XP_003443689.2|;gi|348526367|ref|XP_003450691.1|;gi|348526242|ref|XP_003450629.1|;gi|542257996|ref|XP_005464346.1|;gi|542196660|ref|XP_005472985.1|;gi|348527142|ref|XP_003451078.1|;gi|542198598|ref|XP_005473704.1|;gi|542200378|ref|XP_005474384.1|;gi|348523668|ref|XP_003449345.1|;gi|348508187|ref|XP_003441636.1|;gi|348517757|ref|XP_003446399.1|;gi|548543561|ref|XP_005753701.1|;gi|…	gene10566;gene10821;gene10824;gene11376;gene11416;gene12143;gene12566;gene13342;gene13773;gene13950;gene14822;gene15070;gene15126;gene15175;gene15345;gene15604;gene16062;gene16123;gene1665;gene16776;gene17203;gene17578;gene17636;gene17653;gene17655;gene17905;gene18249;gene18394;gene18661;gene18907;gene19124;gene19443;gene19658;gene19889;gene20160;gene20333;gene20368;gene20671;gene20728;gene21091;…
	ko04662	B cell receptor signaling pathway	0.00358517	57	gi|542222193|ref|XP_003443689.2|;gi|348526367|ref|XP_003450691.1|;gi|542196660|ref|XP_005472985.1|;gi|348527142|ref|XP_003451078.1|;gi|542198261|ref|XP_003451076.2|;gi|542198598|ref|XP_005473704.1|;gi|542200378|ref|XP_005474384.1|;gi|348512735|ref|XP_003443898.1|;gi|499021438|ref|XP_004561497.1|;gi|348508187|ref|XP_003441636.1|;gi|348517757|ref|XP_003446399.1|;gi|542247558|ref|XP_005460314.1|;gi|…	gene10566;gene10821;gene11416;gene12143;gene12145;gene12566;gene13342;gene13408;gene13801;gene13950;gene14822;gene15345;gene15604;gene16123;gene17719;gene17905;gene18249;gene18394;gene18661;gene19124;gene19889;gene20160;gene20368;gene20728;gene21091;gene21708;gene22082;gene22293;gene23118;gene23454;gene2460;gene25254;gene25255;gene25257;gene26302;gene2654;gene27394;gene27836;gene28214;gene3278;ge…
	ko04664	Fc epsilon RI signaling pathway	0.0242354	40	gi|542257996|ref|XP_005464346.1|;gi|542200378|ref|XP_005474384.1|;gi|348508187|ref|XP_003441636.1|;gi|348531070|ref|XP_003453033.1|;gi|348515331|ref|XP_003445193.1|;gi|542225273|ref|XP_003445168.2|;gi|348537474|ref|XP_003456219.1|;gi|542205045|ref|XP_005476143.1|;gi|542206492|ref|XP_005476680.1|;gi|348510891|ref|XP_003442978.1|;gi|542208486|ref|XP_005477454.1|;gi|542216984|ref|XP_003439035.2|;gi|…	gene11376;gene13342;gene13950;gene15175;gene17578;gene17623;gene17719;gene17905;gene18394;gene18907;gene19124;gene20160;gene20671;gene20728;gene21708;gene22082;gene23118;gene2460;gene25254;gene25255;gene25257;gene26302;gene2654;gene27394;gene27836;gene27873;gene28214;gene3278;gene4280;gene4855;gene5491;gene6182;gene6529;gene7058;gene7418;gene7651;gene7705;gene7909;gene8094;gene8784
	ko04666	Fc gamma R-mediated phagocytosis	0.191409	62	gi|348526242|ref|XP_003450629.1|;gi|348514261|ref|XP_003444659.1|;gi|348507042|ref|XP_003441066.1|;gi|542200378|ref|XP_005474384.1|;gi|499021438|ref|XP_004561497.1|;gi|542201013|ref|XP_005474638.1|;gi|348508187|ref|XP_003441636.1|;gi|583986780|ref|XP_006788626.1|;gi|542225370|ref|XP_005451936.1|;gi|542225393|ref|XP_005451946.1|;gi|348537474|ref|XP_003456219.1|;gi|542205045|ref|XP_005476143.1|;gi|…	gene10824;gene1217;gene12951;gene13342;gene13801;gene13896;gene13950;gene16286;gene17653;gene17655;gene17719;gene17905;gene17940;gene18394;gene18788;gene18952;gene19040;gene20160;gene20351;gene20728;gene21580;gene21706;gene21708;gene22265;gene23001;gene23118;gene23813;gene23999;gene24833;gene2500;gene25185;gene25254;gene25255;gene25257;gene26302;gene26452;gene27394;gene27769;gene27836;gene28214;g…
	ko04668	TNF signaling pathway	0.183593	66	gi|657571413|ref|XP_008289276.1|;gi|348540283|ref|XP_003457617.1|;gi|542257996|ref|XP_005464346.1|;gi|348527142|ref|XP_003451078.1|;gi|542200378|ref|XP_005474384.1|;gi|348508187|ref|XP_003441636.1|;gi|542202515|ref|XP_005475205.1|;gi|542247558|ref|XP_005460314.1|;gi|348506384|ref|XP_003440739.1|;gi|548542813|ref|XP_005753539.1|;gi|542228115|ref|XP_005452967.1|;gi|542228527|ref|XP_005453119.1|;gi|…	gene10293;gene11153;gene11376;gene12143;gene13342;gene13950;gene15126;gene15345;gene15604;gene15897;gene16186;gene16309;gene17211;gene17282;gene17474;gene17578;gene17728;gene17729;gene17775;gene17905;gene17937;gene18661;gene19008;gene19658;gene19989;gene20368;gene20454;gene20671;gene20728;gene21708;gene22071;gene22293;gene22563;gene23118;gene23324;gene23637;gene2534;gene27047;gene27394;gene27836;…
	ko04670	Leukocyte transendothelial migration	0.306217	92	gi|554849429|ref|XP_005935005.1|;gi|348512388|ref|XP_003443725.1|;gi|348526242|ref|XP_003450629.1|;gi|542196623|ref|XP_005472969.1|;gi|542196933|ref|XP_005473079.1|;gi|348528416|ref|XP_003451713.1|;gi|348514007|ref|XP_003444532.1|;gi|542201013|ref|XP_005474638.1|;gi|542245814|ref|XP_005459644.1|;gi|542233715|ref|XP_005455091.1|;gi|348525358|ref|XP_003450189.1|;gi|348544047|ref|XP_003459493.1|;gi|…	gene10141;gene10512;gene10824;gene11362;gene11515;gene11837;gene12466;gene13896;gene14236;gene14457;gene14458;gene14546;gene14549;gene14621;gene14804;gene15146;gene15198;gene15357;gene16153;gene16154;gene16198;gene1665;gene1684;gene17578;gene17642;gene17836;gene17890;gene17905;gene18231;gene18394;gene18848;gene19133;gene19240;gene19944;gene20333;gene2053;gene20671;gene20728;gene21706;gene22007;ge…
	ko04672	Intestinal immune network for IgA production	0.873584	34	gi|542233261|ref|XP_005454919.1|;gi|27802629|gb|AAO21204.1|;gi|542200009|ref|XP_005474248.1|;gi|542200007|ref|XP_005474247.1|;gi|542200588|ref|XP_005474463.1|;gi|348544065|ref|XP_003459502.1|;gi|542175585|ref|XP_005467964.1|;gi|554884013|ref|XP_005951697.1|;gi|348522028|ref|XP_003448528.1|;gi|542207135|ref|XP_005476940.1|;gi|544583537|ref|NP_001269817.1|;gi|348527348|ref|XP_003451181.1|;gi|542245…	Tilapia_newGene_1197;gene12056;gene13210;gene13215;gene13216;gene14555;gene1583;gene16557;gene18381;gene18633;gene21793;gene23416;gene24497;gene2583;gene27802;gene27811;gene29104;gene29222;gene29368;gene29878;gene30065;gene30130;gene3068;gene3936;gene4456;gene5142;gene5643;gene5644;gene5645;gene5646;gene5647;gene8685;gene8686;gene8810
	ko04710	Circadian rhythm	0.0268788	25	gi|348514171|ref|XP_003444614.1|;gi|548542813|ref|XP_005753539.1|;gi|348528234|ref|XP_003451623.1|;gi|542247974|ref|XP_005460479.1|;gi|542205190|ref|XP_005476198.1|;gi|348501344|ref|XP_003438230.1|;gi|542205641|ref|XP_005476364.1|;gi|348516610|ref|XP_003445831.1|;gi|542210218|ref|XP_005478101.1|;gi|348504866|ref|XP_003439982.1|;gi|348504810|ref|XP_003439954.1|;gi|542220652|ref|XP_005450122.1|;gi|…	gene1411;gene15897;gene15997;gene16815;gene17949;gene17995;gene18113;gene197;gene20589;gene22226;gene22266;gene22723;gene25698;gene3428;gene3667;gene3915;gene4000;gene4016;gene4051;gene6287;gene6584;gene7048;gene7663;gene8058;gene9743
	ko04711	Circadian rhythm - fly	0.00901689	11	gi|554869924|ref|XP_005944943.1|;gi|542247974|ref|XP_005460479.1|;gi|542205641|ref|XP_005476364.1|;gi|348504866|ref|XP_003439982.1|;gi|348530538|ref|XP_003452768.1|;gi|542182358|ref|XP_003442634.2|;gi|542184002|ref|XP_005469398.1|;gi|542218735|ref|XP_005449385.1|;gi|542191086|ref|XP_003440563.2|;gi|542215230|ref|XP_005448080.1|;gi|542193021|ref|XP_005471623.1|	gene16123;gene16815;gene18113;gene22226;gene23833;gene3300;gene3915;gene6287;gene7663;gene8058;gene8712
	ko04712	Circadian rhythm - plant	0.226693	4	gi|348533838|ref|XP_003454411.1|;gi|542241421|ref|XP_003453204.2|;gi|18858421|ref|NP_571262.1|;gi|348503860|ref|XP_003439480.1|	gene10327;gene17693;gene20976;gene6317
	ko04713	Circadian entrainment	0.00289388	78	gi|548348361|ref|XP_005726552.1|;gi|584019503|ref|XP_006804453.1|;gi|584016505|ref|XP_006803006.1|;gi|348513969|ref|XP_003444513.1|;gi|542247170|ref|XP_005460162.1|;gi|542198718|ref|XP_005473745.1|;gi|348507078|ref|XP_003441084.1|;gi|348501514|ref|XP_003438314.1|;gi|498987465|ref|XP_004551531.1|;gi|542200478|ref|XP_005474415.1|;gi|348508370|ref|XP_003441727.1|;gi|542202271|ref|XP_005475118.1|;gi|…	gene1005;gene10457;gene10760;gene12413;gene12506;gene12616;gene12907;gene13229;gene13309;gene13375;gene13919;gene14880;gene15345;gene15542;gene15602;gene1581;gene15897;gene1590;gene16279;gene1661;gene18113;gene18155;gene18246;gene18661;gene1893;gene19008;gene19788;gene20640;gene20836;gene20849;gene21605;gene21982;gene22432;gene22433;gene23831;gene24089;gene24124;gene24442;gene24613;gene2500;gene2…
	ko04720	Long-term potentiation	0.00236052	53	gi|548348361|ref|XP_005726552.1|;gi|584016505|ref|XP_006803006.1|;gi|542196660|ref|XP_005472985.1|;gi|542247170|ref|XP_005460162.1|;gi|542198598|ref|XP_005473704.1|;gi|542198718|ref|XP_005473745.1|;gi|542200478|ref|XP_005474415.1|;gi|348508310|ref|XP_003441697.1|;gi|498941379|ref|XP_004542205.1|;gi|573879089|ref|XP_006627766.1|;gi|348516703|ref|XP_003445877.1|;gi|554803557|ref|XP_005912744.1|;gi|…	gene1005;gene10760;gene11416;gene12506;gene12566;gene12616;gene13375;gene13971;gene15542;gene15602;gene1661;gene18155;gene18850;gene18899;gene1893;gene19076;gene19788;gene19944;gene20160;gene22082;gene22432;gene22433;gene23831;gene2460;gene2500;gene2512;gene2534;gene26196;gene26444;gene26903;gene27097;gene28331;gene2920;gene3232;gene3309;gene3666;gene4015;gene5125;gene5334;gene5403;gene5521;gene5…
	ko04721	Synaptic vesicle cycle	0.433122	36	gi|348543923|ref|XP_003459431.1|;gi|348516318|ref|XP_003445686.1|;gi|542197803|ref|XP_005473406.1|;gi|542198263|ref|XP_005473585.1|;gi|542224446|ref|XP_005451583.1|;gi|542247129|ref|XP_003455550.2|;gi|548485823|ref|XP_005749250.1|;gi|542238970|ref|XP_005457099.1|;gi|348514205|ref|XP_003444631.1|;gi|542245230|ref|XP_005459433.1|;gi|542201604|ref|XP_005474860.1|;gi|542175723|ref|XP_005467989.1|;gi|…	gene10187;gene11573;gene11889;gene12146;gene12424;gene12492;gene12542;gene12769;gene1308;gene14214;gene14520;gene1605;gene17248;gene17925;gene17960;gene18287;gene23123;gene23815;gene282;gene28528;gene3100;gene4902;gene5605;gene6746;gene678;gene6858;gene690;gene7024;gene7043;gene7095;gene7306;gene8300;gene851;gene892;gene9253;gene9875
	ko04722	Neurotrophin signaling pathway	0.0888959	75	gi|542195272|ref|XP_005472466.1|;gi|348526242|ref|XP_003450629.1|;gi|542225836|ref|XP_005452114.1|;gi|348527302|ref|XP_003451158.1|;gi|348527142|ref|XP_003451078.1|;gi|542247269|ref|XP_005460201.1|;gi|542200378|ref|XP_005474384.1|;gi|542200478|ref|XP_005474415.1|;gi|348512857|ref|XP_003443959.1|;gi|348508187|ref|XP_003441636.1|;gi|348517757|ref|XP_003446399.1|;gi|542226984|ref|XP_005452538.1|;gi|…	gene10254;gene10824;gene11976;gene12077;gene12143;gene12543;gene13342;gene13375;gene13553;gene13950;gene14822;gene15056;gene15602;gene15604;gene16123;gene17465;gene17578;gene17905;gene18132;gene18850;gene1891;gene19008;gene19124;gene20160;gene20333;gene20671;gene20728;gene20788;gene21708;gene22082;gene22293;gene22524;gene23118;gene23813;gene2460;gene2483;gene25218;gene25254;gene25255;gene25257;ge…
	ko04723	Retrograde endocannabinoid signaling	0.00429256	78	gi|548348361|ref|XP_005726552.1|;gi|584019503|ref|XP_006804453.1|;gi|542198718|ref|XP_005473745.1|;gi|542238970|ref|XP_005457099.1|;gi|348507078|ref|XP_003441084.1|;gi|348508370|ref|XP_003441727.1|;gi|348508310|ref|XP_003441697.1|;gi|542202419|ref|XP_003456073.2|;gi|734599530|ref|XP_010753123.1|;gi|498941379|ref|XP_004542205.1|;gi|348516806|ref|XP_003445928.1|;gi|348519743|ref|XP_003447389.1|;gi|…	gene1005;gene10457;gene12616;gene12769;gene12907;gene13919;gene13971;gene15091;gene1523;gene15542;gene1581;gene16279;gene1661;gene17410;gene17578;gene18155;gene18246;gene18813;gene18815;gene1893;gene19076;gene19788;gene20031;gene20033;gene20640;gene20671;gene20849;gene20868;gene21605;gene21982;gene22054;gene22432;gene22433;gene22480;gene22482;gene22672;gene22673;gene22888;gene22889;gene22890;gene…
	ko04724	Glutamatergic synapse	0.00156115	93	gi|548348361|ref|XP_005726552.1|;gi|584019503|ref|XP_006804453.1|;gi|584016505|ref|XP_006803006.1|;gi|542235028|ref|XP_005455587.1|;gi|542234411|ref|XP_005455345.1|;gi|542196660|ref|XP_005472985.1|;gi|542247170|ref|XP_005460162.1|;gi|542198598|ref|XP_005473704.1|;gi|542198718|ref|XP_005473745.1|;gi|348507078|ref|XP_003441084.1|;gi|542255120|ref|XP_005463239.1|;gi|348508310|ref|XP_003441697.1|;gi|…	gene1005;gene10457;gene10760;gene10873;gene10924;gene11416;gene12506;gene12566;gene12616;gene12907;gene132;gene13971;gene14138;gene14461;gene15542;gene1581;gene16279;gene1661;gene17146;gene17519;gene17623;gene18125;gene18155;gene18246;gene1893;gene19040;gene19076;gene19788;gene20050;gene20640;gene20836;gene20849;gene21605;gene21978;gene21982;gene22161;gene22432;gene22433;gene22783;gene23132;gene2…
	ko04725	Cholinergic synapse	0.00240609	90	gi|657571413|ref|XP_008289276.1|;gi|584019503|ref|XP_006804453.1|;gi|348540283|ref|XP_003457617.1|;gi|542246343|ref|XP_005459847.1|;gi|542198718|ref|XP_005473745.1|;gi|348514484|ref|XP_003444770.1|;gi|348507078|ref|XP_003441084.1|;gi|542173845|ref|XP_005467642.1|;gi|554805042|ref|XP_005913469.1|;gi|542237698|ref|XP_005456611.1|;gi|542200378|ref|XP_005474384.1|;gi|542200478|ref|XP_005474415.1|;gi|…	gene10293;gene10457;gene11153;gene12219;gene12616;gene1271;gene12907;gene1295;gene1298;gene13171;gene13342;gene13375;gene13950;gene14878;gene15175;gene15345;gene15542;gene15897;gene16279;gene17211;gene1723;gene17274;gene17905;gene18132;gene18155;gene18246;gene18661;gene18907;gene1893;gene19788;gene20031;gene20033;gene20491;gene20640;gene20728;gene20849;gene21605;gene21708;gene21982;gene22071;gene…
	ko04726	Serotonergic synapse	0.39599	68	gi|348512489|ref|XP_003443775.1|;gi|542226043|ref|XP_005452195.1|;gi|542247129|ref|XP_003455550.2|;gi|542198718|ref|XP_005473745.1|;gi|542198866|ref|XP_005473803.1|;gi|348507078|ref|XP_003441084.1|;gi|348512805|ref|XP_003443933.1|;gi|348508370|ref|XP_003441727.1|;gi|734599530|ref|XP_010753123.1|;gi|498941379|ref|XP_004542205.1|;gi|348519743|ref|XP_003447389.1|;gi|542225565|ref|XP_005452013.1|;gi|…	gene10476;gene12035;gene12492;gene12616;gene12662;gene12907;gene13498;gene13919;gene1523;gene15542;gene16279;gene16363;gene17623;gene18246;gene1893;gene19788;gene19944;gene20031;gene20033;gene20160;gene20486;gene20836;gene20849;gene21982;gene22054;gene22324;gene22432;gene22433;gene22475;gene22888;gene23637;gene24109;gene24110;gene2460;gene24613;gene2500;gene26903;gene27636;gene28364;gene28544;gen…
	ko04727	GABAergic synapse	0.133555	58	gi|584019503|ref|XP_006804453.1|;gi|348507078|ref|XP_003441084.1|;gi|498983297|ref|XP_004550512.1|;gi|542202419|ref|XP_003456073.2|;gi|734599530|ref|XP_010753123.1|;gi|542202586|ref|XP_005475227.1|;gi|348515045|ref|XP_003445050.1|;gi|525343413|ref|NP_001266597.1|;gi|554803557|ref|XP_005912744.1|;gi|348501128|ref|XP_003438122.1|;gi|542207724|ref|XP_005477173.1|;gi|657524201|ref|XP_008276344.1|;gi|…	gene10457;gene12907;gene14829;gene15091;gene1523;gene15718;gene17375;gene18125;gene18155;gene18246;gene18815;gene20031;gene20033;gene20050;gene20640;gene20849;gene21605;gene21978;gene21982;gene22054;gene22672;gene22673;gene22783;gene22888;gene22889;gene22890;gene22891;gene23598;gene24442;gene24613;gene24615;gene2500;gene26196;gene26435;gene26903;gene27451;gene27871;gene27912;gene28544;gene2920;ge…
	ko04728	Dopaminergic synapse	0.000927203	97	gi|548348361|ref|XP_005726552.1|;gi|657571413|ref|XP_008289276.1|;gi|542221867|ref|XP_005450603.1|;gi|348512489|ref|XP_003443775.1|;gi|348540283|ref|XP_003457617.1|;gi|542196660|ref|XP_005472985.1|;gi|542247129|ref|XP_003455550.2|;gi|542198718|ref|XP_005473745.1|;gi|542252742|ref|XP_005462317.1|;gi|348540118|ref|XP_003457535.1|;gi|348507078|ref|XP_003441084.1|;gi|348501534|ref|XP_003438324.1|;gi|…	gene1005;gene10293;gene10448;gene10476;gene11153;gene11416;gene12492;gene12616;gene12745;gene12746;gene12907;gene13257;gene13342;gene13375;gene13919;gene13950;gene14126;gene15345;gene15542;gene15602;gene1581;gene15897;gene15967;gene16123;gene16186;gene16279;gene1632;gene1661;gene16680;gene16815;gene17069;gene17211;gene17233;gene17578;gene18246;gene18429;gene18661;gene1885;gene18899;gene1893;gene1…
	ko04730	Long-term depression	0.00721405	43	gi|548348361|ref|XP_005726552.1|;gi|542225929|ref|XP_005452150.1|;gi|348513969|ref|XP_003444513.1|;gi|542198718|ref|XP_005473745.1|;gi|348501514|ref|XP_003438314.1|;gi|498941379|ref|XP_004542205.1|;gi|348516806|ref|XP_003445928.1|;gi|348516703|ref|XP_003445877.1|;gi|3158361|gb|AAC17494.1|;gi|542225273|ref|XP_003445168.2|;gi|348537474|ref|XP_003456219.1|;gi|348529890|ref|XP_003452445.1|;gi|5422083…	gene1005;gene12000;gene12413;gene12616;gene13229;gene15542;gene1581;gene1661;gene17238;gene17623;gene17719;gene1893;gene19076;gene19788;gene20160;gene20836;gene22082;gene22432;gene22433;gene2460;gene2500;gene26444;gene26747;gene27097;gene2885;gene3465;gene3666;gene4015;gene4093;gene4595;gene5125;gene5521;gene6638;gene692;gene7418;gene7632;gene7651;gene7705;gene8818;gene8960;gene9209;gene9773;gene…
	ko04740	Olfactory transduction	0.993097	58	gi|348513969|ref|XP_003444513.1|;gi|348501514|ref|XP_003438314.1|;gi|542200478|ref|XP_005474415.1|;gi|348537000|ref|XP_003455983.1|;gi|542262859|ref|XP_005466205.1|;gi|542262859|ref|XP_005466205.1|;gi|554880935|ref|XP_005950240.1|;gi|348540770|ref|XP_003457860.1|;gi|542253950|ref|XP_005462779.1|;gi|348540780|ref|XP_003457865.1|;gi|348540758|ref|XP_003457854.1|;gi|542254046|ref|XP_003457887.2|;gi|…	gene12413;gene13229;gene13375;gene14407;gene14412;gene14419;gene14708;gene14710;gene14717;gene14718;gene14719;gene14754;gene15602;gene15837;gene15845;gene15903;gene16397;gene16399;gene16402;gene16410;gene16417;gene16537;gene16606;gene16607;gene16609;gene16610;gene17292;gene18429;gene20088;gene23720;gene23721;gene23724;gene23727;gene23729;gene23731;gene24442;gene25498;gene26004;gene26005;gene26007…
	ko04742	Taste transduction	0.188955	19	gi|542209628|ref|XP_005477885.1|;gi|542210385|ref|XP_005478165.1|;gi|542211119|ref|XP_005478441.1|;gi|348514782|ref|XP_003444919.1|;gi|348514572|ref|XP_003444814.1|;gi|348535758|ref|XP_003455365.1|;gi|542253828|ref|XP_005462736.1|;gi|542256315|ref|XP_005463715.1|;gi|542180079|ref|XP_005468733.1|;gi|542181554|ref|XP_003442051.2|;gi|348521872|ref|XP_003448450.1|;gi|348544323|ref|XP_003459631.1|;gi|…	gene19788;gene20640;gene20792;gene20795;gene20836;gene24613;gene26196;gene26903;gene2920;gene3175;gene4372;gene4471;gene4472;gene4473;gene4524;gene4595;gene5622;gene7095;gene9717
	ko04744	Phototransduction	0.793211	16	gi|348526436|ref|XP_003450725.1|;gi|542173132|ref|XP_005467515.1|;gi|542261975|ref|XP_005465879.1|;gi|573879089|ref|XP_006627766.1|;gi|348529216|ref|XP_003452110.1|;gi|348502894|ref|XP_003439002.1|;gi|348514676|ref|XP_003444866.1|;gi|548523324|ref|XP_005751466.1|;gi|348535758|ref|XP_003455365.1|;gi|348544231|ref|XP_003459585.1|;gi|348530316|ref|XP_003452657.1|;gi|542243588|ref|XP_005458810.1|;gi|…	gene10770;gene1192;gene14766;gene15602;gene17292;gene20088;gene20697;gene24146;gene24613;gene28245;gene3592;gene5268;gene7841;gene874;gene8779;gene9816
	ko04745	Phototransduction - fly	0.0468362	22	gi|542246304|ref|XP_005459834.1|;gi|348514007|ref|XP_003444532.1|;gi|542198718|ref|XP_005473745.1|;gi|542200478|ref|XP_005474415.1|;gi|542170170|ref|XP_005467005.1|;gi|498941379|ref|XP_004542205.1|;gi|573879089|ref|XP_006627766.1|;gi|542228200|ref|XP_003447431.2|;gi|348529890|ref|XP_003452445.1|;gi|348505092|ref|XP_003440095.1|;gi|734615079|ref|XP_010735114.1|;gi|542245392|ref|XP_005459488.1|;gi|…	gene12203;gene12466;gene12616;gene13375;gene139;gene15542;gene15602;gene16215;gene1893;gene22432;gene22433;gene2500;gene28331;gene3666;gene4015;gene5076;gene5125;gene5334;gene5521;gene6426;gene6638;gene8628
	ko04750	Inflammatory mediator regulation of TRP channels	0.339057	63	gi|584019503|ref|XP_006804453.1|;gi|348528555|ref|XP_003451782.1|;gi|542226129|ref|XP_005452223.1|;gi|542198718|ref|XP_005473745.1|;gi|542200478|ref|XP_005474415.1|;gi|499028705|ref|XP_004565076.1|;gi|498941379|ref|XP_004542205.1|;gi|573879089|ref|XP_006627766.1|;gi|348515837|ref|XP_003445446.1|;gi|542204410|ref|XP_005475922.1|;gi|3158361|gb|AAC17494.1|;gi|348515331|ref|XP_003445193.1|;gi|5422252…	gene10457;gene11852;gene12065;gene12616;gene13375;gene14626;gene15542;gene15602;gene16430;gene17203;gene17238;gene17578;gene17623;gene17905;gene18155;gene18205;gene18755;gene18899;gene1893;gene19788;gene20640;gene20671;gene20728;gene20836;gene21605;gene22324;gene22432;gene22433;gene22475;gene23118;gene24195;gene24442;gene2500;gene25121;gene26196;gene26903;gene27394;gene27836;gene28214;gene28331;g…
	ko04810	Regulation of actin cytoskeleton	0.0256729	140	gi|542242184|ref|XP_005458309.1|;gi|554849429|ref|XP_005935005.1|;gi|348527094|ref|XP_003451054.1|;gi|542195894|ref|XP_005472695.1|;gi|542172331|ref|XP_005467371.1|;gi|348526242|ref|XP_003450629.1|;gi|542234497|ref|XP_005455375.1|;gi|542172703|ref|XP_005467440.1|;gi|542196933|ref|XP_005473079.1|;gi|542197070|ref|XP_005473131.1|;gi|542173079|ref|XP_005467505.1|;gi|348514261|ref|XP_003444659.1|;gi|…	gene10051;gene10141;gene10577;gene10610;gene1080;gene10824;gene10959;gene1122;gene11515;gene11564;gene1185;gene1217;gene12410;gene12466;gene12631;gene12880;gene12951;gene1354;gene13980;gene1410;gene14624;gene14804;gene14878;gene15070;gene15190;gene1540;gene1563;gene15726;gene15746;gene15821;gene15975;gene16202;gene16593;gene1660;gene16666;gene16723;gene1684;gene169;gene17250;gene17274;gene17905;g…
	ko04910	Insulin signaling pathway	0.016189	87	gi|348522299|ref|XP_003448663.1|;gi|348527142|ref|XP_003451078.1|;gi|542224514|ref|XP_003444529.2|;gi|542247178|ref|XP_005460166.1|;gi|542247269|ref|XP_005460201.1|;gi|410900366|ref|XP_003963667.1|;gi|499017748|ref|XP_004559673.1|;gi|542200378|ref|XP_005474384.1|;gi|542222845|ref|XP_005450975.1|;gi|499021438|ref|XP_004561497.1|;gi|348508187|ref|XP_003441636.1|;gi|542201298|ref|XP_005474744.1|;gi|…	gene11475;gene12143;gene12450;gene12509;gene12543;gene12801;gene12845;gene13342;gene13488;gene13801;gene13950;gene14021;gene14569;gene15086;gene15602;gene16109;gene16123;gene17096;gene17638;gene17905;gene17995;gene18026;gene18385;gene18899;gene1891;gene19113;gene19124;gene1980;gene19991;gene20160;gene20475;gene20728;gene20865;gene21070;gene21708;gene22082;gene22266;gene22484;gene22538;gene22723;g…
	ko04911	Insulin secretion	0.0444883	63	gi|657571413|ref|XP_008289276.1|;gi|584019503|ref|XP_006804453.1|;gi|348526329|ref|XP_003450672.1|;gi|348526406|ref|XP_003450710.1|;gi|348540283|ref|XP_003457617.1|;gi|542172828|ref|XP_005467464.1|;gi|542198718|ref|XP_005473745.1|;gi|498987465|ref|XP_004551531.1|;gi|542200478|ref|XP_005474415.1|;gi|542245230|ref|XP_005459433.1|;gi|498941379|ref|XP_004542205.1|;gi|548542813|ref|XP_005753539.1|;gi|…	gene10293;gene10457;gene10785;gene10863;gene11153;gene1139;gene12616;gene13309;gene13375;gene14214;gene15542;gene15897;gene16114;gene16186;gene16198;gene17211;gene18155;gene1893;gene19038;gene19150;gene19788;gene20031;gene20033;gene20327;gene2042;gene20640;gene20836;gene20849;gene21605;gene21959;gene22045;gene22071;gene22432;gene22433;gene23123;gene23815;gene24442;gene2500;gene2534;gene25450;gene…
	ko04912	GnRH signaling pathway	0.00606062	64	gi|584019503|ref|XP_006804453.1|;gi|348526242|ref|XP_003450629.1|;gi|542198718|ref|XP_005473745.1|;gi|584011860|ref|XP_006800839.1|;gi|348501544|ref|XP_003438329.1|;gi|542200478|ref|XP_005474415.1|;gi|542247624|ref|XP_003455661.2|;gi|498941379|ref|XP_004542205.1|;gi|573879089|ref|XP_006627766.1|;gi|348516772|ref|XP_003445911.1|;gi|348515331|ref|XP_003445193.1|;gi|542225273|ref|XP_003445168.2|;gi|…	gene10457;gene10824;gene12616;gene12997;gene13261;gene13375;gene15357;gene15542;gene15602;gene1610;gene17578;gene17623;gene17775;gene18155;gene18239;gene18809;gene1893;gene19040;gene19124;gene19788;gene20031;gene20033;gene20160;gene20640;gene20671;gene20836;gene20849;gene21605;gene22082;gene22293;gene22432;gene22433;gene22775;gene23813;gene24442;gene2460;gene25185;gene2534;gene26196;gene2654;gene…
	ko04913	Ovarian steroidogenesis	0.898895	24	gi|584019503|ref|XP_006804453.1|;gi|4838538|gb|AAD31031.1|AF135851_1;gi|542198988|ref|XP_005473848.1|;gi|3158361|gb|AAC17494.1|;gi|542225273|ref|XP_003445168.2|;gi|554803557|ref|XP_005912744.1|;gi|542207615|ref|XP_005477132.1|;gi|542210385|ref|XP_005478165.1|;gi|348514572|ref|XP_003444814.1|;gi|348512679|ref|XP_003443870.1|;gi|348504766|ref|XP_003439932.1|;gi|542213442|ref|XP_003440066.2|;gi|5840…	gene10457;gene116;gene12822;gene17238;gene17623;gene18155;gene18809;gene20640;gene20836;gene21605;gene22324;gene22475;gene22538;gene23949;gene24442;gene26196;gene2676;gene26903;gene2920;gene4595;gene5421;gene5622;gene692;gene8591
	ko04914	Progesterone-mediated oocyte maturation	0.0478387	54	gi|584019503|ref|XP_006804453.1|;gi|348522261|ref|XP_003448644.1|;gi|548354918|ref|XP_005729655.1|;gi|542200378|ref|XP_005474384.1|;gi|542200572|ref|XP_005474457.1|;gi|542222845|ref|XP_005450975.1|;gi|348508187|ref|XP_003441636.1|;gi|542201298|ref|XP_005474744.1|;gi|554821742|ref|XP_005921582.1|;gi|542226880|ref|XP_005452503.1|;gi|348506289|ref|XP_003440692.1|;gi|348528184|ref|XP_003451598.1|;gi|…	gene10457;gene11439;gene11548;gene13342;gene13390;gene13488;gene13950;gene14021;gene14824;gene15015;gene15506;gene15973;gene17238;gene17578;gene17905;gene17974;gene18155;gene18850;gene20160;gene20640;gene20671;gene20728;gene21;gene21605;gene21708;gene22193;gene22522;gene23118;gene24442;gene2460;gene26196;gene26422;gene26606;gene26903;gene27394;gene27836;gene28214;gene2920;gene29586;gene3345;gene3…
	ko04915	Estrogen signaling pathway	0.00265638	74	gi|657571413|ref|XP_008289276.1|;gi|348533816|ref|XP_003454400.1|;gi|584019503|ref|XP_006804453.1|;gi|348540283|ref|XP_003457617.1|;gi|542198718|ref|XP_005473745.1|;gi|542200378|ref|XP_005474384.1|;gi|348508370|ref|XP_003441727.1|;gi|348508187|ref|XP_003441636.1|;gi|554821742|ref|XP_005921582.1|;gi|542247558|ref|XP_005460314.1|;gi|348506289|ref|XP_003440692.1|;gi|498941379|ref|XP_004542205.1|;gi|…	gene10293;gene10356;gene10457;gene11153;gene12616;gene13342;gene13919;gene13950;gene14824;gene15345;gene15506;gene15542;gene15602;gene15897;gene1610;gene16186;gene16279;gene17211;gene17905;gene18155;gene18239;gene18661;gene1893;gene19076;gene19124;gene19591;gene19788;gene20160;gene20640;gene20728;gene20836;gene21605;gene21708;gene22071;gene22082;gene22293;gene22432;gene22433;gene23118;gene24442;g…
	ko04916	Melanogenesis	0.332349	59	gi|584019503|ref|XP_006804453.1|;gi|348512388|ref|XP_003443725.1|;gi|348540283|ref|XP_003457617.1|;gi|348516312|ref|XP_003445683.1|;gi|542198718|ref|XP_005473745.1|;gi|542200478|ref|XP_005474415.1|;gi|499026274|ref|XP_004563880.1|;gi|542200721|ref|XP_005474512.1|;gi|348508185|ref|XP_003441635.1|;gi|542232876|ref|XP_005454777.1|;gi|498941379|ref|XP_004542205.1|;gi|573879089|ref|XP_006627766.1|;gi|…	gene10457;gene10512;gene11153;gene11577;gene12616;gene13375;gene13591;gene13821;gene13970;gene15311;gene15542;gene15602;gene15626;gene15897;gene16123;gene17082;gene17211;gene17455;gene18155;gene1893;gene20160;gene20562;gene20603;gene20640;gene20836;gene21605;gene22071;gene22082;gene22222;gene22432;gene22433;gene24442;gene2460;gene2500;gene26196;gene26903;gene28331;gene2920;gene29692;gene3093;gene…
	ko04917	Prolactin signaling pathway	0.0696044	51	gi|542246343|ref|XP_005459847.1|;gi|542200378|ref|XP_005474384.1|;gi|348508187|ref|XP_003441636.1|;gi|542201381|ref|XP_005474779.1|;gi|542247558|ref|XP_005460314.1|;gi|554869924|ref|XP_005944943.1|;gi|348522568|ref|XP_003448796.1|;gi|348521190|ref|XP_003448109.1|;gi|348515331|ref|XP_003445193.1|;gi|542205045|ref|XP_005476143.1|;gi|542207244|ref|XP_005476987.1|;gi|542207615|ref|XP_005477132.1|;gi|…	gene12219;gene13342;gene13950;gene14298;gene15345;gene16123;gene17096;gene17233;gene17578;gene17905;gene18661;gene18809;gene19038;gene19124;gene19591;gene20160;gene20671;gene20728;gene21708;gene22082;gene22782;gene23080;gene23118;gene23324;gene23492;gene2460;gene24868;gene2654;gene26696;gene27394;gene27836;gene28214;gene3278;gene4135;gene4168;gene4323;gene4855;gene4875;gene5123;gene5491;gene6529;…
	ko04918	Thyroid hormone synthesis	0.121853	47	gi|657571413|ref|XP_008289276.1|;gi|584019503|ref|XP_006804453.1|;gi|348526406|ref|XP_003450710.1|;gi|348540283|ref|XP_003457617.1|;gi|542172828|ref|XP_005467464.1|;gi|542247234|ref|XP_005460186.1|;gi|542198718|ref|XP_005473745.1|;gi|348512947|ref|XP_003444004.1|;gi|348506392|ref|XP_003440743.1|;gi|498941379|ref|XP_004542205.1|;gi|542219324|ref|XP_005449610.1|;gi|542202983|ref|XP_003456658.2|;gi|…	gene10293;gene10457;gene10863;gene11153;gene1139;gene12531;gene12616;gene13442;gene15414;gene15542;gene15596;gene15854;gene15897;gene16186;gene16229;gene17211;gene18155;gene18809;gene1893;gene19453;gene19788;gene20640;gene20836;gene21605;gene22045;gene22071;gene22432;gene22433;gene24442;gene24947;gene2500;gene2534;gene25450;gene26196;gene26903;gene2920;gene29234;gene3666;gene4015;gene4363;gene459…
	ko04919	Thyroid hormone signaling pathway	0.0902286	73	gi|348512388|ref|XP_003443725.1|;gi|348526329|ref|XP_003450672.1|;gi|348526406|ref|XP_003450710.1|;gi|542234497|ref|XP_005455375.1|;gi|542172651|ref|XP_005467432.1|;gi|542172828|ref|XP_005467464.1|;gi|348514007|ref|XP_003444532.1|;gi|542198718|ref|XP_005473745.1|;gi|542200378|ref|XP_005474384.1|;gi|542222812|ref|XP_005450960.1|;gi|542222849|ref|XP_003443928.2|;gi|542231700|ref|XP_005454343.1|;gi|…	gene10512;gene10785;gene10863;gene10959;gene1114;gene1139;gene12466;gene12616;gene13342;gene13485;gene13490;gene13713;gene13950;gene15324;gene15542;gene15821;gene15963;gene15988;gene16123;gene17557;gene17558;gene17905;gene18569;gene1891;gene1893;gene19150;gene19668;gene20160;gene20327;gene20475;gene20728;gene20902;gene20992;gene21120;gene2150;gene21579;gene21708;gene22045;gene22082;gene22782;gene…
	ko04920	Adipocytokine signaling pathway	0.0647726	48	gi|348526329|ref|XP_003450672.1|;gi|542257996|ref|XP_005464346.1|;gi|348527142|ref|XP_003451078.1|;gi|542246312|ref|XP_003455309.2|;gi|542246343|ref|XP_005459847.1|;gi|542200378|ref|XP_005474384.1|;gi|348512875|ref|XP_003443968.1|;gi|348508187|ref|XP_003441636.1|;gi|542201555|ref|XP_005474844.1|;gi|348517757|ref|XP_003446399.1|;gi|542232876|ref|XP_005454777.1|;gi|348506384|ref|XP_003440739.1|;gi|…	gene10785;gene11376;gene12143;gene12205;gene12219;gene13342;gene13588;gene13950;gene14365;gene14822;gene15311;gene15604;gene16109;gene1677;gene17203;gene17424;gene17980;gene17995;gene18051;gene19150;gene1980;gene20327;gene20368;gene20475;gene20902;gene21708;gene22266;gene22723;gene23080;gene23324;gene25698;gene27873;gene3419;gene405;gene4051;gene4534;gene4855;gene6463;gene6527;gene6584;gene7035;g…
	ko04921	Oxytocin signaling pathway	0.00227612	120	gi|584019503|ref|XP_006804453.1|;gi|542222193|ref|XP_003443689.2|;gi|348526315|ref|XP_003450665.1|;gi|542253140|ref|XP_005462476.1|;gi|542196660|ref|XP_005472985.1|;gi|348514007|ref|XP_003444532.1|;gi|542198598|ref|XP_005473704.1|;gi|542198718|ref|XP_005473745.1|;gi|498987465|ref|XP_004551531.1|;gi|542200478|ref|XP_005474415.1|;gi|348513013|ref|XP_003444037.1|;gi|542231700|ref|XP_005454343.1|;gi|…	gene10457;gene10566;gene10764;gene11145;gene11416;gene12466;gene12566;gene12616;gene13309;gene13375;gene13512;gene13713;gene13919;gene14365;gene14880;gene15345;gene15542;gene15602;gene16279;gene16666;gene16796;gene17250;gene17406;gene17623;gene17905;gene17995;gene18155;gene18231;gene18239;gene18308;gene18473;gene18661;gene18899;gene1893;gene19240;gene19788;gene19889;gene20031;gene20033;gene20117;…
	ko04960	Aldosterone-regulated sodium reabsorption	0.277689	25	gi|348526966|ref|XP_003450990.1|;gi|348526406|ref|XP_003450710.1|;gi|542172828|ref|XP_005467464.1|;gi|542201068|ref|XP_005474658.1|;gi|542219355|ref|XP_005449623.1|;gi|3158361|gb|AAC17494.1|;gi|542205045|ref|XP_005476143.1|;gi|348514854|ref|XP_003444955.1|;gi|348513476|ref|XP_003444268.1|;gi|584017210|ref|XP_006803348.1|;gi|542231028|ref|XP_005454077.1|;gi|542240700|ref|XP_005457768.1|;gi|5421779…	gene10688;gene10863;gene1139;gene13918;gene15402;gene17238;gene17905;gene20728;gene22045;gene22538;gene23118;gene2322;gene2460;gene2500;gene25450;gene27394;gene27836;gene28214;gene29234;gene5051;gene5125;gene5491;gene5521;gene6529;gene7651
	ko04961	Endocrine and other factor-regulated calcium reabsorption	0.176923	31	gi|348526406|ref|XP_003450710.1|;gi|348527514|ref|XP_003451264.1|;gi|542172828|ref|XP_005467464.1|;gi|542198263|ref|XP_005473585.1|;gi|548485823|ref|XP_005749250.1|;gi|542198718|ref|XP_005473745.1|;gi|498941379|ref|XP_004542205.1|;gi|542175723|ref|XP_005467989.1|;gi|498943205|ref|XP_004542497.1|;gi|348529890|ref|XP_003452445.1|;gi|542231207|ref|XP_005454146.1|;gi|542210385|ref|XP_005478165.1|;gi|…	gene10863;gene11262;gene1139;gene12146;gene12542;gene12616;gene15542;gene1605;gene17925;gene1893;gene20451;gene20640;gene20836;gene22045;gene22432;gene22433;gene2500;gene25450;gene26611;gene26903;gene2920;gene29234;gene3878;gene4595;gene5125;gene5521;gene5605;gene5622;gene6638;gene7024;gene851
	ko04962	Vasopressin-regulated water reabsorption	0.142987	30	gi|657571413|ref|XP_008289276.1|;gi|348540283|ref|XP_003457617.1|;gi|348527514|ref|XP_003451264.1|;gi|542226109|ref|XP_003446137.2|;gi|657812412|ref|XP_008333591.1|;gi|542202560|ref|XP_003456326.2|;gi|548542813|ref|XP_005753539.1|;gi|542175824|ref|XP_003445907.2|;gi|542204442|ref|XP_005475936.1|;gi|542205108|ref|XP_005476164.1|;gi|542253353|ref|XP_005462552.1|;gi|542208726|ref|XP_005477543.1|;gi|…	gene10293;gene11153;gene11262;gene12057;gene12139;gene15712;gene15897;gene1619;gene17211;gene17927;gene1854;gene19199;gene2004;gene20633;gene20640;gene20836;gene21384;gene21716;gene22071;gene22346;gene23815;gene24442;gene2483;gene26903;gene2920;gene4595;gene4658;gene5622;gene8473;gene9943
	ko04964	Proximal tubule bicarbonate reclamation	0.666092	18	gi|348526406|ref|XP_003450710.1|;gi|542172828|ref|XP_005467464.1|;gi|348540074|ref|XP_003457513.1|;gi|348501150|ref|XP_003438133.1|;gi|348501148|ref|XP_003438132.1|;gi|542216639|ref|XP_005448587.1|;gi|348513476|ref|XP_003444268.1|;gi|542226518|ref|XP_005452368.1|;gi|542227415|ref|XP_005452709.1|;gi|542250717|ref|XP_005461520.1|;gi|348545350|ref|XP_003460143.1|;gi|542185111|ref|XP_005469598.1|;gi|…	gene10863;gene1139;gene12718;gene18226;gene18227;gene20050;gene22045;gene22783;gene22979;gene25450;gene29234;gene4094;gene4567;gene6551;gene8314;gene8315;gene8317;gene8615
	ko04966	Collecting duct acid secretion	0.660226	10	gi|348543923|ref|XP_003459431.1|;gi|348526916|ref|XP_003450965.1|;gi|542197803|ref|XP_005473406.1|;gi|348516479|ref|XP_003445766.1|;gi|542181093|ref|XP_005468899.1|;gi|348533381|ref|XP_003454184.1|;gi|348513789|ref|XP_003444424.1|;gi|348532373|ref|XP_003453681.1|;gi|348512034|ref|XP_003443548.1|;gi|348518744|ref|XP_003446891.1|	gene10187;gene10725;gene11889;gene205;gene3100;gene4902;gene6746;gene7306;gene9253;gene9875
	ko04970	Salivary secretion	0.553878	52	gi|584019503|ref|XP_006804453.1|;gi|348526454|ref|XP_003450734.1|;gi|348526406|ref|XP_003450710.1|;gi|542234497|ref|XP_005455375.1|;gi|542172828|ref|XP_005467464.1|;gi|542239985|ref|XP_005457490.1|;gi|348513969|ref|XP_003444513.1|;gi|542198718|ref|XP_005473745.1|;gi|542199954|ref|XP_003441223.2|;gi|348501514|ref|XP_003438314.1|;gi|498988665|ref|XP_004551821.1|;gi|542202271|ref|XP_005475118.1|;gi|…	gene10457;gene10787;gene10863;gene10959;gene1139;gene11686;gene12413;gene12616;gene12945;gene13229;gene13284;gene14880;gene1509;gene15542;gene15602;gene1649;gene18155;gene1893;gene19308;gene19788;gene20374;gene20640;gene20836;gene21120;gene21605;gene22045;gene22432;gene22433;gene22950;gene23185;gene23815;gene24442;gene2500;gene25450;gene25929;gene26196;gene26903;gene2920;gene29234;gene3666;gene40…
	ko04971	Gastric acid secretion	0.133709	51	gi|584019503|ref|XP_006804453.1|;gi|348526916|ref|XP_003450965.1|;gi|348526406|ref|XP_003450710.1|;gi|542234497|ref|XP_005455375.1|;gi|542172828|ref|XP_005467464.1|;gi|542198718|ref|XP_005473745.1|;gi|542200478|ref|XP_005474415.1|;gi|542201068|ref|XP_005474658.1|;gi|542202070|ref|XP_005475040.1|;gi|542232905|ref|XP_005454789.1|;gi|498941379|ref|XP_004542205.1|;gi|573879089|ref|XP_006627766.1|;gi|…	gene10457;gene10725;gene10863;gene10959;gene1139;gene12616;gene13375;gene13918;gene14804;gene15320;gene15542;gene15602;gene16666;gene18155;gene18489;gene18876;gene1893;gene19133;gene19788;gene205;gene20640;gene20836;gene21120;gene21605;gene22045;gene22432;gene22433;gene23172;gene24442;gene2500;gene25450;gene26196;gene26903;gene28331;gene2920;gene29234;gene29907;gene3666;gene4015;gene4093;gene4595…
	ko04972	Pancreatic secretion	0.741211	59	gi|499051594|ref|XP_004576302.1|;gi|584019503|ref|XP_006804453.1|;gi|348526406|ref|XP_003450710.1|;gi|542234497|ref|XP_005455375.1|;gi|348527514|ref|XP_003451264.1|;gi|542172828|ref|XP_005467464.1|;gi|542240102|ref|XP_003452731.2|;gi|542198718|ref|XP_005473745.1|;gi|498987465|ref|XP_004551531.1|;gi|498941379|ref|XP_004542205.1|;gi|542241113|ref|XP_005457923.1|;gi|554803557|ref|XP_005912744.1|;gi|…	Tilapia_newGene_1210;gene10457;gene10863;gene10959;gene11262;gene1139;gene11721;gene12616;gene13309;gene15542;gene16114;gene18155;gene1893;gene19308;gene19788;gene20333;gene20374;gene2042;gene20640;gene20836;gene21120;gene21224;gene21605;gene22045;gene22123;gene22125;gene22432;gene22433;gene22669;gene23172;gene23185;gene24442;gene2500;gene25254;gene25255;gene25257;gene25450;gene26196;gene27164;ge…
	ko04973	Carbohydrate digestion and absorption	0.0946762	31	gi|348526406|ref|XP_003450710.1|;gi|542172828|ref|XP_005467464.1|;gi|348522299|ref|XP_003448663.1|;gi|542200378|ref|XP_005474384.1|;gi|348508446|ref|XP_003441765.1|;gi|348508223|ref|XP_003441654.1|;gi|348508187|ref|XP_003441636.1|;gi|542221627|ref|XP_005450504.1|;gi|542205045|ref|XP_005476143.1|;gi|348522010|ref|XP_003448519.1|;gi|348510799|ref|XP_003442932.1|;gi|348514854|ref|XP_003444955.1|;gi|…	gene10863;gene1139;gene11475;gene13342;gene13849;gene13893;gene13950;gene16620;gene17905;gene18397;gene19038;gene20728;gene20849;gene21708;gene22045;gene23118;gene25450;gene27394;gene27836;gene28214;gene28544;gene29234;gene4471;gene4472;gene4473;gene4855;gene4886;gene5491;gene6529;gene6703;gene8891
	ko04974	Protein digestion and absorption	0.467227	65	gi|499051594|ref|XP_004576302.1|;gi|542185609|ref|XP_005469675.1|;gi|554849518|ref|XP_005935048.1|;gi|348526406|ref|XP_003450710.1|;gi|542236460|ref|XP_005456155.1|;gi|542236201|ref|XP_005456052.1|;gi|542172828|ref|XP_005467464.1|;gi|542172882|ref|XP_003445328.2|;gi|542240102|ref|XP_003452731.2|;gi|542199648|ref|XP_005474109.1|;gi|542199702|ref|XP_005474132.1|;gi|542200086|ref|XP_005474278.1|;gi|…	Tilapia_newGene_1210;Tilapia_newGene_890;gene10131;gene10863;gene11176;gene11178;gene1139;gene1149;gene11721;gene13004;gene13021;gene13245;gene14093;gene14487;gene145;gene14653;gene15000;gene15662;gene15663;gene16301;gene16456;gene16759;gene17388;gene17695;gene17745;gene18062;gene18400;gene1892;gene1908;gene19359;gene20133;gene20901;gene21224;gene21328;gene21696;gene21960;gene22045;gene22123;gene…
	ko04975	Fat digestion and absorption	0.95167	17	gi|348526924|ref|XP_003450969.1|;gi|348526063|ref|XP_003450540.1|;gi|348523730|ref|XP_003449376.1|;gi|348526794|ref|XP_003450904.1|;gi|542201988|ref|XP_005475014.1|;gi|348510847|ref|XP_003442956.1|;gi|542177372|ref|XP_005468298.1|;gi|348525721|ref|XP_003450370.1|;gi|348504812|ref|XP_003439955.1|;gi|542241733|ref|XP_005458141.1|;gi|542264023|ref|XP_005466617.1|;gi|583993892|ref|XP_006792095.1|;gi|…	gene10721;gene10893;gene13766;gene14119;gene14770;gene18952;gene1995;gene2002;gene22265;gene23999;gene30099;gene30168;gene415;gene6649;gene7078;gene930;gene9623
	ko04976	Bile secretion	0.981903	42	gi|525344101|ref|NP_001266652.1|;gi|584019503|ref|XP_006804453.1|;gi|348526329|ref|XP_003450672.1|;gi|348526406|ref|XP_003450710.1|;gi|542234497|ref|XP_005455375.1|;gi|542172828|ref|XP_005467464.1|;gi|734597551|ref|XP_010742802.1|;gi|542202227|ref|XP_005475099.1|;gi|542202252|ref|XP_005475111.1|;gi|348515621|ref|XP_003445338.1|;gi|554803557|ref|XP_005912744.1|;gi|348501150|ref|XP_003438133.1|;gi|…	gene10114;gene10457;gene10785;gene10863;gene10959;gene1139;gene13103;gene14865;gene14868;gene16453;gene18155;gene18226;gene18227;gene19150;gene20327;gene20640;gene20836;gene21120;gene21605;gene22045;gene22669;gene23172;gene24442;gene25334;gene25450;gene26196;gene2676;gene26903;gene28843;gene2920;gene29234;gene30102;gene30260;gene4534;gene4595;gene5094;gene5421;gene5622;gene6551;gene866;gene9407;g…
	ko04977	Vitamin digestion and absorption	0.944087	11	gi|348526063|ref|XP_003450540.1|;gi|542197860|ref|XP_005473430.1|;gi|348523730|ref|XP_003449376.1|;gi|348526794|ref|XP_003450904.1|;gi|542201988|ref|XP_005475014.1|;gi|348502810|ref|XP_003438960.1|;gi|348539686|ref|XP_003457320.1|;gi|542252151|ref|XP_005462080.1|;gi|542244816|ref|XP_005459270.1|;gi|542179526|ref|XP_005468639.1|;gi|542186620|ref|XP_003449746.2|	gene10893;gene11900;gene13766;gene14119;gene14770;gene19986;gene21740;gene21741;gene24411;gene2770;gene5003
	ko04978	Mineral absorption	0.884973	19	gi|348526454|ref|XP_003450734.1|;gi|348526406|ref|XP_003450710.1|;gi|542172828|ref|XP_005467464.1|;gi|348517787|ref|XP_003446414.1|;gi|348519697|ref|XP_003447366.1|;gi|542205638|ref|XP_003437960.2|;gi|542231207|ref|XP_005454146.1|;gi|542210017|ref|XP_005478030.1|;gi|542211044|ref|XP_005478412.1|;gi|348522849|ref|XP_003448936.1|;gi|348513476|ref|XP_003444268.1|;gi|542233359|ref|XP_005454959.1|;gi|…	gene10787;gene10863;gene1139;gene14795;gene16208;gene18110;gene20451;gene20501;gene20869;gene21696;gene22045;gene23286;gene25450;gene2745;gene28612;gene29234;gene3878;gene592;gene7324
Note: yellow showed many important sex differentiation related pathways
