# Supplementary material for: Gonad Transcriptome Analysis of High-Temperature-Treated Females and High-Temperature-Induced Sex-Reversed Neomales in Nile Tilapia
Source: Int J Mol Sci. 2018 Feb 28;19(3):689. doi: 10.3390/ijms19030689 (PMC5877550; doi:10.3390/ijms19030689)
Supplement: Supplementary file 1 [file ijms-19-00689-s001.zip › Supplementary/Table S5 Identification of nuclear receptors between CF and IM.xlsx]

## Sheet: Sheet1
Table S5. Identification of nuclear receptors in CF/IM
Gene ID	Nomenclature	Gene name	Locus	Chromosome	Database_ID	Annotation
gene15259	NR3A1	ERα	NC_022213.1	LG15	gi|525344712|ref|NP_001266699.1|	estrogen receptor [Oreochromis niloticus]
gene368	NR2A2	HNF4β	NC_022199.1	LG1	gi|542170742|ref|XP_003442411.2|	PREDICTED: hepatocyte nuclear factor 4-beta-like [Oreochromis niloticus]
gene20193	NR2C2	TSR4	NC_022218.1	LG20	gi|348502671|ref|XP_003438891.1|	PREDICTED: nuclear receptor subfamily 2 group C member 2 isoform X1 [Oreochromis niloticus]
gene11744	NR2F1A	COUP-TFα	NC_022210.1	LG12	gi|348530340|ref|XP_003452669.1|	PREDICTED: nuclear receptor subfamily 2 group F member 1-A-like isoform X1 [Oreochromis niloticus]
gene11290	NR2F5	COUP-TFγ	NC_022209.1	LG11	gi|348511313|ref|XP_003443189.1|	PREDICTED: nuclear receptor subfamily 2 group F member 5-like isoform X1 [Oreochromis niloticus]
gene17643	NR2F6B	EAR2-B	NC_022215.1	LG17	gi|348515163|ref|XP_003445109.1|	PREDICTED: nuclear receptor subfamily 2 group F member 6-like [Oreochromis niloticus]
gene14636	NR3B4	ERRδ	NC_022212.1	LG14	gi|348523019|ref|XP_003449021.1|	PREDICTED: estrogen-related receptor gamma-like isoform X1 [Oreochromis niloticus]
gene22907	NR3C1B	GR-B	NT_167428.1	UNK3	gi|348518936|ref|XP_003446987.1|	PREDICTED: glucocorticoid receptor isoform X1 [Oreochromis niloticus]
gene5051	NR3C2	MR	NC_022204.1	LG6	gi|348524422|ref|XP_003449722.1|	PREDICTED: mineralocorticoid receptor-like isoform 1 [Oreochromis niloticus]
gene22759	NR4A2B	NURR1b	NT_167425.1	UNK2	gi|348518115|ref|XP_003446577.1|	PREDICTED: nuclear receptor subfamily 4 group A member 2-like isoform X1 [Oreochromis niloticus]
gene22698	NR0B1B	DAX1-B	NT_167388.1	UNK1	gi|525344174|ref|NP_001266401.1|	orphan nuclear receptor DAX2 [Oreochromis niloticus]
gene10114	NR0B2A	SHP	NC_022209.1	LG11	gi|525344101|ref|NP_001266652.1|	orphan nuclear receptor SHP [Oreochromis niloticus]
gene11034	NR1B2	RARβ-B	NC_022209.1	LG11	gi|542233905|ref|XP_003450328.2|	PREDICTED: retinoic acid receptor beta-like [Oreochromis niloticus]
gene13588	NR1C1A	PPARα-A	NC_022211.1	LG13	gi|348512875|ref|XP_003443968.1|	PREDICTED: peroxisome proliferator-activated receptor alpha [Oreochromis niloticus]
gene3878	NR1I1B	VDRβ	NC_022203.1	LG5	gi|348508090|ref|XP_003441588.1|	PREDICTED: vitamin D3 receptor B-like [Oreochromis niloticus]
gene13502	NR2C1	TSR2	NC_022211.1	LG13	gi|542222891|ref|XP_005450993.1|	PREDICTED: nuclear receptor subfamily 2 group C member 1-like isoform X2 [Oreochromis niloticus]
gene20589	NR1D1	Rev-ErbAα	NC_022218.1	LG20	gi|542210218|ref|XP_005478101.1|	PREDICTED: nuclear receptor subfamily 1 group D member 1-like [Oreochromis niloticus]
