# Supplementary material for: Gonad Transcriptome Analysis of High-Temperature-Treated Females and High-Temperature-Induced Sex-Reversed Neomales in Nile Tilapia
Source: Int J Mol Sci. 2018 Feb 28;19(3):689. doi: 10.3390/ijms19030689 (PMC5877550; doi:10.3390/ijms19030689)
Supplement: Supplementary file 1 [file ijms-19-00689-s001.zip › Supplementary/Table S6 Primers used in this study.xlsx]

## Sheet: Sheet1
Table S6. Primers used in this study
Gene	Primer sequence (5' to 3')	Product length
hsd17b7-F	GGTCTGTTCTCCTCTGTAGTCT	161
hsd17b7-R	AGTGCCTCTGCTCCATTGTA	161
3beta hsd-F	GTCTTCCACATCGCATCCATC	286
3beta hsd-R	GCACCTCACCGTCAGTCTT	286
mpp5-F	CTCTGCTCACCAATCCTCATCT	129
mpp5-R	CCTTCTCCAGCCGCACTAAT	129
mrpl28-F	GCTACAGATATGCCAACAATGAC	144
mrpl28-R	CGATGAGGTCCAGAGTGTG	144
map4k3-F	CCAACATCCTCCTGACAGACAATG	119
map4k3-R	AGCCATCCAGTAAGGTGTTCC	119
cyp19a1a-F	AGGCGATGAGTCCTGTAGGCTTAG	241
cyp19a1a-R	TTATTGTAGTAGTTGCTGGCTGTGC	241
SCAR-5F	TAAATTAATGACATTTCAGTTATG	1151 bp in both XX females and XY males, and 711 bp in XY males
SCAR-5R	CAGAAATGTAGACGCCCAGGTATC
